# Supplementary material for: Phosphatase specificity influences phosphorylation timing of CDK substrates during the cell cycle
Source: Nat Commun. 2025 Nov 24;16:11604. doi: 10.1038/s41467-025-66547-5 (PMC12749991; doi:10.1038/s41467-025-66547-5)
Supplement: Supplementary file 3 — Supplementary Data 1 [file 41467_2025_66547_MOESM3_ESM.xlsx]

## Sheet: Column descriptions
Column title	Description
SiteID	Uniprot ID followed by amino acid residue and position
Uniprot ID	Uniprot ID of protein
Systematic ID	Pombase systematic ID of protein
Gene name	Gene name according to Pombase
Description	Description of gene according to Pombase
S. cerevisiae ortholog	Budding yeast ortholg
Human ortholog	Human ortholog
CDK substrate site	Indicates whether the site is targeted by CDK, see Extended Data Figure 1c
Ppase target	Indicates whether the site is targeted by the respective phosphatase, see Extended Data Figure 1c
Diff. integral	Difference between the integrals of the exponential decay (0-25 min) after CDK inactivation in the Ppase degraded and WT condition, see Figure S1c
Aa residue	Amino acid residue
Aa number	Amino acid position
Multiplicity	Multiplicity
Sequence	Seqeunce window of the site (31 aa long, phosphorylated residue at position 16)
Localisation prob.	Localisation probability, indicating how likely it is that the modification is located at that specific amino acid residue
Localisation	Localisation annotation of proteins, according to criteria described in Basu et. al., 2020
WT-rate constant	Fitted rate constant in control condition
WT-a	Fitted parameter a (using a*exp(-b*x)+C), control condition
WT-C	Fitted parameter C (using a*exp(-b*x)+C), control condition
WT-Rsqrd	R-squared value of exponential decay fit (using a*exp(-b*x)+C), control condition
Pdeg-rate constant	Fitted rate constant in -Ppase condition
Pdeg-a	Fitted parameter a (using a*exp(-b*x)+C), -Ppase condition
Pdeg-C	Fitted parameter C (using a*exp(-b*x)+C), -Ppase condition
Pdeg-Rsqrd	R-squared value of exponential decay fit (using a*exp(-b*x)+C), -Ppase condition
Ratio rate constants	Rate constant of -Ppase condition / Rate constant of control condition, see Extended Data Fig. 1c
t0	Relative phopshorylation level in the control condition - 0 min after CDK inhibition (mean of 2 technical replicates of t0 timepoint)
t1	Relative phopshorylation level in the control condition - 1 min after CDK inhibition
t3	Relative phopshorylation level in the control condition - 3 min after CDK inhibition
t6	Relative phopshorylation level in the control condition - 6 min after CDK inhibition
t9	Relative phopshorylation level in the control condition - 9 min after CDK inhibition
t12	Relative phopshorylation level in the control condition - 12 min after CDK inhibition
t25	Relative phopshorylation level in the control condition - 25 min after CDK inhibition
P-t0	Relative phopshorylation level in the - Ppase condition - 0 min after CDK inhibition (mean of 2 technical replicates of t0 timepoint)
P-t1	Relative phopshorylation level in the - Ppase condition - 1 min after CDK inhibition
P-t3	Relative phopshorylation level in the - Ppasecondition - 3 min after CDK inhibition
P-t6	Relative phopshorylation level in the - Ppase condition - 6 min after CDK inhibition
P-t9	Relative phopshorylation level in the - Ppase condition - 9 min after CDK inhibition
P-t12	Relative phopshorylation level in the - Ppase condition - 12 min after CDK inhibition
P-t25	Relative phopshorylation level in the - Ppase condition - 25 min after CDK inhibition

## Sheet: PP2A-B55_substrates
Site ID	Uniprot ID	Systematic ID	Gene name	Description	S cerevisiae ortholog	Human ortholog	CDK substrate site	Ppase target	Diff. integral	Aa residue	Aa number	Multiplicity	Sequence	Localisation prob.	Localisation	WT-rate constant	WT-a	WT-C	WT-Rsqrd	Pdeg-rate constant	Pdeg-a	Pdeg-C	Pdeg-Rsqrd	Ratio rate constants	t0	t1	t3	t6	t9	t12	t25	P-t0	P-t1	P-t3	P-t6	P-t9	P-t12	P-t25
O94534_S548_1	O94534	SPCC895.07	alp14	TOG/XMAP215 microtubule plus end tracking polymerase Alp14	STU2	CKAP5	CDK substrate site	Ppase target	7.40972	S	548	1	KAVKKSVVPSSPVVPSPRKATNKSLSMDVSK	1	SPB/MT	0.174614	0.844579	0.175125	0.972915	0.0818257	1.08093	0.211759	0.722417	2.13397	1	0.874301	0.771363	0.43997	0.344485	0.237887	0.220394	1	1.41839	1.21131	0.922419	0.677253	0.453662	0.423758
O94534_S720_1	O94534	SPCC895.07	alp14	TOG/XMAP215 microtubule plus end tracking polymerase Alp14	STU2	CKAP5	CDK substrate site	Ppase target	5.73543	S	720	1	AFMRRANTDFLELSTSPSFQRSVREFEPTRP	0.991718	SPB/MT	0.225278	0.728014	0.26664	0.969885	0.13326	0.580951	0.447552	0.966356	1.69052	1	0.829952	0.67066	0.396368	0.434345	0.279669	0.274299	1	1.02824	0.804959	0.689884	0.633941	0.581169	0.460593
O94534_S543_2	O94534	SPCC895.07	alp14	TOG/XMAP215 microtubule plus end tracking polymerase Alp14	STU2	CKAP5	CDK substrate site	Ppase target	1.04093	S	543	2	VPSNAKAVKKSVVPSSPVVPSPRKATNKSLS	0.985834	SPB/MT	0.769838	0.86166	0.125504	0.987614	0.349891	0.915531	0.0986075	0.993568	2.20022	1	0.483352	0.272547	0.143314	0.136325	0.103539	0.0960013	1	0.780463	0.375662	0.237432	0.131379	0.108413	0.100765
Q9P6S5_T136_1	Q9P6S5	SPBC27.02c	ask1	DASH complex subunit Ask1	ASK1		CDK substrate site	Ppase target	3.26925	T	136	1	AVQGDNTKNEDFVQSTPKKMDVSLEDISLDD	0.991569		0.428888	0.849499	0.192296	0.973665	0.187626	0.697574	0.254795	0.958043	2.28587	1	0.841163	0.358463	0.243744	0.214716	0.216784	0.197129	1	0.757314	0.684592	0.437393	0.411789	0.364557	0.231799
O42854_T1251_1	O42854	SPAC23A1.17	bbc1	WIP family cytoskeletal protein Bbc1	BBC1		CDK substrate site	Ppase target	2.62327	T	1251	1	APPVPAPSSEAPSVSTPRSSVPSPHSNASPS	0.997436		0.680309	0.653481	0.332684	0.9484	0.255587	0.658786	0.373739	0.980575	2.66176	1	0.621701	0.475839	0.340825	0.289619	0.277158	0.408963	1	0.937796	0.667328	0.50582	0.450927	0.370094	0.400964
O42854_S699_1	O42854	SPAC23A1.17	bbc1	WIP family cytoskeletal protein Bbc1	BBC1		CDK substrate site	Ppase target	1.86316	S	699	1	ITPPRTWHSPDFTSKSFEPIERKLPSRISEV	1		0.394293	0.741911	0.254175	0.988589	0.243394	0.727472	0.277338	0.987027	1.61998	1	0.748562	0.481116	0.314856	0.300229	0.293286	0.194375	1	0.866606	0.60869	0.424376	0.381741	0.352286	0.243923
O42854_T524_1	O42854	SPAC23A1.17	bbc1	WIP family cytoskeletal protein Bbc1	BBC1		CDK substrate site	Ppase target	1.69618	T	524	1	LPSEPSQNQPAEYRDTPDTPRNIMPLPGLMS	0.772325		1.0345	0.553541	0.447536	0.962744	0.319072	0.564245	0.43865	0.939221	3.2422	1	0.648815	0.460337	0.449876	0.425767	0.306166	0.481196	1	0.86163	0.620559	0.579225	0.476826	0.3534	0.490013
O94481_S163_1	O94481	SPCC1919.14c	bdp1	transcription factor TFIIIB complex subunit Bdp1	BDP1	BDP1	CDK substrate site	Ppase target	3.01741	S	163	1	IPLSQLSAVSDGKADSPATKKSRRSYRESSL	0.999527		0.484559	0.784763	0.238073	0.98037	0.136883	0.750936	0.208399	0.969935	3.53995	1	0.779749	0.362893	0.292143	0.244886	0.281123	0.211793	1	0.782416	0.738135	0.521827	0.421961	0.378781	0.223141
O14064_S852_1	O14064	SPCC962.02c	bir1	survivin, Bir1	BIR1	BIRC2,BIRC3	CDK substrate site	Ppase target	7.05918	S	852	1	KVDKIDNVSKKDVETSPGSCETSSAFAKTYA	0.993572	Nucleus	0.116012	1.00885	0.0756245	0.891332	0.0728614	1.18239	0.131419	0.734464	1.59223	1	1.05411	0.856514	0.456463	0.578513	0.207471	0.159328	1	1.45086	1.27803	0.885865	0.69801	0.498134	0.3806
O14064_S855_1	O14064	SPCC962.02c	bir1	survivin, Bir1	BIR1	BIRC2,BIRC3	CDK substrate site	Ppase target	6.21827	S	855	1	KIDNVSKKDVETSPGSCETSSAFAKTYAEKE	0.805064	Nucleus	0.101083	1.05841	0.089823	0.86588	0.0936661	0.997273	0.320538	0.61968	1.07918	1	1.12823	1.06043	0.56277	0.560623	0.294694	0.220828	1	1.42792	1.37273	0.777377	0.652302	0.599414	0.471807
O94751_T340_1	O94751	SPCC1322.12c	bub1	mitotic spindle checkpoint kinase Bub1	BUB1	BUB1,BUB1B	CDK substrate site	Ppase target	7.66217	T	340	1	NVSPIYKNPVAEQSDTPTRSLPKNYAYVAKS	0.999825		0.223323	0.855506	0.140887	0.993851	0.06598	0.768881	0.225166	0.985385	3.3847	1	0.809081	0.616681	0.328432	0.266171	0.2	0.144817	1	0.960261	0.836372	0.701324	0.683861	0.584777	0.365773
O13735_S293_1	O13735	SPAC15A10.16	bud6	actin nucleation-promoting factor Bud6/Aip3	BUD6	KIAA1217,SRCIN1	CDK substrate site	Ppase target	1.28646	S	293	1	RGFLRDSSKPDNIMDSPSPKVSKRPSIVRQD	0.976043		3.15986	0.868165	0.13183	0.993444	0.239965	0.842488	0.0587231	0.985889	13.168	1	0.168503	0.163482	0.125188	0.110383	0.163685	0.0971252	1	0.618197	0.471463	0.24834	0.162121	0.111781	0.0559759
Q09731_S655_1	Q09731	SPAC31A2.14	bun107	WD repeat protein, human WDR48 family Bun107	DUF1	WDR48	CDK substrate site	Ppase target	1.69505	S	655	1	ARQNRNRKPHTEVVGSPTVVRTKEIIPPKVT	0.999068	Cytoplasm/Cytoplasm (Periphery)	1.48825	0.676053	0.324758	0.994254	0.53384	0.660931	0.359709	0.97802	2.78782	1	0.482784	0.297115	0.33018	0.347885	0.318395	0.332673	1	0.797783	0.453224	0.36792	0.369812	0.342185	0.403897
P06652_S204_1	P06652	SPAC24H6.05	cdc25	protein tyrosine phosphatase (M phase inducer) Cdc25	MIH1	CDC25A,CDC25B,CDC25C	CDK substrate site	Ppase target	5.23809	S	204	1	RSRSSGNAPPFLRSRSSSSYSINKKKGTSGG	0.913196	Nucleus/Cytoplasm	0.540158	0.617997	0.405526	0.913678	0.208833	0.449449	0.562854	0.802735	2.58656	1	0.834374	0.425777	0.502401	0.395419	0.45023	0.354832	1	0.988727	0.699812	0.745329	0.578372	0.698209	0.517909
P87050_S587_1	P87050	SPAC57A10.02	cdr2	serine/threonine protein kinase Cdr2	GIN4,HSL1,KCC4	BRSK1,BRSK2	CDK substrate site	Ppase target	6.65117	S	587	1	RTPSGERSMRADLSQSPASYDSLNVPKHRRR	0.998944		0.379689	0.61671	0.389924	0.990049	1.12777	0.317653	0.682903	0.958692	0.336672	1	0.824603	0.583179	0.449074	0.396424	0.412914	0.292881	1	0.788195	0.687471	0.654043	0.695287	0.720404	0.67344
O42923_S466_1	O42923	SPBC16A3.18	cip1	splicing factor, RNA-binding protein Cip1	PIN4	HNRNPM	CDK substrate site	Ppase target	6.66984	S	466	1	IYGNESPLQKASTLSSPFNSKNDNDASTSAS	0.996866		0.100108	0.907487	0.076208	0.978814	0.0258096	0.941174	2.48771e-14	0.915866	3.87871	1	0.894355	0.729591	0.539939	0.555074	0.347212	0.142597	1	0.898097	0.798481	0.799834	0.788872	0.694255	0.486378
Q09819_T103_1	Q09819	SPAC16C9.05	cph1	Clr6 histone deacetylase associated PHD finger protein Cph1	RCO1	PHF12	CDK substrate site	Ppase target	1.79363	T	103	1	RGSSLKSHLETESQQTPVKRRRRKATIRNVD	1	Cytoplasm	0.886355	0.82932	0.17247	0.996289	0.198173	0.892985	0.105745	0.99092	4.47263	1	0.521323	0.212282	0.212453	0.167051	0.160538	0.174161	1	0.72012	0.593105	0.381507	0.265112	0.177031	0.114175
O43013_S390_1	O43013	SPBC2G2.14	csi1	mitotic centromere-SPB clustering protein Csi1			CDK substrate site	Ppase target	1.46248	S	390	1	TESQPTNLGRKEYSNSPFSIRARKDAATTSS	0.999772	Nucleus	1.36371	0.826025	0.174432	0.99091	0.267757	0.906108	0.118434	0.99471	5.09309	1	0.388376	0.173625	0.197575	0.157025	0.141306	0.218392	1	0.853338	0.512164	0.303862	0.18386	0.14736	0.13699
P41004_S36_1	P41004	SPBC146.03c	cut3	condensin complex SMC subunit Smc4	SMC4	SMC4	CDK substrate site	Ppase target	7.52577	S	36	1	DRGERPRKLVRSVLESPSQKDVASIVKIEQT	0.999984	Cytoplasm	0.350875	0.811105	0.189045	0.993125	0.0653519	0.780514	0.19802	0.981159	5.36901	1	0.762183	0.471161	0.268029	0.24692	0.232578	0.150006	1	0.935101	0.797297	0.699798	0.673406	0.56072	0.342491
P41004_T19_1	P41004	SPBC146.03c	cut3	condensin complex SMC subunit Smc4	SMC4	SMC4	CDK substrate site	Ppase target	5.72539	T	19	1	KGIFRTSSTPSIVDVTPDRGERPRKLVRSVL	0.999959	Cytoplasm	0.565816	0.831269	0.173201	0.998712	0.109209	0.833567	0.168226	0.998011	5.18105	1	0.657707	0.310301	0.204737	0.18793	0.16235	0.178286	1	0.925887	0.760802	0.585088	0.49824	0.394597	0.219349
P41004_T86_1	P41004	SPBC146.03c	cut3	condensin complex SMC subunit Smc4	SMC4	SMC4	CDK substrate site	Ppase target	5.15895	T	86	1	ERPNLLNKFMSAQDGTPSKSTGFNERSSQLV	0.981734	Cytoplasm	1.45337	0.893928	0.106463	0.998956	0.135671	0.883378	0.0852666	0.990204	10.7125	1	0.317956	0.102613	0.105676	0.105684	0.125358	0.103112	1	0.835404	0.648852	0.453775	0.392302	0.268569	0.0980876
O13828_S693_1	O13828	SPAC19A8.12	dcp2	mRNA decapping complex catalytic subunit Dcp2	DCP2	DCP2	CDK substrate site	Ppase target	5.91843	S	693	1	KKKENSETNKNHVDMSPGFVKILKRSPLADQ	1		0.158766	0.842113	0.165007	0.998812	0.0399245	0.98617	2.22045e-14	0.954261	3.97665	1	0.897655	0.676086	0.501938	0.361093	0.287092	0.183269	1	0.935043	0.874886	0.731098	0.746828	0.609282	0.328368
O74354_T225_1	O74354	SPBC25D12.02c	dnt1	nucleolar protein Dnt1	NET1,TOF2		CDK substrate site	Ppase target	2.51407	T	225	1	TQEEDDNHQSFNSSLTPSQPTTYNRANFFSI	0.880792	Nucleus	0.679501	0.614038	0.375748	0.956613	0.278989	0.628909	0.398312	0.980404	2.43558	1	0.658758	0.483096	0.408654	0.444015	0.320376	0.333567	1	0.928658	0.646318	0.513225	0.42954	0.451473	0.392352
O74504_T593_1	O74504	SPCC594.01	duc1	plasma membrane phosphatidylinositol-4,5-bisphosphate binding protein Duc1			CDK substrate site	Ppase target	3.1351	T	593	1	KIVEERSIDEVSQSNTPSSKQLPQSVDGKTV	0.970578		0.276988	0.828899	0.155356	0.987848	0.162131	0.767811	0.207503	0.988412	1.70842	1	0.74971	0.550171	0.268648	0.261427	0.192865	0.138616	1	0.809922	0.706157	0.495995	0.367568	0.337153	0.215547
O42924_S252_1	O42924	SPBC16A3.19	eaf7	NuA4 histone acetyltransferase complex subunit Eaf7	EAF7	MRGBP	CDK substrate site	Ppase target	4.24907	S	252	1	ARSPKRMATEPIEPASSPAASNQAIRRSSRS	0.945949	Nucleus	0.269654	0.562317	0.422551	0.989219	0.0913725	0.566815	0.450714	0.96197	2.95115	1	0.832897	0.668535	0.526339	0.508246	0.451753	0.397081	1	0.975743	0.880285	0.8422	0.673684	0.60715	0.522981
Q92360_T38_1	Q92360	SPAC6G9.15c	ebp1	Ell binding protein Ebp1		AFF1,AFF2,AFF3,AFF4	CDK substrate site	Ppase target	1.58185	T	38	1	FQKKDDSIVLEQELSTPKQVNQARPKFPSPI	0.998947		0.967663	0.905066	0.0999994	0.990798	0.397226	0.85859	0.119469	0.980385	2.43605	1	0.46411	0.101026	0.118919	0.0978597	0.143587	0.0758435	1	0.640347	0.44621	0.152429	0.16368	0.142301	0.10151
O74511_S737_1	O74511	SPCC663.01c	ekc1	serine/threonine protein phosphatase PP6 regulatory subunit Ekc1	SAP155,SAP185,SAP190,SAP4	PPP6R1,PPP6R2,PPP6R3	CDK substrate site	Ppase target	7.02381	S	737	1	EDPLSREMSRRLSFESANDSDQDNRDHFAQY	0.966179		1.97407	0.460541	0.539679	0.959437	1.04857	0.204809	0.806625	0.22565	1.88264	1	0.606118	0.49791	0.607735	0.525329	0.530415	0.541281	1	0.928124	0.671716	0.905705	0.690625	0.807415	0.925972
O74511_S734_1	O74511	SPCC663.01c	ekc1	serine/threonine protein phosphatase PP6 regulatory subunit Ekc1	SAP155,SAP185,SAP190,SAP4	PPP6R1,PPP6R2,PPP6R3	CDK substrate site	Ppase target	6.61739	S	734	1	GNDEDPLSREMSRRLSFESANDSDQDNRDHF	0.999998		1.8482	0.484921	0.515518	0.946792	0.613593	0.261687	0.757555	0.170763	3.01209	1	0.596192	0.459269	0.591258	0.495277	0.506864	0.52604	1	0.954118	0.725106	0.835966	0.588052	0.717324	0.944467
O42917_S475_1	O42917	SPBC16A3.11	eso1	mitotic cohesin N-acetyltransferase/DNA polymerase eta Eso1 fusion protein	ECO1,RAD30	ESCO1,POLH	CDK substrate site	Ppase target	5.27023	S	475	1	FLKKSNDEIYMSTSVSPSIEGRAKLLNENMR	0.998434		0.134613	0.75424	0.200559	0.957625	0.10634	0.802316	0.327172	0.892047	1.26587	1	0.825057	0.650904	0.558945	0.504676	0.299374	0.224591	1	1.161	0.977183	0.747178	0.546341	0.561733	0.403369
O60129_S322_1	O60129	SPBC16G5.15c	fkh2	DNA-binding forkhead transcription factor Fkh2	FKH1,FKH2		CDK substrate site	Ppase target	8.24846	S	322	1	FIAKTRKTPRKRSPSSPVPLLAKKREGSPSL	0.903946		0.206262	0.687086	0.287051	0.986109	0.0796127	0.37869	0.594712	0.851602	2.59082	1	0.825376	0.625874	0.494545	0.442011	0.336767	0.272626	1	0.920651	0.847901	0.888184	0.811214	0.684532	0.654139
O60129_S522_1	O60129	SPBC16G5.15c	fkh2	DNA-binding forkhead transcription factor Fkh2	FKH1,FKH2		CDK substrate site	Ppase target	5.88427	S	522	1	WRESMVNKLRSSVSDSPTMNLANSNSKSSPV	0.999075		1.11274	0.794183	0.206401	0.973187	0.157565	0.652021	0.296607	0.978052	7.06208	1	0.470328	0.222527	0.253093	0.196044	0.117602	0.261199	1	0.815757	0.679384	0.56286	0.478456	0.393097	0.298658
P87314_S456_1	P87314	SPBC31F10.13c	hip1	histone H3.3-H4 chaperone, HIR complex WD repeat subunit, hira family Hip1	HIR1	HIRA	CDK substrate site	Ppase target	6.47819	S	456	1	TVDTNKLTASKEQIASPKRPGPSDNGNEIPT	1		0.104652	0.862976	0.177238	0.945757	0.0510524	0.368679	0.615128	0.931924	2.04989	1	1.06843	0.735919	0.634739	0.490018	0.478493	0.225388	1	0.926021	0.971708	0.857424	0.862844	0.811561	0.479427
Q9P7S9_S32_1	Q9P7S9	SPAC23G3.04	ies4	Ino80 complex subunit Ies4	IES4		CDK substrate site	Ppase target	10.709	S	32	1	REVLSSLKEKQNFTASPSSQPKPQERPFQMK	0.999734	Nucleus	0.0919906	0.914395	0.101073	0.995978	0.00731952	1.02239	1.37798e-11	0.560123	12.5678	1	0.956691	0.803474	0.598765	0.502069	0.418417	0.189714	1	0.952801	1.12165	1.00586	0.878124	0.955951	0.692733
O13681_S422_1	O13681	SPCC737.03c	ima1	inner nuclear membrane protein Ima1		TMEM201	CDK substrate site	Ppase target	3.81776	S	422	1	SHLGNQSVRERAPEESPMTFLQKKMAALPTS	0.999955		0.225088	0.744229	0.249393	0.980929	0.0522465	1.0443	2.22045e-14	0.941478	4.3082	1	0.834063	0.793795	0.447583	0.343425	0.304696	0.248549	1	0.978616	0.957253	0.785748	0.687496	0.487068	0.200334
Q10199_T384_2	Q10199	SPBC11C11.02	imp2	F-BAR domain protein Imp2	HOF1	PSTPIP1,PSTPIP2	CDK substrate site	Ppase target	22.8942	T	384	2	KKSFLSKFKLTSRPSTPNVGNTAPDALSSPR	0.851276		0.184329	0.53171	0.477971	0.921917	0.0619751	-1.21549	2.1471	0.866877	2.97424	1	0.911832	0.829096	0.620187	0.640892	0.440892	0.518871	1	0.947956	1.07778	1.30032	1.7115	1.44276	1.89597
Q10199_T467_1	Q10199	SPBC11C11.02	imp2	F-BAR domain protein Imp2	HOF1	PSTPIP1,PSTPIP2	CDK substrate site	Ppase target	4.95113	T	467	1	PNSVSFTEDSRPNVNTPSRRQQIQEEFGSVL	0.800692		0.35076	0.700894	0.32206	0.984427	0.161518	0.531793	0.475923	0.939566	2.17165	1	0.862935	0.544899	0.379559	0.391144	0.315991	0.32719	1	0.926991	0.796672	0.752221	0.584757	0.472321	0.523521
O14148_T468_1	O14148	SPAC29B12.01	ino80	SNF2 family ATP-dependent chromatin remodeller Ino80	INO80	INO80	CDK substrate site	Ppase target	7.84829	T	468	1	SSKKTANSQATENNNTPSKAKVKAESKVRSK	0.999997		0.122953	0.977089	0.0303232	0.993798	0.026138	0.975277	2.22068e-14	0.917992	4.704	1	0.995028	0.72561	0.487395	0.359801	0.241091	0.0807799	1	0.866154	0.969578	0.826664	0.784708	0.693562	0.314531
Q09713_S306_1	Q09713	SPAC18B11.06	lcp5	U3 snoRNP-associated protein Lcp5	LCP5	NGDN	CDK substrate site	Ppase target	10.5648	S	306	1	SRAKRRANFEDVNDGSLASPVQIGQSYRKRK	0.84815		0.245223	0.632667	0.357136	0.854784	0.054334	0.567033	0.558315	0.617584	4.51326	1	0.778042	0.807493	0.449026	0.425676	0.27987	0.452164	1	1.13037	1.19737	1.02633	0.759001	0.848117	0.726581
Q10109_S220_1	Q10109	SPAC18G6.10	lem2	LEM domain nuclear inner membrane protein Heh1/Lem2	HEH2,SRC1	LEMD2	CDK substrate site	Ppase target	15.6106	S	220	1	RSPKISHRLQTSATSSPLQHKRPFTNVPERV	0.995994	NE	0.271791	0.899487	0.093121	0.995384	0.00141377	1.10184	2.22045e-14	0.517885	192.245	1	0.762424	0.510175	0.235863	0.19865	0.134371	0.0813193	1	1.05442	1.14181	1.18209	1.36462	0.820327	0.35352
Q10109_S220_2	Q10109	SPAC18G6.10	lem2	LEM domain nuclear inner membrane protein Heh1/Lem2	HEH2,SRC1	LEMD2	CDK substrate site	Ppase target	5.10598	S	220	2	RSPKISHRLQTSATSSPLQHKRPFTNVPERV	0.995994	NE	0.311486	1.01357	0.0284504	0.986114	0.106422	1.06907	2.22045e-14	0.96913	2.92689	1	0.843935	0.416501	0.125785	0.117123	0.0506135	0.0411737	1	0.975698	0.857498	0.615969	0.390719	0.208471	0.0798886
O94452_S475_1	O94452	SPAC1687.10	mcp1	microtubule binding protein Mcp1	ASE1	PRC1	CDK substrate site	Ppase target	8.45811	S	475	1	LASHEEPLIDRMVNQSPDTRSVSKSKRLVRE	1		0.64216	0.838523	0.141803	0.982175	0.0899155	0.83635	0.1901	0.976476	7.14182	1	0.526878	0.331646	0.154309	0.169761	0.111028	0.122628	1	1.01437	0.779444	0.699845	0.581318	0.447771	0.28296
O43070_T326_1	O43070	SPBC6B1.09c	nbs1	Mre11 complex BRCT domain subunit Nbs1	XRS2	NBN	CDK substrate site	Ppase target	3.61706	T	326	1	SKEIERLKYATASNSTPQKIIQPQRHIQKNI	0.932806		0.370005	0.976235	0.0358087	0.997516	0.143177	0.982881	0.018369	0.997303	2.58426	1	0.738486	0.334205	0.142948	0.0719977	0.0640098	0.0239554	1	0.800824	0.658873	0.441033	0.283797	0.192255	0.0479972
P87240_S96_1	P87240	SPCC4G3.15c	not2	CCR4-Not complex NOT box subunit 2	CDC36	CNOT2	CDK substrate site	Ppase target	4.70177	S	96	1	FNNHKSKLLGVITGKSTPSSQAEKSDTTNSK	0.80385		0.181934	0.64086	0.386008	0.967553	0.0210166	0.937566	2.22045e-14	0.714997	8.65667	1	0.946812	0.758517	0.650112	0.469664	0.414572	0.430374	1	0.870424	0.83932	0.789608	0.856465	0.732575	0.505979
O42913_T9_1	O42913	SPBC16A3.07c	nrm1	MBF complex corepressor Nrm1	NRM1		CDK substrate site	Ppase target	1.251	T	9	1	_______MDRSMEPLTPSRLNTLGERPTNEV	0.999467	Nucleus	1.11642	0.719092	0.283477	0.993555	0.346226	0.71504	0.280664	0.985804	3.22453	1	0.530775	0.271196	0.294757	0.273938	0.283245	0.310587	1	0.769352	0.561213	0.368677	0.292074	0.251892	0.332548
Q7LL22_T411_1	Q7LL22	SPAC3G9.01	nsk1	Clp1-interacting, microtubule plus-end binding Nsk1			CDK substrate site	Ppase target	3.30006	T	411	1	HIVSPGNREKHSLNSTPESIMKKDTKWPQNL	0.920711		1.75874	0.853643	0.145698	0.985078	0.230044	0.816687	0.149947	0.982356	7.64525	1	0.286972	0.214885	0.151783	0.142696	0.144673	0.0840374	1	0.740521	0.585079	0.332263	0.307553	0.177068	0.145435
Q09847_S469_1	Q09847	SPAC23D3.06c	nup146	nucleoporin, WD repeat Nup146	NUP159,NUP42	NUP214	CDK substrate site	Ppase target	4.69652	S	469	1	RASNNENIPTPDKQASPFVKNLSSTSSPFSQ	1		0.0820549	0.954463	0.0549301	0.998617	0.0472004	0.929108	0.112187	0.984636	1.73844	1	0.937794	0.820203	0.627346	0.504748	0.415992	0.178231	1	1.02945	0.937887	0.809774	0.730648	0.612407	0.404157
Q9UTK4_T1010_1	Q9UTK4	SPAC1486.05	nup189	nucleoporin Nup98 and Nup96	NUP145	NUP98	CDK substrate site	Ppase target	1.16458	T	1010	1	NLKVSGKNDSFVTHHTPGAFPNDSKNKELNR	0.979491		0.406625	0.827809	0.176368	0.994567	0.203292	0.807754	0.141269	0.975116	2.00021	1	0.741749	0.395583	0.258331	0.213993	0.195178	0.144976	1	0.728802	0.591807	0.355343	0.313877	0.232961	0.114282
O13838_S25_1	O13838	SPAC19E9.01c	nup40	nucleoporin Nup40	ASM4,NUP53	NUP35	CDK substrate site	Ppase target	7.86953	S	25	1	TNRSTLKPLSVDDLRSPSPQKEYRGFRTSVS	0.969384		0.2559	0.895465	0.13156	0.981137	0.0336272	0.975399	2.22051e-14	0.862797	7.60991	1	0.889434	0.504723	0.299958	0.241957	0.2191	0.0980711	1	0.865541	0.963843	0.723773	0.819308	0.59984	0.207018
O74500_S191_1	O74500	SPCC285.13c	nup60	nucleoporin Nup60	NUP60		CDK substrate site	Ppase target	7.74946	S	191	1	TPRAAAISKRESGVSSEPRARTSSLTPGNTP	0.999934	NE	0.145061	1.02109	2.22045e-14	0.992166	0.044496	1.03246	2.2206e-14	0.960241	3.26009	1	0.883082	0.70138	0.434343	0.285459	0.117119	0.0230603	1	1.03432	0.860945	0.833775	0.712544	0.568616	0.181855
O74500_S187_2	O74500	SPCC285.13c	nup60	nucleoporin Nup60	NUP60		CDK substrate site	Ppase target	7.50658	S	187	2	NRFQTPRAAAISKRESGVSSEPRARTSSLTP	0.999804	NE	0.172955	1.05903	2.22046e-14	0.983944	0.0543626	1.08709	2.22045e-14	0.939015	3.18151	1	0.959685	0.643121	0.363108	0.240104	0.0696584	0.0370594	1	1.08793	0.928739	0.873495	0.65255	0.507356	0.0878414
O74500_S190_2	O74500	SPCC285.13c	nup60	nucleoporin Nup60	NUP60		CDK substrate site	Ppase target	7.50658	S	190	2	QTPRAAAISKRESGVSSEPRARTSSLTPGNT	0.862825	NE	0.172955	1.05903	2.22046e-14	0.983944	0.0543626	1.08709	2.22045e-14	0.939015	3.18151	1	0.959685	0.643121	0.363108	0.240104	0.0696584	0.0370594	1	1.08793	0.928739	0.873495	0.65255	0.507356	0.0878414
O74500_S159_2	O74500	SPCC285.13c	nup60	nucleoporin Nup60	NUP60		CDK substrate site	Ppase target	6.81093	S	159	2	EIEKEGIISILNKSASPSSSVISPAASLNRF	0.992766	NE	0.106381	0.959212	0.0786875	0.976855	0.0796103	0.905086	0.291116	0.962726	1.33627	1	0.968098	0.807827	0.562115	0.499459	0.273068	0.165331	1	1.1516	0.9584	0.856769	0.749927	0.638523	0.411521
O74500_S166_2	O74500	SPCC285.13c	nup60	nucleoporin Nup60	NUP60		CDK substrate site	Ppase target	6.81093	S	166	2	ISILNKSASPSSSVISPAASLNRFQTPRAAA	1	NE	0.106381	0.959212	0.0786875	0.976855	0.0796103	0.905086	0.291116	0.962726	1.33627	1	0.968098	0.807827	0.562115	0.499459	0.273068	0.165331	1	1.1516	0.9584	0.856769	0.749927	0.638523	0.411521
O74500_S359_1	O74500	SPCC285.13c	nup60	nucleoporin Nup60	NUP60		CDK substrate site	Ppase target	5.70586	S	359	1	KAGSPQSAPSKASYISPYARPGITTSRRRHD	0.999998	NE	0.243221	0.933558	0.0402162	0.994581	0.0893504	1.05117	2.22068e-14	0.983803	2.72211	1	0.734307	0.484736	0.285062	0.156846	0.0688021	0.0418069	1	1.01718	0.782745	0.665567	0.463083	0.336892	0.092819
O74500_S220_1	O74500	SPCC285.13c	nup60	nucleoporin Nup60	NUP60		CDK substrate site	Ppase target	5.68364	S	220	1	TPNSAKQWSAFRSTFSPLREQDQLSTISPNS	0.999977	NE	0.296906	0.775091	0.172301	0.964676	0.104952	0.804633	0.206543	0.917548	2.82898	1	0.674933	0.463872	0.387467	0.235703	0.188355	0.135625	1	0.969414	0.706787	0.780027	0.456282	0.426541	0.272506
O74500_T201_2	O74500	SPCC285.13c	nup60	nucleoporin Nup60	NUP60		CDK substrate site	Ppase target	5.35425	T	201	2	ESGVSSEPRARTSSLTPGNTPNSAKQWSAFR	0.999988	NE	0.196288	0.949721	0.0918404	0.978424	0.0955046	0.675058	0.294728	0.961706	2.05528	1	0.954062	0.583334	0.359463	0.307679	0.149002	0.105167	1	0.843729	0.851839	0.639498	0.607156	0.499833	0.151829
O74500_T205_2	O74500	SPCC285.13c	nup60	nucleoporin Nup60	NUP60		CDK substrate site	Ppase target	5.33724	T	205	2	SSEPRARTSSLTPGNTPNSAKQWSAFRSTFS	0.999779	NE	0.199141	0.929353	0.101284	0.98878	0.101963	0.642149	0.327549	0.960211	1.95307	1	0.92303	0.592454	0.368554	0.284078	0.164995	0.114301	1	0.84469	0.845938	0.640225	0.615959	0.50393	0.160286
O74500_S199_2	O74500	SPCC285.13c	nup60	nucleoporin Nup60	NUP60		CDK substrate site	Ppase target	5.31085	S	199	2	KRESGVSSEPRARTSSLTPGNTPNSAKQWSA	0.821046	NE	0.203246	0.89533	0.11757	0.998176	0.117472	0.579127	0.390046	0.959439	1.73016	1	0.861606	0.610543	0.386567	0.237343	0.196672	0.132386	1	0.846707	0.833738	0.641695	0.634043	0.512333	0.177685
O74500_S220_2	O74500	SPCC285.13c	nup60	nucleoporin Nup60	NUP60		CDK substrate site	Ppase target	4.66875	S	220	2	TPNSAKQWSAFRSTFSPLREQDQLSTISPNS	0.999977	NE	0.16806	0.966602	0.036091	0.996641	0.0799622	1.03968	2.22046e-14	0.98061	2.10174	1	0.851423	0.633025	0.37078	0.278747	0.137675	0.0576624	1	1.03429	0.785869	0.651215	0.532672	0.374185	0.137229
O74500_S232_2	O74500	SPCC285.13c	nup60	nucleoporin Nup60	NUP60		CDK substrate site	Ppase target	4.57807	S	232	2	STFSPLREQDQLSTISPNSLLPAQRLSYYGP	0.999927	NE	0.166285	0.959711	0.0415166	0.995931	0.0793594	1.04021	2.22045e-14	0.980489	2.09534	1	0.85171	0.63449	0.37855	0.291631	0.142553	0.0630296	1	1.03404	0.783715	0.656461	0.536382	0.376117	0.139186
O74500_T38_1	O74500	SPCC285.13c	nup60	nucleoporin Nup60	NUP60		CDK substrate site	Ppase target	1.54813	T	38	1	RIAASKDGNHSNGPQTPSKSIFQRAKEWLTP	0.998668	NE	0.750204	0.840746	0.149058	0.980881	0.390773	0.78777	0.17173	0.970627	1.9198	1	0.515355	0.274375	0.194715	0.174259	0.14243	0.0730403	1	0.629734	0.434275	0.28185	0.236079	0.181458	0.106536
Q9USL4_T334_1	Q9USL4	SPCC18B5.07c	nup61	nucleoporin Nup61	NUP2	NUP50	CDK substrate site	Ppase target	9.38934	T	334	1	TMSFSWTPDKPIKFDTPEKKFTFTNPLSSKK	1		0.284459	1.00867	0.0835118	0.932873	0.376449	0.247493	0.698508	0.581692	0.755637	1	1.03627	0.406082	0.25364	0.159079	0.160065	0.0715025	1	0.714268	0.984747	0.574925	0.696311	0.756848	0.23702
P87236_S301_1	P87236	SPCC4G3.11	nur1	Lem2-Nur1 complex subunit Nur1	NUR1		CDK substrate site	Ppase target	2.36207	S	301	1	SVHHLHDSGISRDSSSPFKRFPHLSDGSSRF	0.999888	ER	0.845694	0.95437	0.050638	0.997349	0.288032	0.949269	0.0549407	0.994442	2.93611	1	0.478012	0.0927705	0.0629462	0.0611864	0.0640951	0.0406439	1	0.75979	0.501192	0.189096	0.11249	0.083949	0.0755915
P87236_T253_1	P87236	SPCC4G3.11	nur1	Lem2-Nur1 complex subunit Nur1	NUR1		CDK substrate site	Ppase target	1.62512	T	253	1	INTTRGPTTASIEYFTPRKPIDTFLEHRSSS	0.999978	ER	0.584654	0.900823	0.120763	0.981143	0.236168	0.961794	0.0868192	0.985746	2.47559	1	0.676452	0.238378	0.0918544	0.134077	0.178636	0.118371	1	0.902555	0.585186	0.291775	0.164648	0.142558	0.120847
P54789_T305_1	P54789	SPBC29A10.15	orc1	origin recognition complex subunit Orc1	ORC1	ORC1	CDK substrate site	Ppase target	1.08772	T	305	1	ASTPKRNGYKQPLQITPLPIRMLSLEEFQGS	1	Nucleus	1.30842	0.900621	0.0986353	0.997383	0.518809	0.920083	0.097313	0.993869	2.52196	1	0.337831	0.136831	0.0667413	0.10537	0.104398	0.0984702	1	0.68822	0.254683	0.125248	0.117958	0.116843	0.0914945
Q9UU99_T503_1	Q9UU99	SPCC23B6.04c	pdr16	meiotic sec14 cytosolic factor family, phospholipid-intermembrane transfer protein Pdr16	PDR16,PDR17		CDK substrate site	Ppase target	10.4948	T	503	1	VAPKFQGGRSSTAPSTPNKVLPAASAKAAPK	0.999976	Cytoplasm (Periphery)	0.486505	0.885321	0.0881854	0.979484	99.1982	0.339647	0.660353	0.757144	0.00490437	1	0.578135	0.309132	0.196615	0.123106	0.0847563	0.020439	1	0.643791	0.638825	0.614515	0.714692	0.69214	0.279609
Q9UU99_T476_1	Q9UU99	SPCC23B6.04c	pdr16	meiotic sec14 cytosolic factor family, phospholipid-intermembrane transfer protein Pdr16	PDR16,PDR17		CDK substrate site	Ppase target	7.96545	T	476	1	MNPKLQGGNSVTAPSTPSKVLPAMSPKVAPK	0.993598	Cytoplasm (Periphery)	0.419639	0.922694	0.054813	0.991525	0.0627386	0.92491	2.22045e-14	0.920727	6.68868	1	0.617712	0.330305	0.149831	0.107013	0.056035	0.0139229	1	0.777629	0.739072	0.640816	0.585913	0.442935	0.121431
Q9UU99_T499_2	Q9UU99	SPCC23B6.04c	pdr16	meiotic sec14 cytosolic factor family, phospholipid-intermembrane transfer protein Pdr16	PDR16,PDR17		CDK substrate site	Ppase target	5.96034	T	499	2	MSPKVAPKFQGGRSSTAPSTPNKVLPAASAK	1	Cytoplasm (Periphery)	0.212378	1.26503	0.0542524	0.981405	0.0564832	1.02227	2.22045e-14	0.852991	3.76002	1	1.08379	0.711941	0.403367	0.245252	0.171334	0.0469346	1	0.875537	1.02365	0.713054	0.633999	0.500898	0.164109
Q9UU99_T503_2	Q9UU99	SPCC23B6.04c	pdr16	meiotic sec14 cytosolic factor family, phospholipid-intermembrane transfer protein Pdr16	PDR16,PDR17		CDK substrate site	Ppase target	5.96034	T	503	2	VAPKFQGGRSSTAPSTPNKVLPAASAKAAPK	0.999976	Cytoplasm (Periphery)	0.212378	1.26503	0.0542524	0.981405	0.0564832	1.02227	2.22045e-14	0.852991	3.76002	1	1.08379	0.711941	0.403367	0.245252	0.171334	0.0469346	1	0.875537	1.02365	0.713054	0.633999	0.500898	0.164109
Q9UU99_T472_2	Q9UU99	SPCC23B6.04c	pdr16	meiotic sec14 cytosolic factor family, phospholipid-intermembrane transfer protein Pdr16	PDR16,PDR17		CDK substrate site	Ppase target	4.69218	T	472	2	TVPKMNPKLQGGNSVTAPSTPSKVLPAMSPK	0.999998	Cytoplasm (Periphery)	0.20743	1.28865	0.0143305	0.981315	0.0806954	1.07499	2.22046e-14	0.922127	2.57053	1	1.05195	0.733541	0.355361	0.230076	0.112574	0.0256468	1	0.952707	1.00927	0.702414	0.510888	0.349633	0.0828239
Q9UU99_T476_2	Q9UU99	SPCC23B6.04c	pdr16	meiotic sec14 cytosolic factor family, phospholipid-intermembrane transfer protein Pdr16	PDR16,PDR17		CDK substrate site	Ppase target	4.69218	T	476	2	MNPKLQGGNSVTAPSTPSKVLPAMSPKVAPK	0.993598	Cytoplasm (Periphery)	0.20743	1.28865	0.0143305	0.981315	0.0806954	1.07499	2.22046e-14	0.922127	2.57053	1	1.05195	0.733541	0.355361	0.230076	0.112574	0.0256468	1	0.952707	1.00927	0.702414	0.510888	0.349633	0.0828239
O42874_S1221_1	O42874	SPAC3G9.12	peg1	CLASP family microtubule-associated protein	STU1	CLASP1,CLASP2	CDK substrate site	Ppase target	12.8499	S	1221	1	KNKWILSRMHKMENGSPINVDKNLDDAVAAL	1		0.173836	0.684185	0.314353	0.982475	0.403645	-0.0717873	1.04452	0.303375	0.430666	1	1.02215	0.710312	0.560484	0.478449	0.375889	0.327487	1	0.932441	1.06721	1.06363	0.983623	1.06621	0.872828
Q1MTN3_T458_1	Q1MTN3	SPBC336.15	pic1	chromosome passenger complex subunit, INCENP ortholog Pic1	SLI15	INCENP	CDK substrate site	Ppase target	6.98696	T	458	1	QKIQEVSSNKRLIPSTPPTKKPINAVLDAAK	0.974645	Nucleus	1.07742	0.898674	0.100292	0.998182	0.156472	0.746855	0.215627	0.980696	6.88575	1	0.401784	0.147807	0.110553	0.11405	0.0822716	0.086238	1	0.834345	0.63436	0.504092	0.426536	0.366622	0.19837
Q1MTN3_T84_1	Q1MTN3	SPBC336.15	pic1	chromosome passenger complex subunit, INCENP ortholog Pic1	SLI15	INCENP	CDK substrate site	Ppase target	1.41681	T	84	1	YSTPRLSPVHRCALPTPRMRLTSIQHQLEEA	1	Nucleus	64.1987	0.835935	0.164065	0.995846	29.063	0.784171	0.215829	0.984098	2.20895	1	0.143672	0.102497	0.175272	0.161788	0.172762	0.164209	1	0.193957	0.141097	0.179413	0.236464	0.2639	0.207182
P09627_S911_2	P09627	SPAC1071.10c	pma1	plasma membrane P-type proton exporting ATPase, P3-type Pma1	PMA1		CDK substrate site	Ppase target	7.6824	S	911	2	NQRSIEDLVVALQRTSTRHEKGDA_______	0.764432		1.07344	0.456846	0.548525	0.864093	1.15025	0.283743	0.714204	0.602514	0.933219	1	0.728722	0.492735	0.616476	0.459099	0.589922	0.579227	1	0.794594	0.750585	0.786703	0.621488	0.710509	1.34483
O42871_S179_1	O42871	SPAC3G9.08	png1	Rpd3L and NuA4 histone acetyltransferase complex ING family subunit Png1	PHO23,YNG1,YNG2	ING2,ING3,ING4,ING5	CDK substrate site	Ppase target	2.59928	S	179	1	TSATTRGAIQNGVYHSPYTASLADSGSTRGQ	0.974019		1.01895	0.454446	0.541006	0.945962	0.164684	0.548719	0.514076	0.922332	6.1873	1	0.686437	0.606997	0.569876	0.55794	0.470691	0.531196	1	1.04402	0.863437	0.752541	0.597786	0.53499	0.568101
O74736_S176_2	O74736	SPBC1709.11c	png2	Rpd3L and NuA4 histone acetyltransferase complex ING family/PHD-type zinc finger subunit Png2	PHO23,YNG1,YNG2	ING2,ING3,ING4,ING5	CDK substrate site	Ppase target	7.64778	S	176	2	SQERSSSYNNFEDASSPQSSYHTPTKRRKNA	0.955178		0.2596	0.616808	0.378509	0.996567	0.0204025	1.01561	2.22045e-14	0.8567	12.724	1	0.855266	0.640726	0.517023	0.456679	0.406327	0.365933	1	1.00479	0.929798	0.928487	0.919559	0.718245	0.609385
O74736_T183_2	O74736	SPBC1709.11c	png2	Rpd3L and NuA4 histone acetyltransferase complex ING family/PHD-type zinc finger subunit Png2	PHO23,YNG1,YNG2	ING2,ING3,ING4,ING5	CDK substrate site	Ppase target	7.60271	T	183	2	YNNFEDASSPQSSYHTPTKRRKNAVPRKSSS	0.949443		0.235379	0.619479	0.376939	0.995435	0.0204549	1.0202	2.22045e-14	0.866777	11.5073	1	0.861622	0.621684	0.525095	0.464507	0.407546	0.377501	1	1.0134	0.934337	0.936098	0.914603	0.717372	0.613117
O74736_T183_1	O74736	SPBC1709.11c	png2	Rpd3L and NuA4 histone acetyltransferase complex ING family/PHD-type zinc finger subunit Png2	PHO23,YNG1,YNG2	ING2,ING3,ING4,ING5	CDK substrate site	Ppase target	5.39626	T	183	1	YNNFEDASSPQSSYHTPTKRRKNAVPRKSSS	0.949443		0.367643	0.858481	0.100109	0.960862	0.142127	0.858836	0.153934	0.983284	2.58673	1	0.627646	0.377991	0.249031	0.215338	0.0402743	0.0669361	1	0.950282	0.65177	0.517886	0.435391	0.300524	0.171418
O74736_S210_1	O74736	SPBC1709.11c	png2	Rpd3L and NuA4 histone acetyltransferase complex ING family/PHD-type zinc finger subunit Png2	PHO23,YNG1,YNG2	ING2,ING3,ING4,ING5	CDK substrate site	Ppase target	1.18467	S	210	1	KSSSPPLSSTKHAPQSTERRPVRRSESRLKQ	0.996606		0.349771	0.952658	0.0406999	0.995067	0.239805	1.02441	0.0153712	0.987872	1.45857	1	0.706788	0.356186	0.176364	0.121686	0.0249954	0.0311553	1	0.900477	0.47202	0.2725	0.123686	0.0646789	0.0300288
O74653_S656_1	O74653	SPBC1289.04c	pob1	Boi family protein	BOI1,BOI2	CNKSR1,CNKSR2,CNKSR3,IPCEF1,SAMD3	CDK substrate site	Ppase target	1.49606	S	656	1	GTELKTRPTLRSVASSPLNKEPIGKRKSKRD	0.999903	Cytoplasm (Periphery)	0.395066	0.87617	0.104227	0.986638	0.189072	0.883851	0.0583924	0.943809	2.0895	1	0.64663	0.421639	0.14973	0.164149	0.107791	0.0902323	1	0.652598	0.668573	0.312986	0.204592	0.157694	0.0686102
Q9USS2_S636_1	Q9USS2	SPBC557.04	ppk29	Ark1/Prk1 family protein kinase Ppk29	AKL1,ARK1,PRK1	AAK1,BMP2K	CDK substrate site	Ppase target	2.38271	S	636	1	SNNSLRHAKSFSKYYSPSHKDSNKTSRNTSK	0.979664	Cytoplasm	0.180683	0.731796	0.287898	0.976279	0.064366	1.00093	0.0600948	0.975293	2.80712	1	0.937275	0.705712	0.506449	0.408469	0.444314	0.27297	1	1.06265	0.880695	0.771498	0.612491	0.489445	0.271267
Q9USS2_T441_1	Q9USS2	SPBC557.04	ppk29	Ark1/Prk1 family protein kinase Ppk29	AKL1,ARK1,PRK1	AAK1,BMP2K	CDK substrate site	Ppase target	1.71711	T	441	1	SSSVTGSGASGRKVYTPQSKNPFPISQGVTG	0.994019	Cytoplasm	0.28923	0.765827	0.242263	0.977713	0.103535	0.841171	0.115387	0.954308	2.79355	1	0.845674	0.522937	0.378134	0.305407	0.333846	0.186313	1	0.798053	0.790881	0.492873	0.474891	0.382589	0.167247
O43066_S779_1	O43066	SPBC6B1.02	ppk30	Ark1/Prk1 family protein kinase Ppk30	AKL1,ARK1,PRK1	AAK1,BMP2K	CDK substrate site	Ppase target	11.8038	S	779	1	TSLERVKSNTKKESNSPRQVSKLKRPIGASN	0.999979	Cytoplasm	0.210458	0.931747	0.0615546	0.996134	0.0291839	1.01329	2.22046e-14	0.988537	7.21143	1	0.805583	0.559813	0.320765	0.239493	0.110568	0.0698113	1	0.989763	0.929849	0.859663	0.802176	0.680908	0.490579
O14250_S14_1	O14250	SPAC6G10.04c	pre5	20S proteasome complex subunit alpha 6 Pre5	PRE5	PSMA1	CDK substrate site	Ppase target	5.98651	S	14	1	__MFRNQYDGDATTWSPQGRLHQVEYALEAI	0.999997		0.18532	0.885888	0.125895	0.99711	0.0674032	0.852531	0.15489	0.991598	2.74942	1	0.891747	0.608779	0.424022	0.295431	0.222453	0.132788	1	0.958915	0.851559	0.655711	0.638951	0.51936	0.314007
O14200_S307_1	O14200	SPAC5D6.07c	pxa1	PXA domain protein Pxa1		SNX14	CDK substrate site	Ppase target	8.67361	S	307	1	SGGSQSTNVTTFRRFSQSSYPRRSNYRRRIS	0.999904		2.4664	0.464645	0.535362	0.872179	0.000160235	-77.9362	78.6953	0.197221	15392.3	1	0.574927	0.530126	0.462418	0.508462	0.566697	0.653101	1	0.750818	0.656143	0.6592	0.880959	1.02654	1.06974
P36592_S365_1	P36592	SPAC30D11.10	rad52	DNA recombination mediator Rad52 (previously Rad22)	RAD52	RAD52	CDK substrate site	Ppase target	4.93574	S	365	1	VVSAPFTNNFNPRLDSPSIRKTSIIDHSKSL	0.999883	Nucleus	0.6718	0.837127	0.160343	0.995852	0.158616	0.78724	0.202191	0.996902	4.23538	1	0.581932	0.272762	0.197389	0.187478	0.141737	0.134648	1	0.85353	0.705275	0.491792	0.408036	0.313004	0.2165
O74360_T212_1	O74360	SPBC28E12.03	rga4	RhoGAP Rga4	RGA1,RGA2	CHN1,CHN2	CDK substrate site	Ppase target	1.55729	T	212	1	NSLRPQLKVQTNGYETPGDINSAKSYKDIQK	0.999882	Cytoplasm (Periphery)	0.769694	0.772578	0.216369	0.975478	0.319131	0.733187	0.22397	0.976408	2.41185	1	0.538636	0.346974	0.226878	0.233972	0.241129	0.13843	1	0.684779	0.520674	0.350393	0.284481	0.246685	0.190323
Q9Y7U5_S281_1	Q9Y7U5	SPCC645.06c	rgf3	RhoGEF for Rho1, Rgf3	TUS1		CDK substrate site	Ppase target	1.5753	S	281	1	LPKIPVQDYASGKISSPLITRTHRRAQSETL	0.995471	Cytoplasm (Periphery)	0.198409	0.745316	0.248668	0.988639	0.0853614	0.963689	0.0743743	0.981002	2.32435	1	0.842735	0.691356	0.433821	0.371222	0.355797	0.238853	1	0.973975	0.855615	0.667053	0.538229	0.350502	0.209535
O74884_S130_1	O74884	SPCC330.14c	rpl2402	60S ribosomal protein L24	RPL24A,RPL24B	RPL24	CDK substrate site	Ppase target	6.46426	S	130	1	KRAASESEKKAIKAKSAASSARGQAIKNAKV	0.99981		0.32707	0.57115	0.425544	0.871857	0.498844	0.430844	0.664574	0.311338	0.655655	1	0.806563	0.715003	0.452866	0.480232	0.310598	0.532681	1	1.12791	0.685282	0.513427	0.514791	0.646547	1.00708
O13601_S198_1	O13601	SPBC11B10.05c	rsp1	random septum position protein, DNAJ domain protein Rsp1	JJJ2	DNAJC5,DNAJC5B,DNAJC5G	CDK substrate site	Ppase target	5.81999	S	198	1	KNGYATENVVDPISSSPRFKGPNYNKFNAKL	0.882362		0.41206	0.55334	0.414609	0.962026	0.0657424	0.510798	0.482089	0.957948	6.2678	1	0.717117	0.601716	0.488329	0.426328	0.430722	0.379048	1	0.95148	1.05781	0.824696	0.772535	0.70997	0.386203
O14369_S197_1	O14369	SPBC18H10.04c	sce3	translation initiation factor	TIF3	EIF4B	CDK substrate site	Ppase target	3.54369	S	197	1	DWVRRGPLPPAEPAESPFGKRRTNSGRFRDP	1	Cytoplasm	0.401624	0.85714	0.135732	0.998166	0.188367	0.789243	0.189767	0.987415	2.13213	1	0.695421	0.398903	0.210199	0.1796	0.143375	0.117364	1	0.7897	0.686068	0.429474	0.329446	0.274369	0.198755
O74452_S302_1	O74452	SPCC16C4.07	scw1	RNA-binding protein Scw1	WHI3,WHI4	RBPMS,RBPMS2	CDK substrate site	Ppase target	27.2639	S	302	1	LANVLAKDEVGSPTWSPTPSKSSTNLRQDGV	0.997696		32.5075	0.601208	0.398792	0.886748	0.000126788	-375.988	376.972	0.977763	256392	1	0.371403	0.408319	0.430256	0.332507	0.324898	0.549815	1	1.01158	1.13323	1.27254	1.4129	1.345	2.17481
O74452_S298_2	O74452	SPCC16C4.07	scw1	RNA-binding protein Scw1	WHI3,WHI4	RBPMS,RBPMS2	CDK substrate site	Ppase target	6.77459	S	298	2	YPLTLANVLAKDEVGSPTWSPTPSKSSTNLR	0.996658		0.470892	0.587785	0.407443	0.99293	0.0725435	0.806331	0.346393	0.789148	6.49116	1	0.764835	0.551253	0.466839	0.401677	0.384899	0.42618	1	1.17416	1.16999	0.800176	0.747198	0.645911	0.501424
O74452_S302_2	O74452	SPCC16C4.07	scw1	RNA-binding protein Scw1	WHI3,WHI4	RBPMS,RBPMS2	CDK substrate site	Ppase target	6.77459	S	302	2	LANVLAKDEVGSPTWSPTPSKSSTNLRQDGV	0.997696		0.470892	0.587785	0.407443	0.99293	0.0725435	0.806331	0.346393	0.789148	6.49116	1	0.764835	0.551253	0.466839	0.401677	0.384899	0.42618	1	1.17416	1.16999	0.800176	0.747198	0.645911	0.501424
O14029_T987_1	O14029	SPAC29B12.07	sec16	multidomain vesicle coat component Sec16	SEC16	SEC16A,SEC16B	CDK substrate site	Ppase target	4.13235	T	987	1	RLPISPLPPQLHKTGTPSHQHGFDTAETTAK	0.838067		0.200845	0.873952	0.167559	0.945308	0.0513818	0.943829	2.22045e-14	0.759322	3.90888	1	0.981944	0.5918	0.365948	0.329783	0.34648	0.118501	1	0.7602	0.918627	0.618682	0.614172	0.55778	0.171752
O14029_S989_1	O14029	SPAC29B12.07	sec16	multidomain vesicle coat component Sec16	SEC16	SEC16A,SEC16B	CDK substrate site	Ppase target	3.60498	S	989	1	PISPLPPQLHKTGTPSHQHGFDTAETTAKQY	0.776645		0.30949	0.768363	0.275491	0.96492	0.0495383	0.920343	2.22045e-14	0.836809	6.24748	1	0.905553	0.593645	0.324869	0.289413	0.357677	0.278573	1	0.748589	0.853393	0.615617	0.597804	0.581165	0.217917
Q10362_S96_2	Q10362	SPAC22E12.11c	set3	histone H3 lysine methyltransferase Set3	SET3,SET4	KMT2E,SETD5	CDK substrate site	Ppase target	6.42439	S	96	2	SSNNKRRTSFGKNGASPTHSASPRQGNNTGA	0.999912		0.105739	0.782889	0.206736	0.992747	0.0357971	0.91725	0.136656	0.909776	2.95384	1	0.914406	0.760754	0.589792	0.541801	0.438018	0.252578	1	1.04202	1.06042	0.80171	0.813678	0.729156	0.514627
Q10362_S102_2	Q10362	SPAC22E12.11c	set3	histone H3 lysine methyltransferase Set3	SET3,SET4	KMT2E,SETD5	CDK substrate site	Ppase target	6.42439	S	102	2	RTSFGKNGASPTHSASPRQGNNTGANGALFS	0.999998		0.105739	0.782889	0.206736	0.992747	0.0357971	0.91725	0.136656	0.909776	2.95384	1	0.914406	0.760754	0.589792	0.541801	0.438018	0.252578	1	1.04202	1.06042	0.80171	0.813678	0.729156	0.514627
O60174_T66_1	O60174	SPBC21H7.05	sfc6	transcription factor TFIIIC complex subunit Sfc6	TFC6	GTF3C2	CDK substrate site	Ppase target	1.31247	T	66	1	TTRRTPSKPIRSQPLTPSSSKGAGNEPKSQN	0.772975		0.604955	0.865371	0.130576	0.996902	0.485657	0.82099	0.175461	0.998382	1.24564	1	0.590538	0.293142	0.13033	0.141771	0.146056	0.118561	1	0.672927	0.37059	0.223708	0.187968	0.191263	0.15162
Q9USV1_T73_1	Q9USV1	SPBC28F2.07	sfr1	DNA recombination mediator Sfr1	MEI5	SFR1	CDK substrate site	Ppase target	5.30496	T	73	1	IEQSETVHPENEKALTPDLRDTKIHTSLPIT	1		0.403934	0.815352	0.198189	0.994558	0.0950702	0.836655	0.181203	0.98708	4.2488	1	0.764774	0.445084	0.243098	0.20062	0.207858	0.228977	1	0.949388	0.824089	0.663249	0.555645	0.391084	0.273468
Q9USW9_S93_1	Q9USW9	SPBC1921.07c	sgf29	SAGA complex subunit Sgf29	SGF29	SGF29	CDK substrate site	Ppase target	8.70587	S	93	1	INVLEKANEKPVITNSPLTRSRRNRGTSFTA	0.999999		0.152385	0.793087	0.247394	0.970791	0.0348042	0.629827	0.387269	0.904471	4.37836	1	1.00856	0.724095	0.523512	0.494729	0.367065	0.261804	1	1.00379	0.997799	0.827321	0.889438	0.792257	0.651292
O13734_T292_1	O13734	SPAC15A10.15	sgo2	centromeric adaptor, shugoshin Sgo2	SGO1	SGO1	CDK substrate site	Ppase target	1.5887	T	292	1	AHFHSRIQSDTVIQSTPTKRKWDVDIQNKQI	0.948013	Cytoplasm	0.745565	0.919579	0.079799	0.999715	0.297969	0.910865	0.0671226	0.989313	2.50216	1	0.513967	0.182347	0.0836193	0.0898092	0.0798578	0.0755954	1	0.688309	0.495235	0.196423	0.125454	0.097583	0.0691065
Q9UUI2_S54_1	Q9UUI2	SPAC22F8.12c	shf1	histone H2B-K119 ubiquitin ligase complex (HULC) subunit Shf1	LGE1	PPHLN1	CDK substrate site	Ppase target	9.79004	S	54	1	QSYHQRTKTPRSSYDSPSSSTNSKEHNSPYH	0.989609	Nucleus/Cytoplasm	0.528358	0.790036	0.223959	0.993457	0.110062	0.500112	0.512504	0.979529	4.80055	1	0.724343	0.35653	0.253826	0.211391	0.245029	0.235775	1	0.979037	0.872445	0.748094	0.737064	0.624283	0.547214
Q09761_S673_1	Q09761	SPAC24H6.06	sld3	DNA replication pre-initiation complex subunit Sld3	SLD3	TICRR	CDK substrate site	Ppase target	6.5986	S	673	1	DKASACTVENHIVTESPAHKSNKAQLFVCVP	0.963314		0.435162	0.728469	0.280427	0.992039	0.138718	0.846225	0.367774	0.789387	3.13703	1	0.769737	0.474405	0.298352	0.334221	0.278449	0.278587	1	1.29735	1.05089	0.70192	0.546401	0.434906	0.473521
O94294_S301_1	O94294	SPBC887.09c	sog2	MOR signalling network scaffold, leucine-rich repeat protein Sog2	SOG2	LRRC57	CDK substrate site	Ppase target	7.92383	S	301	1	HPPSLNQLNKFHLDASPRQARPRRSVSLATG	1	SPB/Nucleus	0.105843	0.654491	0.284143	0.9456	0.0288159	0.649007	0.373486	0.858944	3.67309	1	0.803729	0.742464	0.630267	0.605869	0.430354	0.328197	1	1.05628	0.912064	0.941905	0.916671	0.790415	0.693304
O94294_S464_1	O94294	SPBC887.09c	sog2	MOR signalling network scaffold, leucine-rich repeat protein Sog2	SOG2	LRRC57	CDK substrate site	Ppase target	7.66516	S	464	1	SEQLPNRIFAQDPHPSPRLKKEETHENGSNL	1	SPB/Nucleus	0.84616	0.60245	0.384434	0.946937	0.109642	0.469436	0.548183	0.948822	7.71745	1	0.5972	0.513725	0.39273	0.398712	0.306722	0.393791	1	1.0097	0.839952	0.823063	0.740102	0.640456	0.585453
Q10411_S121_1	Q10411	SPAC1F3.06c	spo15	mitotic and meiotic spindle pole body protein, gamma tubulin complex linker-related Spo15			CDK substrate site	Ppase target	9.51525	S	121	1	PSNASWLLVRGGLLDSPILDINSVTQKSNLL	1	SPB	0.462523	0.940384	0.0589797	0.996195	0.0611544	1.02292	2.22045e-14	0.985082	7.5632	1	0.649331	0.29847	0.0980811	0.106085	0.0761701	0.0287636	1	0.99432	0.828063	0.724837	0.628304	0.445314	0.224719
O94714_S281_1	O94714	SPCC1393.02c	spt2	histone H3-H4 chaperone Spt2	SPT2	SPTY2D1	CDK substrate site	Ppase target	1.18925	S	281	1	ATPRTVSNSETSYVGSPALKQSKPNSLKSNN	0.824206		1.95801	0.782589	0.217246	0.952369	0.212978	0.819412	0.127083	0.924216	9.19346	1	0.325929	0.249383	0.158802	0.207236	0.153225	0.335224	1	0.647753	0.687073	0.334069	0.212364	0.1903	0.146686
O13286_T98_1	O13286	SPAC144.13c	srw1	substrate-specific mitotic G1 APC coactivator Srw1/Ste9	CDH1	FZR1	CDK substrate site	Ppase target	1.63343	T	98	1	STELWTGFTKVEGPLTPVKKKQSVADRNFTT	1		0.97426	0.751177	0.254268	0.989696	0.326117	0.726294	0.28307	0.965333	2.98746	1	0.559407	0.244697	0.251535	0.265284	0.289275	0.246466	1	0.824866	0.550409	0.36549	0.385897	0.204525	0.314967
Q10668_T420_1	Q10668	SPAC1142.03c	swi2	DNA recombination mediator Swi2	MEI5	SFR1	CDK substrate site	Ppase target	2.91022	T	420	1	ATHIPNSSIKFNYDYTPPKSATSHKHKRVDL	0.93284		0.161409	0.869375	0.153007	0.991807	0.0637318	0.965194	2.22045e-14	0.977231	2.53263	1	0.928217	0.691714	0.438866	0.383069	0.281286	0.164892	1	0.827841	0.838479	0.652972	0.534614	0.460077	0.190521
G2TRQ9_S132_1	G2TRQ9	SPBC14C8.19	tam10	nucleolar RNA binding protein, human SMAP ortholog, implicated in mRNA processing		C11orf58	CDK substrate site	Ppase target	9.82783	S	132	1	LKMLGIKNAASITESSPSAQSNKTNDKQREK	0.999419	Unknown	0.118374	1.04701	0.0386975	0.88771	6.34394	0.0773673	0.922633	0.763397	0.0186594	1	1.0406	1.18697	0.496031	0.371334	0.297731	0.106093	1	0.922768	0.942415	0.883165	0.864474	1.00497	0.46259
P79011_S31_2	P79011	SPCC1672.08c	tfa2	transcription factor TFIIE beta subunit, TFIIEB, Tfa2	TFA2	GTF2E2	CDK substrate site	Ppase target	7.09095	S	31	2	ANQPIYAKPQPRQPASPTPTAYLNSNDGHSS	0.830496		1.28117	0.711866	0.287562	0.94721	0.735708	0.40196	0.585044	0.927247	1.74141	1	0.482159	0.316438	0.279837	0.313637	0.213927	0.426716	1	0.735787	0.696116	0.573409	0.535609	0.601722	0.597842
Q09779_T1428_1	Q09779	SPAC1D4.14	tho2	THO complex subunit Tho2	THO2	THOC2	CDK substrate site	Ppase target	1.27437	T	1428	1	QRSDSKLREDQSRDRTPQSRSFTNENNDNLR	0.99998		0.474252	0.828322	0.164177	0.992686	0.233904	0.810255	0.138718	0.971226	2.02755	1	0.66319	0.371361	0.231182	0.172946	0.118074	0.1891	1	0.689	0.558576	0.388724	0.211579	0.176613	0.144604
O74760_S875_1	O74760	SPBC17D11.05	tif301	translation initiation factor eIF3a	RPG1	EIF3A	CDK substrate site	Ppase target	5.71488	S	875	1	LAEKAAARRANIGASSPSPGAWRRGGASAGG	0.914041	Cytoplasm	0.308256	0.681415	0.27347	0.963522	0.15154	0.614115	0.427116	0.960914	2.03415	1	0.681715	0.585819	0.3971	0.319745	0.263504	0.278821	1	1.01804	0.78954	0.710579	0.573163	0.491028	0.460391
O13769_S251_1	O13769	SPAC17A5.07c	ulp2	SUMO deconjugating cysteine peptidase Ulp2	ULP2	SENP6,SENP7	CDK substrate site	Ppase target	6.469	S	251	1	RTPQKTVRSIVKQTSSPHSSKMPKHSLPSSP	0.823264	Nucleus	0.156463	0.617639	0.432174	0.875633	0.0132146	1.04634	2.23127e-14	0.919389	11.8402	1	0.959561	0.974972	0.639905	0.490564	0.531437	0.479932	1	1.05358	1.0422	0.951973	0.948956	0.873242	0.651329
Q9P6R7_T558_1	Q9P6R7	SPBC13E7.03c	vts1	Smaug family RNA-binding protein Vts1	VTS1	SAMD4B	CDK substrate site	Ppase target	17.8093	T	558	1	LPYTYQPFSSVEKIETPPNNSKNQTYRRSSR	0.999996	Cytoplasm	0.177979	0.934805	0.0870161	0.992132	0.116741	-0.313287	1.28686	0.483813	1.52456	1	0.915977	0.616314	0.378638	0.306063	0.200728	0.0908836	1	0.955128	1.11862	1.05407	1.26448	1.17556	0.674664
Q9P6R7_T313_1	Q9P6R7	SPBC13E7.03c	vts1	Smaug family RNA-binding protein Vts1	VTS1	SAMD4B	CDK substrate site	Ppase target	10.2677	T	313	1	DLLIAASKKSLPSNSTPSKPNTSFFETPHNN	0.976076	Cytoplasm	0.122791	0.554949	0.140764	0.960026	0.0261303	1.06733	2.22055e-14	0.923653	4.6992	1	0.638255	0.506637	0.413949	0.351328	0.240346	0.170501	1	1.07843	1.01224	0.964652	0.786644	0.782596	0.331628
Q9P6R7_S17_1	Q9P6R7	SPBC13E7.03c	vts1	Smaug family RNA-binding protein Vts1	VTS1	SAMD4B	CDK substrate site	Ppase target	9.81215	S	17	1	EVVEGRRKTCLDVVDSPSSRQKQTIAVSLVD	0.992857	Cytoplasm	1.01279	0.639507	0.353375	0.963322	0.0712031	1.03834	0.268272	0.690486	14.224	1	0.55622	0.458704	0.34888	0.385613	0.293993	0.334945	1	1.49953	1.2088	0.919251	0.802545	0.619129	0.482475
Q9P6R7_T453_1	Q9P6R7	SPBC13E7.03c	vts1	Smaug family RNA-binding protein Vts1	VTS1	SAMD4B	CDK substrate site	Ppase target	2.49323	T	453	1	SVVNARVEKSTGQPSTPLNRQHYFNELPHST	0.987369	Cytoplasm	0.796689	0.883663	0.106568	0.990029	0.265725	0.928972	0.0996376	0.991239	2.99817	1	0.472842	0.237612	0.123202	0.12841	0.0756066	0.0798914	1	0.872433	0.479133	0.292724	0.194364	0.126549	0.106979
O36027_S524_1	O36027	SPAC4F10.15c	wsp1	WASp homolog	LAS17	WAS,WASL	CDK substrate site	Ppase target	4.39842	S	524	1	ASGGMDLLKSRKVSASPSVASTKTSNPPVEA	0.967525		0.104543	0.936669	0.047486	0.996038	0.0552904	0.900277	0.0732327	0.978865	1.89079	1	0.876695	0.720012	0.566131	0.38992	0.335133	0.111264	1	0.907711	0.799211	0.766902	0.587357	0.554672	0.296335
O94733_S102_1	O94733	SPCC191.01		Schizosaccharomyces specific protein			CDK substrate site	Ppase target	13.3416	S	102	1	PSNEEQGHQRSASHGSTSSATSTPKRLSISS	0.855914		0.620992	0.670376	0.323605	0.947595	0.996786	0.403817	0.618766	0.538966	0.622995	1	0.663994	0.464726	0.300622	0.320278	0.262444	0.424297	1	0.858564	0.428361	0.42139	0.777857	0.797467	1.52051
O94733_S99_1	O94733	SPCC191.01		Schizosaccharomyces specific protein			CDK substrate site	Ppase target	11.7516	S	99	1	LSFPSNEEQGHQRSASHGSTSSATSTPKRLS	0.986855		0.746157	0.523056	0.46879	0.881364	2.22045e-14	-205.199	205.985	0.393253	3.36039e+13	1	0.689108	0.576925	0.428323	0.460445	0.392094	0.58032	1	0.888321	0.555401	0.563813	0.7535	0.951597	1.46415
Q9UT17_S262_1	Q9UT17	SPAC9.11		Schizosaccharomyces specific protein			CDK substrate site	Ppase target	9.74	S	262	1	FDSSQHKTQGTDNNDSFYHDDTNCIHLSRLE	0.999963		0.110829	1.0041	0.109228	0.908436	0.0461572	1.44707	2.22045e-14	0.656279	2.40112	1	1.04865	1.02323	0.571144	0.428588	0.330275	0.213124	1	1.61585	1.43418	1.18332	0.963118	0.727267	0.404781
O94733_S99_2	O94733	SPCC191.01		Schizosaccharomyces specific protein			CDK substrate site	Ppase target	9.35856	S	99	2	LSFPSNEEQGHQRSASHGSTSSATSTPKRLS	0.986855		0.251309	0.582188	0.480377	0.924978	0.551157	0.159068	0.893543	-0.106643	0.455966	1	1.01644	0.76735	0.603892	0.452886	0.515106	0.532361	1	1.09971	0.886685	0.756866	0.666343	0.970693	1.17718
Q12519_S9_1	Q12519	SPCC330.07c		transmembrane transporter			CDK substrate site	Ppase target	5.04573	S	9	1	_______MEPSQRSGSFSSISRRRSRVDSRP	0.995022		0.85731	0.703818	0.299052	0.969481	0.865406	0.471776	0.528685	0.928952	0.990645	1	0.606882	0.342424	0.241122	0.305764	0.378006	0.300103	1	0.728157	0.567586	0.409217	0.503769	0.585314	0.537665
Q9UT17_S178_1	Q9UT17	SPAC9.11		Schizosaccharomyces specific protein			CDK substrate site	Ppase target	1.1171	S	178	1	KLSPKKTSPNSGYITSPLRHPILLSETEPGT	0.922882		0.716012	0.813261	0.187524	0.997058	0.446519	0.810303	0.202836	0.979635	1.60354	1	0.588314	0.272186	0.23469	0.187623	0.170983	0.188276	1	0.754414	0.377001	0.296063	0.183263	0.172391	0.253446
Q9C0W2_S207_1	Q9C0W2	SPBP22H7.05c	abo2	histone H3-H4 chaperone (ATP-dependent) Abo2	YTA7	ATAD2,ATAD2B	CDK substrate site		2.73427	S	207	1	DSDFADSPDDLTKVRSPIPSRRGRRKRKMRG	0.999674		0.425752	0.550735	0.428786	0.936625	0.251864	0.575677	0.481272	0.90244	1.6904	1	0.750929	0.587293	0.492011	0.527796	0.36011	0.408941	1	1.03379	0.698129	0.649401	0.509413	0.463638	0.530117
Q9P7E8_T148_1	Q9P7E8	SPAPJ760.02c	abp1	cofilin/tropomyosin family, drebrin ortholog Abp1	ABP1	DBNL	CDK substrate site		4.44561	T	148	1	ADASGSKYSVHTSNSTPQSKHNAFYDASQTF	0.999569		0.203134	0.95552	0.0428239	0.966819	0.151569	0.892897	0.168764	0.911011	1.34021	1	0.594341	0.559153	0.31411	0.231946	0.105264	0.0499022	1	1.08752	0.607832	0.565448	0.452349	0.255704	0.198426
Q9P7E8_T144_2	Q9P7E8	SPAPJ760.02c	abp1	cofilin/tropomyosin family, drebrin ortholog Abp1	ABP1	DBNL	CDK substrate site		2.89745	T	144	2	IRRVADASGSKYSVHTSNSTPQSKHNAFYDA	0.984194		0.0959083	0.934513	0.0961951	0.956906	0.0796071	1.03717	0.109214	0.900432	1.20477	1	0.939571	0.835386	0.682698	0.493515	0.282746	0.21832	1	1.17359	1.02625	0.710709	0.640484	0.424819	0.281049
Q9P7E8_T148_2	Q9P7E8	SPAPJ760.02c	abp1	cofilin/tropomyosin family, drebrin ortholog Abp1	ABP1	DBNL	CDK substrate site		2.89745	T	148	2	ADASGSKYSVHTSNSTPQSKHNAFYDASQTF	0.999569		0.0959083	0.934513	0.0961951	0.956906	0.0796071	1.03717	0.109214	0.900432	1.20477	1	0.939571	0.835386	0.682698	0.493515	0.282746	0.21832	1	1.17359	1.02625	0.710709	0.640484	0.424819	0.281049
Q9P7E8_S317_1	Q9P7E8	SPAPJ760.02c	abp1	cofilin/tropomyosin family, drebrin ortholog Abp1	ABP1	DBNL	CDK substrate site		-0.899108	S	317	1	KLTPLTKLEPQPPSGSPSKKPVSELEELHTA	0.992666		0.173096	1.09903	2.22045e-14	0.96178	0.199907	1.03998	0.00502452	0.954335	0.865883	1	1.01693	0.731062	0.3165	0.191022	0.146447	0.0308024	1	0.863396	0.729628	0.256886	0.111608	0.0881084	0.0644287
Q9P7E8_T297_1	Q9P7E8	SPAPJ760.02c	abp1	cofilin/tropomyosin family, drebrin ortholog Abp1	ABP1	DBNL	CDK substrate site		-1.01678	T	297	1	TGSSYRSAESSHAPTTPDHFKLTPLTKLEPQ	0.998127		0.135994	0.901972	0.0914485	0.996455	0.185241	0.917376	0.111417	0.989032	0.73415	1	0.857232	0.714784	0.480165	0.372595	0.247523	0.127318	1	0.934806	0.612355	0.408072	0.307397	0.190208	0.126291
O94619_S485_1	O94619	SPBC1289.10c	adn2	DNA-binding transcription factor Adn2	FLO8		CDK substrate site		0.434319	S	485	1	LLVSQEKERKGYTSASPDRPLSQTITESSVA	0.992837	Cytoplasm	0.306795	0.731825	0.275834	0.993617	0.301996	0.732545	0.286711	0.990827	1.01589	1	0.831031	0.556588	0.38336	0.355302	0.266335	0.282895	1	0.85608	0.585759	0.397132	0.324986	0.277549	0.326547
O94619_S519_1	O94619	SPBC1289.10c	adn2	DNA-binding transcription factor Adn2	FLO8		CDK substrate site		0.0636011	S	519	1	STTPKSTDTPTEATTSPVKVSTKNSNTTENL	0.994938	Cytoplasm	0.821391	0.927646	0.077917	0.996834	0.832876	0.921904	0.0776903	0.999393	0.98621	1	0.504368	0.128636	0.0656964	0.0831931	0.0904621	0.0944936	1	0.47707	0.15649	0.0816766	0.0760156	0.0802734	0.108342
O94619_S519_2	O94619	SPBC1289.10c	adn2	DNA-binding transcription factor Adn2	FLO8		CDK substrate site		-1.23751	S	519	2	STTPKSTDTPTEATTSPVKVSTKNSNTTENL	0.994938	Cytoplasm	0.743438	0.858624	0.152226	0.990358	0.882099	0.90488	0.100813	0.992863	0.842806	1	0.594233	0.197981	0.145878	0.17824	0.137879	0.181397	1	0.495701	0.127537	0.0939143	0.0857622	0.105869	0.146905
O94619_T512_2	O94619	SPBC1289.10c	adn2	DNA-binding transcription factor Adn2	FLO8		CDK substrate site		-1.53546	T	512	2	SSVAKTKSTTPKSTDTPTEATTSPVKVSTKN	0.999514	Cytoplasm	0.758458	0.858193	0.155128	0.98437	0.888808	0.908763	0.0960371	0.99386	0.853343	1	0.598889	0.185343	0.139273	0.171093	0.145383	0.204585	1	0.486976	0.126637	0.0922592	0.0826052	0.0941335	0.142381
O94619_T518_2	O94619	SPBC1289.10c	adn2	DNA-binding transcription factor Adn2	FLO8		CDK substrate site		-2.10962	T	518	2	KSTTPKSTDTPTEATTSPVKVSTKNSNTTEN	0.856625	Cytoplasm	0.783919	0.857508	0.160075	0.964898	0.901256	0.916713	0.0864289	0.994827	0.869807	1	0.607938	0.160899	0.126482	0.157264	0.159892	0.249455	1	0.470214	0.12491	0.089082	0.076545	0.0716069	0.133698
O74522_S404_1	O74522	SPCC1494.10	adn3	DNA-binding transcription factor Adn3	FLO8		CDK substrate site		1.99048	S	404	1	GSGADLQKQQWNKSTSAEGLQPNGLVMRNFG	0.984524		0.179621	0.726452	0.308329	0.981141	0.0924523	0.787369	0.247758	0.963949	1.94285	1	0.934904	0.785323	0.546584	0.414386	0.371961	0.347995	1	1.01131	0.852992	0.649576	0.657177	0.46929	0.331183
O94534_S747_1	O94534	SPCC895.07	alp14	TOG/XMAP215 microtubule plus end tracking polymerase Alp14	STU2	CKAP5	CDK substrate site		3.53942	S	747	1	PTRPKLYSSIDVNQRSPLASAKTNGNFTFHA	1	SPB/MT	0.277523	0.785808	0.199266	0.989875	0.187133	0.724511	0.279194	0.986027	1.48303	1	0.786811	0.498231	0.384472	0.28643	0.23288	0.168859	1	0.888746	0.686609	0.643306	0.413755	0.358463	0.284617
O94534_S548_2	O94534	SPCC895.07	alp14	TOG/XMAP215 microtubule plus end tracking polymerase Alp14	STU2	CKAP5	CDK substrate site		0.70923	S	548	2	KAVKKSVVPSSPVVPSPRKATNKSLSMDVSK	1	SPB/MT	0.638584	0.800688	0.180339	0.984544	0.303188	0.855191	0.143133	0.998062	2.10623	1	0.550456	0.355171	0.213682	0.190672	0.162463	0.151889	1	0.771494	0.423999	0.289223	0.192136	0.163362	0.146873
O94534_S538_2	O94534	SPCC895.07	alp14	TOG/XMAP215 microtubule plus end tracking polymerase Alp14	STU2	CKAP5	CDK substrate site		0.386249	S	538	2	ESKVVVPSNAKAVKKSVVPSSPVVPSPRKAT	0.9533	SPB/MT	0.515714	0.732831	0.241204	0.981309	0.304535	0.791301	0.210412	0.997543	1.69345	1	0.614429	0.452249	0.286834	0.24319	0.22646	0.233457	1	0.79718	0.460382	0.330403	0.267872	0.233441	0.207486
O94534_S692_1	O94534	SPCC895.07	alp14	TOG/XMAP215 microtubule plus end tracking polymerase Alp14	STU2	CKAP5	CDK substrate site		-1.91385	S	692	1	QKQLSELKGELNTLRSARKASPIGDRKPAFM	0.999217	SPB/MT	0.999	0.739839	0.256657	0.963249	0.827157	0.86356	0.143672	0.993738	1.20775	1	0.514657	0.33083	0.240137	0.311539	0.162113	0.270687	1	0.546237	0.171495	0.156217	0.133986	0.144442	0.172672
Q9URY2_T131_1	Q9URY2	SPAC890.02c	alp7	TACC protein Alp7	SLK19	TACC1,TACC2,TACC3	CDK substrate site		-1.72177	T	131	1	TPEFKHRKRNVESILTPKNPSLFSSSNAASQ	0.981786		0.835521	0.829204	0.170779	0.996415	3.01896	0.887601	0.112399	0.999556	0.276758	1	0.271475	0.238003	0.178565	0.173222	0.171578	0.164221	1	0.15575	0.113881	0.108425	0.122428	0.102247	0.114925
O74191_T213_1	O74191	SPBC1347.02	ani1	nucleophosmin-like histone chaperone/CENP-A amino terminus domain (NTD) isomerase Ani1/Fkbp39	FPR3,FPR4	NPM1,NPM2,NPM3	CDK substrate site		-0.19769	T	213	1	ASPKKNNTKKQKVEGTPVKEKKVAFAEKLEQ	1	Nucleus	0.731196	1.00721	4.82701e-13	0.997888	0.940537	0.990103	0.0076326	0.999352	0.777423	1	0.507075	0.0815847	0.00585558	0.0113356	0.00759248	0.002762	1	0.385448	0.0859606	0.00912369	0.00355474	0.00433571	0.00482399
O74191_S199_1	O74191	SPBC1347.02	ani1	nucleophosmin-like histone chaperone/CENP-A amino terminus domain (NTD) isomerase Ani1/Fkbp39	FPR3,FPR4	NPM1,NPM2,NPM3	CDK substrate site		-0.259777	S	199	1	KKKRTKDESEQEEAASPKKNNTKKQKVEGTP	1	Nucleus	0.499115	1.03927	0.0242951	0.948857	0.634981	0.928568	0.0501046	0.98568	0.786031	1	0.811339	0.123902	0.0540916	0.0508886	0.0596037	0.038912	1	0.480998	0.264164	0.0627298	0.0441308	0.0456305	0.0375619
O74191_S192_2	O74191	SPBC1347.02	ani1	nucleophosmin-like histone chaperone/CENP-A amino terminus domain (NTD) isomerase Ani1/Fkbp39	FPR3,FPR4	NPM1,NPM2,NPM3	CDK substrate site		-0.596347	S	192	2	PAKKAQVKKKRTKDESEQEEAASPKKNNTKK	1	Nucleus	0.41595	1.13478	2.22064e-14	0.875851	0.616188	0.933221	0.0328581	0.967758	0.675037	1	1.04935	0.128965	0.0394853	0.0470111	0.0260923	0.0211977	1	0.441291	0.293484	0.0468726	0.0195309	0.0235066	0.0189529
O74191_S199_2	O74191	SPBC1347.02	ani1	nucleophosmin-like histone chaperone/CENP-A amino terminus domain (NTD) isomerase Ani1/Fkbp39	FPR3,FPR4	NPM1,NPM2,NPM3	CDK substrate site		-0.596347	S	199	2	KKKRTKDESEQEEAASPKKNNTKKQKVEGTP	1	Nucleus	0.41595	1.13478	2.22064e-14	0.875851	0.616188	0.933221	0.0328581	0.967758	0.675037	1	1.04935	0.128965	0.0394853	0.0470111	0.0260923	0.0211977	1	0.441291	0.293484	0.0468726	0.0195309	0.0235066	0.0189529
Q9UTL8_S802_1	Q9UTL8	SPAC144.06	apl5	AP-3 adaptor complex subunit Apl5	APL5	AP3D1	CDK substrate site		-0.462484	S	802	1	STNQGSMGDIVLETKSPIRVEKKKSKKKKKK	1		0.0618818	1.01839	2.22047e-14	0.966868	0.0718789	1.09977	2.22046e-14	0.924499	0.860917	1	0.929198	0.947957	0.682266	0.605855	0.440504	0.225097	1	1.00264	1.04002	0.769158	0.568556	0.404613	0.122873
Q9HDY1_S518_2	Q9HDY1	SPAPB1A10.09	ase1	antiparallel microtubule cross-linking factor Ase1	ASE1	PRC1	CDK substrate site		-0.699676	S	518	2	VPSTPSVRSASRAMTSPRTPLPRVKNTQNPS	0.800202	SPB/MT	2.92293	0.880014	0.119991	0.997745	1.5134	0.908736	0.0910649	0.99505	1.93136	1	0.167431	0.106362	0.112628	0.146112	0.107612	0.130903	1	0.28979	0.109537	0.113334	0.106093	0.0781383	0.0482225
Q9HDY1_T521_2	Q9HDY1	SPAPB1A10.09	ase1	antiparallel microtubule cross-linking factor Ase1	ASE1	PRC1	CDK substrate site		-0.699676	T	521	2	TPSVRSASRAMTSPRTPLPRVKNTQNPSRSI	0.999723	SPB/MT	2.92293	0.880014	0.119991	0.997745	1.5134	0.908736	0.0910649	0.99505	1.93136	1	0.167431	0.106362	0.112628	0.146112	0.107612	0.130903	1	0.28979	0.109537	0.113334	0.106093	0.0781383	0.0482225
Q9HDY1_T506_1	Q9HDY1	SPAPB1A10.09	ase1	antiparallel microtubule cross-linking factor Ase1	ASE1	PRC1	CDK substrate site		-0.710765	T	506	1	VNRTPSQRGRVAVPSTPSVRSASRAMTSPRT	0.990591	SPB/MT	54.8023	0.906005	0.0939947	0.998645	4.54127	0.932945	0.0670552	0.998603	12.0676	1	0.0916928	0.0794088	0.0998224	0.127997	0.0911716	0.0899883	1	0.0770059	0.0490633	0.0809738	0.0831479	0.0663643	0.0556314
Q9HDY1_T494_1	Q9HDY1	SPAPB1A10.09	ase1	antiparallel microtubule cross-linking factor Ase1	ASE1	PRC1	CDK substrate site		-1.60914	T	494	1	ANRPKTATTTDSVNRTPSQRGRVAVPSTPSV	0.999714	SPB/MT	2.04525	0.843808	0.156024	0.990908	1.25942	0.927657	0.0710521	0.99739	1.62397	1	0.263152	0.197993	0.167329	0.174548	0.109401	0.133368	1	0.327565	0.119545	0.0859226	0.0641767	0.0482626	0.0648763
Q9HDY1_S535_1	Q9HDY1	SPAPB1A10.09	ase1	antiparallel microtubule cross-linking factor Ase1	ASE1	PRC1	CDK substrate site		-2.00731	S	535	1	RTPLPRVKNTQNPSRSISAEPPSATSTANRR	0.941261	SPB/MT	34.453	0.550717	0.449283	0.916442	2.75333	0.632445	0.367606	0.940069	12.5132	1	0.384742	0.373699	0.478637	0.458759	0.432812	0.506012	1	0.409212	0.258116	0.434597	0.408558	0.36749	0.359895
Q9HDY1_S616_1	Q9HDY1	SPAPB1A10.09	ase1	antiparallel microtubule cross-linking factor Ase1	ASE1	PRC1	CDK substrate site		-2.5002	S	616	1	KFPNSVSRNTHFESKSPHPNYSRTPHETYSK	1	SPB/MT	3.63195	0.699748	0.300253	0.945363	0.746485	0.86686	0.139503	0.993514	4.86541	1	0.318812	0.279945	0.302183	0.450985	0.162635	0.31872	1	0.571807	0.192473	0.181247	0.135938	0.153515	0.121781
O74447_S490_1	O74447	SPCC16C4.02c	asi1	armadillo-type fold protein, neurochondrin ortholog, implicated in calcium mediated signalling, and the regulation of cytoskeleton organization Asi1		NCDN	CDK substrate site		0.18369	S	490	1	YDDFIKCNDDLKGDKSFNDYILSTNEEDGED	0.960299		0.0542602	0.977853	2.22045e-14	0.891724	0.0957317	0.917696	0.163655	0.796895	0.566794	1	0.9077	0.739171	0.808768	0.639131	0.480736	0.179307	1	1.05726	0.84569	0.913241	0.343667	0.42819	0.284906
P52890_S172_1	P52890	SPBC29B5.01	atf1	DNA-binding transcription factor, Atf-CREB family Atf1	SKO1		CDK substrate site		1.40136	S	172	1	PAWSAFTRGTMHNPLSPAIYDATLRPDYLNN	0.999972	Nucleus	1.15371	0.599008	0.40539	0.912669	0.394361	0.615257	0.416198	0.968185	2.92552	1	0.615237	0.354698	0.400014	0.437441	0.33159	0.510584	1	0.892586	0.579916	0.459266	0.406711	0.403776	0.473544
O42854_T527_1	O42854	SPAC23A1.17	bbc1	WIP family cytoskeletal protein Bbc1	BBC1		CDK substrate site		3.05597	T	527	1	EPSQNQPAEYRDTPDTPRNIMPLPGLMSADQ	0.999978		0.839541	0.566122	0.433619	0.928821	0.348918	0.524509	0.499373	0.855581	2.40613	1	0.678471	0.470119	0.484538	0.512291	0.343309	0.403504	1	0.917508	0.643184	0.634383	0.444257	0.432428	0.604483
O42854_T685_1	O42854	SPAC23A1.17	bbc1	WIP family cytoskeletal protein Bbc1	BBC1		CDK substrate site		0.558589	T	685	1	AGATADVESAANSPITPPRTWHSPDFTSKSF	0.99948		0.279654	0.825895	0.241757	0.945288	0.27187	0.78904	0.267251	0.952823	1.02863	1	0.956313	0.641608	0.276263	0.294625	0.303747	0.268864	1	0.933076	0.669595	0.32767	0.303333	0.317919	0.304211
O42854_S589_1	O42854	SPAC23A1.17	bbc1	WIP family cytoskeletal protein Bbc1	BBC1		CDK substrate site		-2.84553	S	589	1	PETQETSEQQVHKTPSPEKQKVLSPPPIITN	0.999999		0.486293	0.772122	0.259191	0.975731	0.740495	0.830341	0.165724	0.997976	0.656713	1	0.810587	0.371631	0.302223	0.268435	0.252679	0.288639	1	0.548695	0.27861	0.159197	0.172146	0.170054	0.159224
O42854_T587_1	O42854	SPAC23A1.17	bbc1	WIP family cytoskeletal protein Bbc1	BBC1		CDK substrate site		-2.84553	T	587	1	VIPETQETSEQQVHKTPSPEKQKVLSPPPII	0.99999		0.486293	0.772122	0.259191	0.975731	0.740495	0.830341	0.165724	0.997976	0.656713	1	0.810587	0.371631	0.302223	0.268435	0.252679	0.288639	1	0.548695	0.27861	0.159197	0.172146	0.170054	0.159224
Q9HGP4_S667_1	Q9HGP4	SPAC631.02	bdf2	BET family double bromodomain protein Bdf2	BDF1,BDF2	BRD4	CDK substrate site		2.26414	S	667	1	TASHTHQEKKKGRALSETEQAEKIRQLRAQL	0.981157		0.318745	0.810957	0.234451	0.966979	0.465496	0.592218	0.391599	0.982033	0.684742	1	0.917622	0.504677	0.332029	0.269775	0.303478	0.218046	1	0.730938	0.546937	0.459591	0.408894	0.406844	0.342899
O14064_S244_1	O14064	SPCC962.02c	bir1	survivin, Bir1	BIR1	BIRC2,BIRC3	CDK substrate site		1.23766	S	244	1	SPTRDSTKSHKTLNFSPSRKNNLNARPLTMS	0.995511	Nucleus	1.34979	0.750173	0.251411	0.979648	0.958765	0.712551	0.290663	0.990201	1.40785	1	0.455161	0.217264	0.288313	0.29447	0.257187	0.204258	1	0.576767	0.298207	0.317715	0.305488	0.306005	0.256733
O14064_S878_1	O14064	SPCC962.02c	bir1	survivin, Bir1	BIR1	BIRC2,BIRC3	CDK substrate site		0.942176	S	878	1	AKTYAEKEVTSINLPSVRKPLDESYYDHSIS	0.999998	Nucleus	42.3328	0.841399	0.158601	0.989728	5.56985	0.813484	0.186516	0.989391	7.60035	1	0.115187	0.120932	0.180997	0.16977	0.149654	0.171397	1	0.189618	0.134398	0.16182	0.215505	0.216448	0.199526
O14064_S568_1	O14064	SPCC962.02c	bir1	survivin, Bir1	BIR1	BIRC2,BIRC3	CDK substrate site		-0.514605	S	568	1	SSTEDSHEPVKVTEDSQTAIHVSKFEDLENK	0.99436	Nucleus	0.066083	0.887254	0.18788	0.867478	0.0577197	1.13741	2.22112e-14	0.911145	1.1449	1	0.993324	1.08166	0.803206	0.680966	0.470257	0.395987	1	1.13803	1.02211	0.837432	0.694131	0.471485	0.282943
O74547_S201_1	O74547	SPCC777.08c	bit61	Protor homolog, Bit61	BIT2,BIT61	PRR5,PRR5L	CDK substrate site		-4.01475	S	201	1	FGAASLAFAKLGKVRSPLEGRFNLVPISADE	1	Nucleus/Cytoplasm	0.191296	0.477563	0.49415	0.871581	0.34344	0.667759	0.332859	0.996547	0.556999	1	0.854349	0.744811	0.661348	0.672155	0.44142	0.510597	1	0.869371	0.57432	0.414324	0.364542	0.337377	0.339089
O74555_T15_1	O74555	SPCC962.06c	bpb1	KH and CC/hC domain splicing factor Bpb1	MSL5	SF1	CDK substrate site		-2.33487	T	15	1	_MLNSRSVGSTGSNNTPLGRRRFDEKPDSLP	0.999093	Nucleus/Cytoplasm	2.36331	0.568693	0.431403	0.965749	0.910765	0.672159	0.327996	0.988904	2.59486	1	0.486573	0.369503	0.45819	0.400503	0.477525	0.447521	1	0.599128	0.368363	0.348075	0.292926	0.311933	0.367053
O60158_S172_1	O60158	SPBC19C7.10	bqt4	integral nuclear inner membrane protein Bqt4			CDK substrate site		-0.358041	S	172	1	TSEGEPESSTSATTTSVARRTRQRLAEHLEN	0.916041		0.491313	0.981102	0.0237478	0.9987	0.617088	0.98202	0.0228044	0.999374	0.79618	1	0.635849	0.239415	0.0652002	0.0592594	0.0240669	0.0169873	1	0.565541	0.16455	0.0407159	0.0265824	0.0258809	0.0310728
O60158_S158_2	O60158	SPBC19C7.10	bqt4	integral nuclear inner membrane protein Bqt4			CDK substrate site		-0.654429	S	158	2	TYATPSRPTAQKSETSEGEPESSTSATTTSV	0.999871		0.468571	0.913333	0.0750749	0.992208	0.570349	0.946139	0.0609385	0.997974	0.821552	1	0.613452	0.348329	0.0924333	0.0941917	0.0791034	0.0816187	1	0.61591	0.205511	0.104729	0.0643937	0.0704386	0.0540424
O60158_S172_2	O60158	SPBC19C7.10	bqt4	integral nuclear inner membrane protein Bqt4			CDK substrate site		-0.654429	S	172	2	TSEGEPESSTSATTTSVARRTRQRLAEHLEN	0.916041		0.468571	0.913333	0.0750749	0.992208	0.570349	0.946139	0.0609385	0.997974	0.821552	1	0.613452	0.348329	0.0924333	0.0941917	0.0791034	0.0816187	1	0.61591	0.205511	0.104729	0.0643937	0.0704386	0.0540424
O60158_T211_1	O60158	SPBC19C7.10	bqt4	integral nuclear inner membrane protein Bqt4			CDK substrate site		-3.86541	T	211	1	DNKEEDKEIHSEENETKDEIKSEKKEPEIKK	1		0.137466	0.879667	0.140309	0.933235	0.195937	0.850809	0.0927064	0.929255	0.701586	1	1.29635	0.789254	0.480199	0.381772	0.320356	0.17353	1	0.646046	0.68683	0.334363	0.229027	0.147617	0.118724
Q9P6R0_T344_1	Q9P6R0	SPBC13E7.10c	brf1	transcription factor TFIIIB complex subunit Brf1	BRF1	BRF1	CDK substrate site		0.569863	T	344	1	KSEELSQTVKVESQETPVHLKADEREIRKEV	0.9976	Nucleus	0.52207	0.690254	0.30726	0.993897	0.488707	0.639731	0.342741	0.971958	1.06827	1	0.712412	0.4476	0.367719	0.284261	0.322769	0.298342	1	0.698653	0.503884	0.400698	0.39466	0.344216	0.27497
Q9UT24_T281_1	Q9UT24	SPAC9.03c	brr2	U5 snRNP complex ATPase subunit Brr2	BRR2	SNRNP200	CDK substrate site		1.12376	T	281	1	QEEEKKNIENPDTEVTFISADTKKVTEIPTV	0.996933		0.166327	1.21003	2.22045e-14	0.877168	0.138199	1.16357	2.22111e-14	0.868173	1.20353	1	1.19626	0.918264	0.355033	0.187692	0.0888654	0.0933186	1	1.0838	1.04218	0.430965	0.241512	0.157283	0.100406
O94751_T455_1	O94751	SPCC1322.12c	bub1	mitotic spindle checkpoint kinase Bub1	BUB1	BUB1,BUB1B	CDK substrate site		-0.200137	T	455	1	TGRSQEEHLDFIPSLTPSKNYPSKIYSPNKN	0.900952		1.20072	0.960347	0.0396252	0.999712	1.40623	0.960236	0.0394816	0.999745	0.853859	1	0.328527	0.0663203	0.0255829	0.0405907	0.0382433	0.0526258	1	0.273075	0.0630807	0.0431947	0.0390477	0.0325281	0.0354958
O94751_S453_1	O94751	SPCC1322.12c	bub1	mitotic spindle checkpoint kinase Bub1	BUB1	BUB1,BUB1B	CDK substrate site		-0.330042	S	453	1	SLTGRSQEEHLDFIPSLTPSKNYPSKIYSPN	0.787908		0.970395	0.830122	0.168513	0.990515	1.25335	0.848618	0.150747	0.99927	0.774243	1	0.477906	0.223623	0.186471	0.2146	0.140238	0.130293	1	0.38969	0.184935	0.139003	0.147759	0.151595	0.153535
O94751_S532_1	O94751	SPCC1322.12c	bub1	mitotic spindle checkpoint kinase Bub1	BUB1	BUB1,BUB1B	CDK substrate site		-0.505133	S	532	1	TTFANAKRRPEDSNISPTNPKKLHTLPRSPQ	0.995774		0.0962889	0.928669	0.0875948	0.994732	0.123069	0.840539	0.153648	0.997663	0.782396	1	0.963535	0.760192	0.62824	0.463183	0.383455	0.17196	1	0.888266	0.736154	0.607806	0.434222	0.344104	0.192092
O13735_S295_1	O13735	SPAC15A10.16	bud6	actin nucleation-promoting factor Bud6/Aip3	BUD6	KIAA1217,SRCIN1	CDK substrate site		0.381233	S	295	1	FLRDSSKPDNIMDSPSPKVSKRPSIVRQDSH	0.999694		1.17659	0.52565	0.474054	0.991014	0.708656	0.507187	0.478665	0.948948	1.66031	1	0.634703	0.49421	0.479283	0.457858	0.506598	0.452303	1	0.683073	0.613388	0.444713	0.463912	0.506197	0.467609
O13735_T1294_1	O13735	SPAC15A10.16	bud6	actin nucleation-promoting factor Bud6/Aip3	BUD6	KIAA1217,SRCIN1	CDK substrate site		-0.497605	T	1294	1	QVDTENFMLERSPLATPKPLKQPDFNIYETP	0.991961		0.987872	0.835914	0.165217	0.997273	1.35271	0.850248	0.149913	0.998375	0.73029	1	0.480934	0.198738	0.155895	0.186409	0.18183	0.146133	1	0.370685	0.159569	0.160316	0.191916	0.147373	0.147912
O13735_T1308_1	O13735	SPAC15A10.16	bud6	actin nucleation-promoting factor Bud6/Aip3	BUD6	KIAA1217,SRCIN1	CDK substrate site		-2.25904	T	1308	1	ATPKPLKQPDFNIYETPIVRSTAHETDDEQT	0.984324		0.970946	0.607043	0.391115	0.964239	1.61759	0.681982	0.318583	0.960726	0.600244	1	0.613268	0.44642	0.351825	0.373766	0.477468	0.387289	1	0.458117	0.289009	0.250033	0.373434	0.381546	0.301283
Q09731_S568_1	Q09731	SPAC31A2.14	bun107	WD repeat protein, human WDR48 family Bun107	DUF1	WDR48	CDK substrate site		-0.078267	S	568	1	REEARKGNVNMPSALSPLRIRSRPSPLSLPP	0.999988	Cytoplasm/Cytoplasm (Periphery)	1.03614	0.868222	0.134362	0.995905	0.685524	0.90458	0.109025	0.992204	1.51145	1	0.453527	0.141883	0.154169	0.145581	0.148288	0.112879	1	0.605707	0.16902	0.130572	0.111917	0.114823	0.122898
Q9Y7V2_T165_2	Q9Y7V2	SPCC645.13	bye1	transcription elongation regulator, PHD finger Bye1	BYE1	PHF3	CDK substrate site		-0.213037	T	165	2	PIGSTTPKSSHSPPSTRKRRGSVGTTATHTK	0.939302		0.0942286	0.993771	2.32902e-14	0.953591	0.140933	0.90912	0.0977022	0.970247	0.668607	1	0.826304	0.841265	0.589656	0.447766	0.221012	0.122497	1	1.13695	0.698736	0.511921	0.347744	0.233947	0.138975
Q9Y7V2_S158_2	Q9Y7V2	SPCC645.13	bye1	transcription elongation regulator, PHD finger Bye1	BYE1	PHF3	CDK substrate site		-0.958858	S	158	2	GRQSPRTPIGSTTPKSSHSPPSTRKRRGSVG	0.871673		0.0926667	0.961545	0.0129119	0.955604	0.13927	0.948143	0.0593035	0.971199	0.665372	1	0.811981	0.798209	0.561599	0.489218	0.24247	0.125637	1	1.12883	0.685474	0.502316	0.324699	0.198925	0.105248
Q9Y7V2_S164_2	Q9Y7V2	SPCC645.13	bye1	transcription elongation regulator, PHD finger Bye1	BYE1	PHF3	CDK substrate site		-1.42698	S	164	2	TPIGSTTPKSSHSPPSTRKRRGSVGTTATHT	0.987707		0.0909547	0.96418	0.0162347	0.960623	0.141439	0.952359	0.0495095	0.964291	0.643066	1	0.838083	0.793404	0.566401	0.514366	0.25021	0.131923	1	1.15917	0.659691	0.502038	0.310557	0.186509	0.0918917
Q9Y7V2_S161_2	Q9Y7V2	SPCC645.13	bye1	transcription elongation regulator, PHD finger Bye1	BYE1	PHF3	CDK substrate site		-1.59827	S	161	2	SPRTPIGSTTPKSSHSPPSTRKRRGSVGTTA	0.999991		0.0873179	1.01415	0.00192566	0.962541	0.158222	1.0646	0.0632796	0.893346	0.551868	1	0.911173	0.831209	0.60839	0.522973	0.243083	0.142146	1	1.2357	0.617892	0.51252	0.305917	0.199586	0.101375
Q10951_S446_1	Q10951	SPAC222.10c	byr4	SIN signalling inhibitor, two-component GAP Byr4	BFA1		CDK substrate site		-1.88319	S	446	1	RSTSKHENNLNNITNSAKNEHIRSQRQHKTH	0.999669	SPB/Cytoplasm	0.384442	0.839937	0.211369	0.958753	0.421203	0.851086	0.14991	0.996702	0.912724	1	0.887136	0.434591	0.252299	0.221054	0.280451	0.2067	1	0.706701	0.405572	0.190819	0.163159	0.184861	0.142524
Q10432_S470_1	Q10432	SPCC188.07	ccq1	shelterin complex HEAT repeat subunit Ccq1	HDA2,HDA3		CDK substrate site		-0.52572	S	470	1	VKSSDSTFPSSQSMQSPSKLHSLTSNATDLL	0.999073		0.455928	0.948198	0.0718478	0.993034	0.491213	0.951247	0.0543385	0.998676	0.928168	1	0.721896	0.270294	0.129195	0.110437	0.0778911	0.0649093	1	0.648388	0.266915	0.0955218	0.0622907	0.0473676	0.0776226
P01129_S204_1	P01129	SPBC336.12c	cdc10	DNA-binding transcription factor, MBF transcription factor complex subunit Cdc10	SWI6		CDK substrate site		0.53628	S	204	1	TSSFNTRSPLRNHNFSNPSKSSKNGVHTINN	0.998493		0.235508	0.711383	0.318642	0.966	0.189863	0.681194	0.320396	0.979063	1.24041	1	0.95144	0.632771	0.453304	0.445271	0.384471	0.295938	1	0.870836	0.759235	0.491077	0.464192	0.374769	0.334178
P01129_S182_1	P01129	SPBC336.12c	cdc10	DNA-binding transcription factor, MBF transcription factor complex subunit Cdc10	SWI6		CDK substrate site		0.00528315	S	182	1	DLFPKFSKQQQIESSSISKNLNTSSFNTRSP	0.97599		0.605905	0.953727	0.0650378	0.989314	0.583044	0.937249	0.0679351	0.999198	1.03921	1	0.635138	0.173732	0.0578694	0.0951054	0.0907494	0.0615706	1	0.604431	0.219592	0.0874238	0.080656	0.0669062	0.0742051
Q10059_S1798_1	Q10059	SPAC1F5.04c	cdc12	cytokinetic formin Cdc12	BNI1	DIAPH1	CDK substrate site		-1.09778	S	1798	1	KVYSSEETPVNKILVSPSVSILDHNRILSQS	0.967448		0.295497	0.851377	0.199319	0.960382	0.361664	0.867237	0.181478	0.97249	0.817047	1	0.891023	0.604012	0.267035	0.20596	0.223624	0.267529	1	0.887103	0.418849	0.274503	0.200836	0.189662	0.211478
P10815_S111_1	P10815	SPBC582.03	cdc13	G2/M B-type cyclin Cdc13	CLB1,CLB2	CCNB1,CCNB2,CCNB3	CDK substrate site		-0.964667	S	111	1	LEEKSIIPATDDEPASKKRRQPSVFNSSVPS	0.973573		1.73427	0.702007	0.29859	0.973608	1.64352	0.755761	0.245325	0.983337	1.05522	1	0.427599	0.248054	0.305736	0.376539	0.286074	0.280503	1	0.399855	0.175102	0.267344	0.244977	0.270205	0.264525
Q09822_S632_1	Q09822	SPAC20G8.05c	cdc15	F-BAR domain protein Cdc15	HOF1	PSTPIP1,PSTPIP2	CDK substrate site		4.39855	S	632	1	SKTSSSTRLNGLGYHSRNTSIASDIDGVPKK	0.999998	Cytoplasm (Periphery)	0.625377	0.597106	0.419662	0.90367	0.886198	0.474061	0.542913	0.334565	0.705685	1	0.784342	0.465017	0.43118	0.353588	0.393999	0.553023	1	0.797819	0.469124	0.509547	0.427382	0.437537	1.10122
Q09822_S732_1	Q09822	SPAC20G8.05c	cdc15	F-BAR domain protein Cdc15	HOF1	PSTPIP1,PSTPIP2	CDK substrate site		-2.13398	S	732	1	ERSASSLSVRQSDVVSPAPSTRARGQSVSGQ	0.999975	Cytoplasm (Periphery)	0.48439	0.710161	0.272082	0.986833	0.665145	0.82909	0.183272	0.982243	0.728247	1	0.665775	0.477831	0.306271	0.296913	0.239294	0.281947	1	0.644618	0.256692	0.186642	0.171848	0.157505	0.257177
Q09822_S332_1	Q09822	SPAC20G8.05c	cdc15	F-BAR domain protein Cdc15	HOF1	PSTPIP1,PSTPIP2	CDK substrate site		-3.50176	S	332	1	PYSSSRPSASASLASSPTRSAFRPKTSETVS	0.999176	Cytoplasm (Periphery)	0.276823	0.76685	0.265565	0.952225	0.382063	0.92744	0.130567	0.962707	0.724549	1	0.872063	0.673619	0.309426	0.345166	0.252922	0.32229	1	0.869908	0.400826	0.163123	0.140485	0.130571	0.201554
P06652_T104_1	P06652	SPAC24H6.05	cdc25	protein tyrosine phosphatase (M phase inducer) Cdc25	MIH1	CDC25A,CDC25B,CDC25C	CDK substrate site		-0.144814	T	104	1	TPRRTLFRSLSCTVETPLANKTIVSPLPESP	0.999731	Nucleus/Cytoplasm	0.89244	0.910447	0.0895268	0.997036	1.53041	0.917288	0.0825174	0.996758	0.58314	1	0.166612	0.151331	0.100516	0.0806135	0.0992647	0.0831759	1	0.279716	0.101336	0.0859066	0.0595011	0.0641547	0.113724
P06652_S143_1	P06652	SPAC24H6.05	cdc25	protein tyrosine phosphatase (M phase inducer) Cdc25	MIH1	CDC25A,CDC25B,CDC25C	CDK substrate site		-0.361769	S	143	1	YFFRQPASKYSITQDSPRVSSTIAYSFKPKA	1	Nucleus/Cytoplasm	1.29462	0.934275	0.0643154	0.995899	1.08584	0.960532	0.0383345	0.999406	1.19228	1	0.312583	0.117963	0.0611629	0.0795748	0.0319852	0.0568665	1	0.357643	0.0893142	0.0460756	0.0382473	0.0289903	0.0315536
Q10752_T108_1	Q10752	SPBC19C2.01	cdc28	ATP-dependent RNA helicase Cdc28	PRP2	DHX16	CDK substrate site		-0.407918	T	108	1	LNSSYDLLIEPQSHETPGKPLKKKSRSKTPK	0.999926		2.98594	0.922173	0.0778292	0.996996	2.73778	0.943782	0.056218	0.999971	1.09064	1	0.124464	0.0682726	0.0865392	0.0996674	0.0803004	0.0463447	1	0.117285	0.0571848	0.0497785	0.0548211	0.056582	0.056366
P41892_S369_1	P41892	SPBC21.06c	cdc7	SIN signalling serine/threonine protein kinase Cdc7	CDC15		CDK substrate site		-1.398	S	369	1	CSNFKGKNNSSSITSSPSKSRHAFNSDQISE	0.862061		0.222904	1.01871	0.0631783	0.960892	0.321049	0.940079	0.0609969	0.976439	0.694299	1	0.999145	0.597849	0.240067	0.187813	0.185385	0.065322	1	0.745398	0.677031	0.187708	0.123923	0.087893	0.0519906
P41892_S365_2	P41892	SPBC21.06c	cdc7	SIN signalling serine/threonine protein kinase Cdc7	CDC15		CDK substrate site		-3.87927	S	365	2	FMDFCSNFKGKNNSSSITSSPSKSRHAFNSD	0.810931		0.146375	1.06158	0.201078	0.970277	0.151161	0.957377	0.0664265	0.92769	0.968339	1	1.14047	0.852806	0.620315	0.513367	0.403853	0.210808	1	0.844757	0.899735	0.43002	0.241893	0.199007	0.129432
P41892_S369_2	P41892	SPBC21.06c	cdc7	SIN signalling serine/threonine protein kinase Cdc7	CDC15		CDK substrate site		-3.87927	S	369	2	CSNFKGKNNSSSITSSPSKSRHAFNSDQISE	0.862061		0.146375	1.06158	0.201078	0.970277	0.151161	0.957377	0.0664265	0.92769	0.968339	1	1.14047	0.852806	0.620315	0.513367	0.403853	0.210808	1	0.844757	0.899735	0.43002	0.241893	0.199007	0.129432
Q96WV9_S6_1	Q96WV9	SPBC32H8.10	cdk9	P-TEFb-associated cyclin-dependent protein kinase Cdk9	SGV1	CDK9	CDK substrate site		0.479098	S	6	1	__________MKRSSSVSVEDEKSARRKLDV	0.999863		0.271994	0.645877	0.409104	0.932733	0.278658	0.484628	0.465036	0.916498	0.976084	1	1.00571	0.662755	0.530483	0.41724	0.479798	0.411027	1	0.728868	0.730243	0.558794	0.490925	0.499944	0.450794
Q09897_Y397_1	Q09897	SPAC24B11.10c	cfh1	SEL1/TPR repeat protein Cfh1	ACK1,SKT5	DELE1	CDK substrate site		-3.45629	Y	397	1	RRNVSRNSNNNSPEGYDNNRTNPTVNNLPSY	0.947117		0.327817	0.60511	0.44058	0.934865	0.401146	0.711648	0.314533	0.9749	0.817201	1	0.974783	0.612153	0.503757	0.473438	0.508651	0.41242	1	0.857277	0.458441	0.40435	0.344151	0.315504	0.31019
Q09897_S393_1	Q09897	SPAC24B11.10c	cfh1	SEL1/TPR repeat protein Cfh1	ACK1,SKT5	DELE1	CDK substrate site		-3.72372	S	393	1	PTFDRRNVSRNSNNNSPEGYDNNRTNPTVNN	1		0.435561	0.605026	0.446677	0.919405	0.36091	0.798924	0.26761	0.94276	1.20684	1	0.948352	0.554911	0.452761	0.44471	0.452176	0.499481	1	0.964275	0.462146	0.339379	0.302122	0.272429	0.297972
O42923_T478_1	O42923	SPBC16A3.18	cip1	splicing factor, RNA-binding protein Cip1	PIN4	HNRNPM	CDK substrate site		2.35031	T	478	1	TLSSPFNSKNDNDASTSASKQSFGVSHF___	0.840832		0.091514	0.949651	0.101773	0.933457	0.116743	0.462371	0.511565	0.900344	0.783895	1	1.05795	0.821607	0.601219	0.449263	0.530919	0.17919	1	0.839975	0.939696	0.700803	0.645906	0.649308	0.263229
O42923_S22_1	O42923	SPBC16A3.18	cip1	splicing factor, RNA-binding protein Cip1	PIN4	HNRNPM	CDK substrate site		0.147934	S	22	1	PWKIRVDESRGLAGNSGTKKSNHEALSRLQS	0.836561		0.0887267	0.94768	2.22184e-14	0.886308	0.130528	0.912623	0.0807989	0.999255	0.679751	1	0.768057	0.684351	0.689387	0.517264	0.204746	0.0469612	1	0.866664	0.704448	0.502285	0.355571	0.273046	0.116156
Q09868_S136_1	Q09868	SPAC12G12.03	cip2	splicing factor, RNA-binding protein Cip2	PIN4	HNRNPM	CDK substrate site		-3.27091	S	136	1	LKQMLDPEISTANNPSAKPRRTRLQTAWKEA	0.996759		1.73791	0.716254	0.284118	0.95688	1.37934	0.866626	0.133609	0.999427	1.25995	1	0.413282	0.253224	0.30751	0.316921	0.331341	0.186611	1	0.353178	0.140124	0.132579	0.12702	0.147719	0.135145
Q9P7H1_S402_1	Q9P7H1	SPAC1782.09c	clp1	serine/threonine protein phosphatase (Cdc14-related) Clp1/Flp1	CDC14	CDC14A,CDC14B	CDK substrate site		-0.252498	S	402	1	PTPGQPRKVSGHNPPSARRLPSASSVKFNEK	1	SPB/Nucleus/Cytoplasm (Periphery)	4.64718	0.886553	0.113447	0.995844	2.60489	0.902679	0.0973419	0.996283	1.78402	1	0.121953	0.0943348	0.115023	0.157871	0.0939564	0.113816	1	0.164594	0.0574626	0.110081	0.104737	0.092042	0.108472
Q9P7H1_S440_1	Q9P7H1	SPAC1782.09c	clp1	serine/threonine protein phosphatase (Cdc14-related) Clp1/Flp1	CDC14	CDC14A,CDC14B	CDK substrate site		-0.679688	S	440	1	SIQNENKASYSSYEDSEIQNDDETRTVGTPT	0.781045	SPB/Nucleus/Cytoplasm (Periphery)	0.187329	0.893794	0.161664	0.857049	0.16838	1.01625	0.0873503	0.93196	1.11254	1	0.873172	0.896261	0.442601	0.18113	0.182247	0.284296	1	1.01059	0.833496	0.44375	0.214131	0.161146	0.182366
O74808_S212_1	O74808	SPBC2D10.17	clr1	SHREC complex intermodule linker subunit Clr1			CDK substrate site		1.08584	S	212	1	FSNLPSNKSSPVKHVSPNVKNNSKKTASSVN	1		0.230786	0.723809	0.284082	0.970424	0.154383	0.732721	0.261615	0.99625	1.49489	1	0.896033	0.597762	0.436175	0.453863	0.336951	0.252441	1	0.892834	0.707409	0.536633	0.46924	0.384139	0.266519
O42844_T370_1	O42844	SPAC23A1.06c	cmk2	MAPK-activated protein kinase Cmk2	RCK1,RCK2		CDK substrate site		-0.683751	T	370	1	SKMPENFTYKPKLHGTPGGPKLSLPRSLVSK	1	Cytoplasm	1.73608	0.92111	0.0790531	0.998219	1.54907	0.952486	0.0477012	0.999395	1.12073	1	0.242753	0.0692483	0.0714902	0.092466	0.099002	0.0679721	1	0.251367	0.0472488	0.0423116	0.0426613	0.0538593	0.0612672
Q9UUE2_S653_1	Q9UUE2	SPBC17G9.08c	cnt5	centaurin Cnt5		ACAP1,ACAP2,ACAP3	CDK substrate site		-0.659363	S	653	1	TSTIGKALQRVASVTSPSRHNSDSKEKKQTK	0.990004	Cytoplasm	0.208546	0.800295	0.194913	0.987296	0.241863	0.868666	0.17598	0.973123	0.862248	1	0.831737	0.646102	0.374091	0.366412	0.248024	0.196566	1	0.956083	0.56061	0.356438	0.308379	0.209578	0.181562
Q09819_S65_1	Q09819	SPAC16C9.05	cph1	Clr6 histone deacetylase associated PHD finger protein Cph1	RCO1	PHF12	CDK substrate site		-0.144349	S	65	1	VNVLPISQDKEMDISSPVKKQKASYSNKSPN	0.99719	Cytoplasm	0.644574	0.976563	0.0349995	0.996189	0.681477	0.962797	0.0353651	0.999775	0.945849	1	0.580083	0.140102	0.0433852	0.0492231	0.044133	0.0418468	1	0.51674	0.168435	0.0490919	0.0315584	0.0360195	0.0388645
Q09698_S42_1	Q09698	SPAC2F7.07c	cph2	Clr6 histone deacetylase associated PHD-finger protein Cph2	RCO1	PHF12	CDK substrate site		0.122681	S	42	1	AGAERNAKSSHGSINSRSASPNKATSRRNRA	0.999958		0.16035	0.97834	0.0248771	0.945268	0.229653	1.144	0.0548946	0.86435	0.698229	1	0.787472	0.77568	0.390805	0.238779	0.0761429	0.101088	1	1.24858	0.610062	0.305011	0.137801	0.0979115	0.136662
O74388_T136_1	O74388	SPBC3H7.13	csc1	SIP/FAR complex FHA domain subunit Csc1	FAR10,VPS64	SLMAP	CDK substrate site		-2.96116	T	136	1	SAQVRIVVRGATFATTPARSLDSEVMLDSIM	0.805377		1.17528	0.498637	0.501724	0.957717	0.932075	0.610718	0.388124	0.9928	1.26092	1	0.657294	0.512509	0.456557	0.516928	0.517027	0.596792	1	0.624158	0.435074	0.389363	0.382102	0.376871	0.444398
O43013_S259_1	O43013	SPBC2G2.14	csi1	mitotic centromere-SPB clustering protein Csi1			CDK substrate site		2.9178	S	259	1	SSSARAKKNWGRQSNSPNSNKKTDHAYPGAS	0.999962	Nucleus	0.105981	0.781013	0.182266	0.938152	0.154662	0.510424	0.443374	0.92796	0.68524	1	0.892812	0.625001	0.639672	0.467321	0.451477	0.215289	1	0.830747	0.73851	0.692112	0.525312	0.572658	0.434733
O43013_S241_1	O43013	SPBC2G2.14	csi1	mitotic centromere-SPB clustering protein Csi1			CDK substrate site		0.566304	S	241	1	FAPPSNVKSPVQQHRSFVSSSARAKKNWGRQ	0.999665	Nucleus	0.578416	0.949925	0.0715943	0.989712	0.450408	0.964335	0.0707874	0.984708	1.28421	1	0.660638	0.185716	0.0828276	0.0897644	0.0744869	0.0933627	1	0.764122	0.272026	0.109687	0.0835361	0.100084	0.0823831
O43013_S418_1	O43013	SPBC2G2.14	csi1	mitotic centromere-SPB clustering protein Csi1			CDK substrate site		0.120366	S	418	1	TSSSFESYHNTQTIQSPMKFTKATPLKDNES	0.999995	Nucleus	3.34078	0.961051	0.0389493	0.999768	2.49212	0.960526	0.0394747	0.999809	1.34054	1	0.0729749	0.0402008	0.0466227	0.0428212	0.0333133	0.0317896	1	0.118948	0.0397786	0.049135	0.0390323	0.032461	0.0414989
O43013_S234_1	O43013	SPBC2G2.14	csi1	mitotic centromere-SPB clustering protein Csi1			CDK substrate site		-0.313914	S	234	1	SVSLSPSFAPPSNVKSPVQQHRSFVSSSARA	1	Nucleus	0.424208	0.749578	0.2662	0.955029	0.367924	0.822029	0.224537	0.929627	1.15298	1	0.784052	0.477976	0.290829	0.287615	0.202973	0.377902	1	0.8654	0.507738	0.271482	0.174407	0.19978	0.364497
O43013_S439_1	O43013	SPBC2G2.14	csi1	mitotic centromere-SPB clustering protein Csi1			CDK substrate site		-0.678877	S	439	1	KATPLKDNESASVDESKVNVLSENQSLQADT	0.999421	Nucleus	0.82678	0.949795	0.0627984	0.985026	1.12184	0.943871	0.0551928	0.997856	0.736988	1	0.520836	0.0729453	0.0422015	0.0841418	0.110644	0.0602552	1	0.35815	0.103468	0.0313312	0.0595327	0.0721928	0.0453157
O43013_S59_1	O43013	SPBC2G2.14	csi1	mitotic centromere-SPB clustering protein Csi1			CDK substrate site		-0.889467	S	59	1	SPSKRKRRPSKEPSLSPKRRKNILNDQKKDE	0.999893	Nucleus	0.439009	0.889709	0.159715	0.962327	0.455404	0.848031	0.139914	0.995945	0.963999	1	0.84255	0.335004	0.183039	0.171803	0.219392	0.157565	1	0.647494	0.385152	0.194502	0.133951	0.152142	0.141398
O43013_S241_2	O43013	SPBC2G2.14	csi1	mitotic centromere-SPB clustering protein Csi1			CDK substrate site		-1.17849	S	241	2	FAPPSNVKSPVQQHRSFVSSSARAKKNWGRQ	0.999665	Nucleus	1.03474	0.829979	0.171501	0.990858	0.899881	0.892312	0.113597	0.995505	1.14986	1	0.472497	0.194353	0.153022	0.198521	0.135483	0.212182	1	0.49828	0.129232	0.118384	0.130117	0.115746	0.121822
O43013_S336_1	O43013	SPBC2G2.14	csi1	mitotic centromere-SPB clustering protein Csi1			CDK substrate site		-2.0782	S	336	1	KLNEAEENQNLLNLRSPKSSGKADNLTIKSS	1	Nucleus	0.261961	0.723994	0.357976	0.908973	0.256764	0.671675	0.296267	0.924808	1.02024	1	1.05316	0.669413	0.461676	0.38377	0.453749	0.358271	1	0.723999	0.719641	0.393908	0.372405	0.302666	0.317661
O43013_S244_1	O43013	SPBC2G2.14	csi1	mitotic centromere-SPB clustering protein Csi1			CDK substrate site		-3.07111	S	244	1	PSNVKSPVQQHRSFVSSSARAKKNWGRQSNS	0.930369	Nucleus	0.762079	0.600612	0.395289	0.85922	0.545416	0.763076	0.23537	0.988261	1.39724	1	0.658782	0.505365	0.264698	0.453165	0.325789	0.496812	1	0.671075	0.401466	0.233894	0.235157	0.296216	0.212692
O59755_T61_1	O59755	SPBC649.05	cut12	spindle pole body cell cycle signalling scaffold Cut12			CDK substrate site		0.146336	T	61	1	LPQDAKEDLRPTETLTPLKSKAAQNGILKTP	0.999438		1.7523	0.993975	0.00604137	0.999694	1.73863	0.984928	0.0149526	0.999769	1.00786	1	0.178513	0.00963032	0.00800755	0.0273448	0.00215908	0.00922282	1	0.18704	0.0314005	0.0118128	0.010902	0.0111603	0.0161495
O59755_T25_1	O59755	SPBC649.05	cut12	spindle pole body cell cycle signalling scaffold Cut12			CDK substrate site		-1.07512	T	25	1	TYAWVLKAFSSKLAGTVTKPVTKMSSYIEDA	0.999931		1.44238	0.853101	0.146964	0.998269	2.23296	0.899463	0.100558	0.999524	0.645948	1	0.349032	0.155443	0.157788	0.139994	0.152356	0.11002	1	0.197294	0.0928414	0.103106	0.0937794	0.101464	0.112915
O59755_S518_1	O59755	SPBC649.05	cut12	spindle pole body cell cycle signalling scaffold Cut12			CDK substrate site		-3.01731	S	518	1	QVKVATSSRVDYDLKSPNQRTANAKKRLEER	0.999958		0.118767	1.0794	2.22066e-14	0.94296	0.180998	0.890447	0.0341021	0.942382	0.656176	1	1.11966	0.709871	0.476224	0.430984	0.255051	0.0298682	1	0.614638	0.614795	0.329158	0.218124	0.128525	0.040622
P21135_T18_1	P21135	SPBC14C8.01c	cut2	sister chromatid separation inhibitor, securin	PDS1	PTTG1,PTTG2,PTTG3P	CDK substrate site		-2.14023	T	18	1	PRTMFSYGKENAFPVTPISNRNGTKGAGSKR	0.999981		1.87202	0.740796	0.259484	0.985506	1.09979	0.817516	0.175529	0.977162	1.70215	1	0.376223	0.222869	0.25278	0.295074	0.30007	0.227462	1	0.41639	0.29975	0.176516	0.170731	0.140435	0.148418
P21135_S47_1	P21135	SPBC14C8.01c	cut2	sister chromatid separation inhibitor, securin	PDS1	PTTG1,PTTG2,PTTG3P	CDK substrate site		-2.16094	S	47	1	KRAPLGSTKQSNAPSSVTVPRTVLGGKSTNI	0.806564		1.40133	0.6815	0.319172	0.969297	0.778168	0.85337	0.158706	0.986511	1.80081	1	0.491114	0.306425	0.315295	0.360873	0.170995	0.30705	1	0.590705	0.174059	0.184319	0.166778	0.142035	0.188201
P41004_T19_2	P41004	SPBC146.03c	cut3	condensin complex SMC subunit Smc4	SMC4	SMC4	CDK substrate site		-3.52759	T	19	2	KGIFRTSSTPSIVDVTPDRGERPRKLVRSVL	0.999959	Cytoplasm	0.629464	0.530351	0.461525	0.931163	0.218008	0.814927	0.191268	0.996144	2.88734	1	0.722639	0.56222	0.474237	0.553317	0.444862	0.396013	1	0.865659	0.585722	0.433388	0.309074	0.23731	0.198292
P41889_S629_1	P41889	SPAC6F12.15c	cut9	anaphase-promoting complex TPR lobe subcomplex subunit Cut9/Apc6	CDC16	CDC16	CDK substrate site		-1.16424	S	629	1	VSEYMQQSNLNTSDKSMSMEDQSGKVTESVN	0.999771		0.182845	0.881249	0.253208	0.910017	0.160524	0.924588	0.170416	0.959295	1.13905	1	1.14208	0.802148	0.516352	0.386587	0.291804	0.327459	1	1.05583	0.783051	0.496911	0.368607	0.266084	0.22452
P87126_T36_1	P87126	SPAC3A12.11c	cwf2	zf-CCCH type zinc finger protein, Prp19 complex subunit, RNA-binding Cwf2	CWC2	RBM22	CDK substrate site		0.108635	T	36	1	EKILVEGEKSKEYEETPRKVKIVKRKKQPAR	0.999999		0.628806	0.946393	0.0551194	0.999038	0.562873	0.945107	0.051095	0.998591	1.11714	1	0.563281	0.198065	0.0612494	0.0719149	0.0463321	0.0646453	1	0.578396	0.240713	0.0780694	0.0471607	0.0428903	0.0693653
O14302_S300_1	O14302	SPAC9G1.06c	cyk3	Nebulin-family actin filament anchoring protein Cyk3	CYK3	LASP1,NEB,NEBL,NRAP	CDK substrate site		0.516768	S	300	1	VLSPSDYFPQHRRFQSAPAPIPRPVSTLIPL	1	Cytoplasm (Periphery)	0.384992	0.475711	0.527471	0.927348	0.19396	0.558458	0.474307	0.977606	1.98491	1	0.852737	0.68648	0.582597	0.406171	0.510359	0.582461	1	0.970884	0.794528	0.658653	0.553737	0.494802	0.509079
O14302_S267_1	O14302	SPAC9G1.06c	cyk3	Nebulin-family actin filament anchoring protein Cyk3	CYK3	LASP1,NEB,NEBL,NRAP	CDK substrate site		-1.20076	S	267	1	TDNSSKPRTSLQPGESPMKSSRDISRKPSMA	1	Cytoplasm (Periphery)	0.393086	0.955647	0.0869894	0.978112	0.643251	0.900706	0.0897274	0.996362	0.611093	1	0.823915	0.33055	0.149716	0.114715	0.138517	0.0768264	1	0.5351	0.257617	0.0982219	0.0946328	0.0858782	0.0846168
P14605_T83_1	P14605	SPBC19C7.03	cyr1	adenylate cyclase	CYR1		CDK substrate site		-1.81394	T	83	1	GNSGRPVEAFKTYPSTPAVPSKSVLFHFYEP	0.889179		80.3548	0.684502	0.315498	0.969278	25.9671	0.753948	0.246052	0.988431	3.09449	1	0.260322	0.277262	0.34735	0.374298	0.325502	0.299396	1	0.230072	0.239902	0.235661	0.295987	0.212538	0.268404
Q9Y7S8_S25_1	Q9Y7S8	SPCC2H8.05c	dbl1	double strand break localizing protein Dbl1, implicated in DNA repair			CDK substrate site		2.8741	S	25	1	PCVSWKVSPLKAKAMSPDDVSRLFCKSSTSS	0.999998		0.206918	0.720144	0.288959	0.974668	0.189454	0.636965	0.41019	0.946597	1.09218	1	0.893743	0.661766	0.493583	0.484267	0.303594	0.302775	1	1.03551	0.731017	0.612066	0.554222	0.442316	0.427888
O74939_S343_1	O74939	SPCC553.01c	dbl2	DNA recombination protein Dbl2	MTE1	ZGRF1	CDK substrate site		2.43922	S	343	1	LNDDHQRQDSSVAEPSPTSKRLRLTRLPLPL	0.986089		0.233081	0.742066	0.281496	0.957066	0.122114	0.710762	0.289471	0.973497	1.90872	1	0.940121	0.574014	0.471737	0.368648	0.399653	0.236581	1	0.899871	0.792947	0.70038	0.471098	0.436835	0.338354
O74939_S621_1	O74939	SPCC553.01c	dbl2	DNA recombination protein Dbl2	MTE1	ZGRF1	CDK substrate site		-0.320778	S	621	1	SDTISSSPTVRAVNLSPSKNQKPPKILTKIP	0.925766		2.2955	0.955591	0.0444186	0.999753	2.36353	0.966812	0.0331947	0.999936	0.971219	1	0.140799	0.0407345	0.0361672	0.0456579	0.0495085	0.0503891	1	0.124268	0.0299224	0.0315168	0.0361992	0.032145	0.0368944
O94670_S123_1	O94670	SPBC651.12c	dbl7	Schizosaccharomyces specific protein, double strand break localizing Dbl7			CDK substrate site		-0.310916	S	123	1	ELPTSPTKITNIGQSSPRALRYLSPESQRIK	0.995036		0.221397	0.580737	0.398358	0.949707	0.130657	0.735018	0.25776	0.954427	1.69449	1	0.815619	0.73377	0.537857	0.527916	0.364835	0.424739	1	0.850558	0.807577	0.655429	0.410592	0.390329	0.308964
O94670_S131_1	O94670	SPBC651.12c	dbl7	Schizosaccharomyces specific protein, double strand break localizing Dbl7			CDK substrate site		-0.545895	S	131	1	ITNIGQSSPRALRYLSPESQRIKNAKMKSPI	0.999843		0.129061	0.66055	0.351761	0.963531	0.106893	0.758526	0.251939	0.971834	1.20738	1	0.909729	0.867431	0.642344	0.582594	0.424308	0.40426	1	0.910054	0.846762	0.703002	0.478674	0.445718	0.321767
Q09719_S771_1	Q09719	SPAC31A2.07c	dbp10	ATP-dependent RNA helicase Dbp10	DBP10	DDX54	CDK substrate site		3.99324	S	771	1	RFDEWKASKAFGANDSPIRENKRYKHNKLQT	1	Nucleus	0.146236	0.996862	0.0638475	0.955255	0.0854514	0.842001	0.142148	0.983068	1.71133	1	0.949785	0.843046	0.382434	0.314907	0.232993	0.111071	1	0.883969	0.824856	0.630159	0.496743	0.48885	0.234441
P87132_S116_1	P87132	SPAC167.05	dbs2	Usp (universal stress protein) family protein			CDK substrate site		0.950081	S	116	1	VKSGPTSPSSIDRLSSPNAKAGDILASSLFS	0.997108		0.659984	0.472887	0.517745	0.852258	0.0295322	0.786301	2.22045e-14	0.933159	22.3479	1	0.740644	0.583219	0.615937	0.587416	0.486198	0.396079	1	0.75088	0.712207	0.690377	0.595905	0.555936	0.366166
P78890_S45_1	P78890	SPAC23H3.15c	ddr48	DNA damage-responsive protein Ddr48	DDR48		CDK substrate site		-2.09011	S	45	1	PFSSSGAPQNRNFDTSYTSEIPSNSSRAAND	0.837367		0.143459	0.960638	0.12289	0.952135	0.160276	1.20003	2.22045e-14	0.886063	0.895078	1	1.03124	0.807874	0.469788	0.426037	0.222186	0.184395	1	1.16476	0.919074	0.427961	0.159181	0.104982	0.0759785
O43024_T524_1	O43024	SPBC354.10	def1	RNAPII degradation factor Def1	DEF1	UBAP2,UBAP2L	CDK substrate site		-1.64278	T	524	1	QSKVPENLKESHVNETPYRGLHDVNLPASGN	0.996356		1.67293	0.803584	0.196419	0.982786	1.35307	0.879962	0.121287	0.994451	1.2364	1	0.347262	0.201666	0.191085	0.212623	0.142251	0.273348	1	0.355986	0.0996377	0.136161	0.0985457	0.130803	0.149931
O59836_T80_1	O59836	SPCC550.13	dfp1	Hsk1-Dfp1 kinase complex regulatory subunit Dfp1	DBF4	DBF4,DBF4B	CDK substrate site		-1.5434	T	80	1	NENIITTTPKHQTVITPKSYRKSVKRIKHDA	0.999994	Nucleus	0.280648	0.886841	0.109892	0.99501	0.390964	0.917075	0.0796314	0.998459	0.717835	1	0.767614	0.519052	0.223391	0.187615	0.142973	0.11053	1	0.690066	0.38092	0.147579	0.116687	0.0898556	0.0772085
Q09933_S293_1	Q09933	SPCC736.14	dis1	TOG/XMAP215 microtubule plus end tracking polymerase Dis1	STU2	CKAP5	CDK substrate site		1.32917	S	293	1	STPNRKVSQPSDFSASPSRSIVSPAKNIVGS	0.999845	SPB/MT	0.319551	0.938057	0.0744493	0.996197	0.249852	0.984221	0.07851	0.967153	1.27896	1	0.786667	0.407514	0.208363	0.153812	0.08875	0.0674712	1	0.985372	0.500758	0.303653	0.163021	0.123627	0.0990857
Q09933_S300_1	Q09933	SPCC736.14	dis1	TOG/XMAP215 microtubule plus end tracking polymerase Dis1	STU2	CKAP5	CDK substrate site		-0.265197	S	300	1	SQPSDFSASPSRSIVSPAKNIVGSTPVDVLS	0.999868	SPB/MT	0.177699	0.995414	0.0502737	0.974606	0.164108	0.959265	0.0309919	0.995119	1.08282	1	0.990524	0.578298	0.369116	0.265549	0.201699	0.0441495	1	0.822893	0.68711	0.381238	0.253638	0.163681	0.0468773
O74354_S219_1	O74354	SPBC25D12.02c	dnt1	nucleolar protein Dnt1	NET1,TOF2		CDK substrate site		1.47548	S	219	1	IVNLSVTQEEDDNHQSFNSSLTPSQPTTYNR	0.962863	Nucleus	0.237588	0.762109	0.191629	0.970811	0.276419	0.757284	0.268698	0.975222	0.859521	1	0.696767	0.617264	0.372136	0.282832	0.22924	0.192908	1	0.91076	0.538004	0.409604	0.363101	0.313229	0.243295
O74354_S258_1	O74354	SPBC25D12.02c	dnt1	nucleolar protein Dnt1	NET1,TOF2		CDK substrate site		-0.135786	S	258	1	ASSDSSSDAPLRTLSSPSRLRMKDNDRKYLV	0.997544	Nucleus	0.295569	0.7621	0.237987	0.996097	0.300624	0.81162	0.233634	0.974296	0.983184	1	0.807368	0.544544	0.376349	0.355176	0.255111	0.239575	1	0.912438	0.540439	0.364526	0.267287	0.216088	0.290066
O74354_S194_1	O74354	SPBC25D12.02c	dnt1	nucleolar protein Dnt1	NET1,TOF2		CDK substrate site		-0.687796	S	194	1	NESTLTEGIALKEIESPDKDRKADGIVNLSV	1	Nucleus	0.183935	0.932531	0.063917	0.979189	0.196	0.904731	0.0691298	0.981086	0.938446	1	1.05587	0.598752	0.355565	0.244548	0.196508	0.0574952	1	0.745196	0.6395	0.314558	0.222694	0.166572	0.0735592
O14216_T111_1	O14216	SPAC6B12.11	drc1	DNA replication preinitiation complex assembly protein	SLD2	RECQL4	CDK substrate site		0.343029	T	111	1	LQVTPKTVDKSLLGPTPQLSRRVLNLLEDMS	0.999232	Nucleus	2.09916	0.91682	0.0833144	0.99592	2.60455	0.892562	0.107448	0.999482	0.805957	1	0.197396	0.0469125	0.0826293	0.0829481	0.11735	0.0864081	1	0.173673	0.0936145	0.108526	0.115691	0.111706	0.106576
O14216_T166_2	O14216	SPAC6B12.11	drc1	DNA replication preinitiation complex assembly protein	SLD2	RECQL4	CDK substrate site		0.010781	T	166	2	IPTTPSKNPEPVAQHTPTVLETPSSYRLQVY	0.972218	Nucleus	2.24489	0.866023	0.134049	0.996485	1.8548	0.868595	0.1314	0.996662	1.21032	1	0.226895	0.102387	0.134446	0.157686	0.12631	0.148142	1	0.26728	0.135253	0.137959	0.115207	0.110526	0.165251
O14216_T172_2	O14216	SPAC6B12.11	drc1	DNA replication preinitiation complex assembly protein	SLD2	RECQL4	CDK substrate site		0.010781	T	172	2	KNPEPVAQHTPTVLETPSSYRLQVYTSPNLL	0.81796	Nucleus	2.24489	0.866023	0.134049	0.996485	1.8548	0.868595	0.1314	0.996662	1.21032	1	0.226895	0.102387	0.134446	0.157686	0.12631	0.148142	1	0.26728	0.135253	0.137959	0.115207	0.110526	0.165251
O14216_T99_1	O14216	SPAC6B12.11	drc1	DNA replication preinitiation complex assembly protein	SLD2	RECQL4	CDK substrate site		-1.19297	T	99	1	ANESPKAPRNDYLQVTPKTVDKSLLGPTPQL	0.999999	Nucleus	0.442468	0.918775	0.17325	0.89743	0.503918	0.843697	0.159256	0.996712	0.878055	1	0.971284	0.283124	0.173398	0.221241	0.197591	0.208946	1	0.676477	0.338108	0.13243	0.170909	0.160921	0.159567
Q9UTH9_S216_1	Q9UTH9	SPAC16.04	dus3	tRNA/mRNA dihydrouridine synthase Dus3	DUS3	DUS3L	CDK substrate site		0.0709925	S	216	1	KNQTVSVNVDLKEISSQARSNIALPTLRPQE	0.996391		0.330897	0.404021	0.583795	0.852412	0.25938	0.459794	0.540449	0.970999	1.27572	1	0.839359	0.775028	0.621408	0.636769	0.478845	0.646876	1	1.03133	0.74928	0.649603	0.577838	0.549807	0.550248
O43086_S50_1	O43086	SPBC947.11c	elg1	DNA replication factor C complex subunit Elg1	ELG1	ATAD5	CDK substrate site		4.96225	S	50	1	MSPVPATSENKYFGKSPLSGSRKPRRSRSLH	0.999931		0.29046	0.572216	0.463563	0.973168	0.0988707	0.434108	0.584401	0.842146	2.93778	1	0.947824	0.696329	0.553338	0.472077	0.490515	0.485253	1	1.03798	0.881204	0.729835	0.834207	0.736312	0.605649
Q9P7X2_S358_1	Q9P7X2	SPBP23A10.14c	ell1	RNA polymerase II transcription elongation factor Ell1		ELL	CDK substrate site		3.27992	S	358	1	HRIPKLNASNYSPLLSPSSHRKTSGNLSRTG	0.989924		0.164287	0.577529	0.384335	0.972888	0.196029	0.405281	0.569939	0.943452	0.838071	1	0.830521	0.719725	0.612259	0.560871	0.436089	0.390163	1	0.85568	0.803821	0.74499	0.61268	0.585398	0.587678
O94603_S932_1	O94603	SPCC622.16c	epe1	histone demethylase, Jmjc domain Epe1	JHD1	KDM2A,KDM2B,KDM7A,PHF2,PHF8	CDK substrate site		-1.36018	S	932	1	RIMKNENNIYDFEDHSPVREKWGHRLRSRGA	1		0.162001	0.694883	0.347131	0.954317	0.201553	0.627089	0.339648	0.952848	0.803764	1	1.02971	0.730308	0.58055	0.560959	0.431361	0.356508	1	0.79025	0.727183	0.467903	0.497232	0.396191	0.328401
O14338_T710_2	O14338	SPBC2F12.03c	esl1	EST1 family protein, implicated in NMD	ESL1,ESL2		CDK substrate site		-1.69745	T	710	2	RAKSTPNSTSFSSPPTPHRSPFSGQAFTGMG	0.999719		0.345454	0.451873	0.522022	0.91957	0.280532	0.616057	0.402802	0.960808	1.23142	1	0.808057	0.652886	0.636763	0.602504	0.47058	0.501776	1	0.912895	0.615433	0.579616	0.417132	0.402669	0.426356
O14338_S707_2	O14338	SPBC2F12.03c	esl1	EST1 family protein, implicated in NMD	ESL1,ESL2		CDK substrate site		-1.86764	S	707	2	LNMRAKSTPNSTSFSSPPTPHRSPFSGQAFT	0.84317		0.366753	0.480837	0.492876	0.886234	0.268464	0.673694	0.349451	0.951503	1.36612	1	0.793927	0.61419	0.610313	0.601345	0.436233	0.450763	1	0.915762	0.594661	0.560333	0.357556	0.353269	0.380524
P53695_S436_1	P53695	SPBC29A10.05	exo1	exonuclease I Exo1	DIN7,EXO1	EXO1	CDK substrate site		0.386513	S	436	1	SLKPGFGKSLSDISNSATKNENVPFLPPRTG	0.99837		0.728564	0.950855	0.0492511	0.999266	0.582053	0.942278	0.0578017	0.999693	1.25171	1	0.508743	0.153758	0.0665481	0.070147	0.0446346	0.0397058	1	0.584523	0.221973	0.0856847	0.0662202	0.0562762	0.0340971
P53695_S535_1	P53695	SPBC29A10.05	exo1	exonuclease I Exo1	DIN7,EXO1	EXO1	CDK substrate site		-0.955634	S	535	1	LAKIGHDALNRKNHASLPSRRIVYKPPSSPS	0.999994		0.173978	0.761967	0.227192	0.993686	0.188016	0.776122	0.201466	0.985378	0.925339	1	0.867188	0.657011	0.484913	0.399784	0.352083	0.213295	1	0.838825	0.596267	0.448183	0.384308	0.308701	0.173671
O94720_T338_1	O94720	SPCC1393.08	fil1	DNA-binding transcription factor, zf-GATA-type, amino acid sensing, Fil1			CDK substrate site		-0.9124	T	338	1	SLSLKSTLAEGMKGSTPLAAVKTEKASKAAR	0.995236		1.44063	0.555636	0.444605	0.980848	0.763062	0.614649	0.384436	0.99536	1.88796	1	0.577672	0.443622	0.408152	0.442823	0.454812	0.484471	1	0.667835	0.453046	0.383823	0.384798	0.387567	0.440443
O59730_S85_1	O59730	SPBC3E7.10	fma1	methionine aminopeptidase Fma1	MAP1	METAP1	CDK substrate site		-2.86675	S	85	1	PKFHFAGSLKPVYPLSPIRKVPPHIKRPDYA	0.999997		0.53556	0.630201	0.374691	0.9853	0.332614	0.811988	0.199239	0.995778	1.61015	1	0.757303	0.484501	0.397022	0.4446	0.354335	0.365361	1	0.796334	0.510327	0.28117	0.224636	0.239252	0.202015
Q10280_T691_1	Q10280	SPCC1902.01	gaf1	DNA-binding transcription factor, nutrient sensing, zf-GATA-type Gaf1	GAT1	GATA6	CDK substrate site		-3.54321	T	691	1	TDVIKKRNRGVGTSATPKQSGGRKGSTRKSS	0.949884		80.1884	0.612137	0.387863	0.915988	72.9697	0.765471	0.234529	0.942429	1.09893	1	0.318233	0.341305	0.436977	0.425854	0.446535	0.340501	1	0.159814	0.15937	0.218745	0.24159	0.293768	0.275714
Q09763_T97_2	Q09763	SPAC24H6.09	gef1	RhoGEF for Cdc42 (Gef1)	FUS2	ARHGEF37,ARHGEF38,DNMBP	CDK substrate site		-3.16685	T	97	2	RRSRASFARALQDPQTPNTPPVSSQHRRFFS	1	Cytoplasm	1.2865	0.590687	0.408111	0.960615	0.220687	0.853266	0.14393	0.97998	5.82953	1	0.564878	0.446338	0.46225	0.420381	0.346664	0.378876	1	0.820541	0.404208	0.397126	0.248384	0.17992	0.163537
Q09763_T100_2	Q09763	SPAC24H6.09	gef1	RhoGEF for Cdc42 (Gef1)	FUS2	ARHGEF37,ARHGEF38,DNMBP	CDK substrate site		-3.16685	T	100	2	RASFARALQDPQTPNTPPVSSQHRRFFSEGS	0.999588	Cytoplasm	1.2865	0.590687	0.408111	0.960615	0.220687	0.853266	0.14393	0.97998	5.82953	1	0.564878	0.446338	0.46225	0.420381	0.346664	0.378876	1	0.820541	0.404208	0.397126	0.248384	0.17992	0.163537
O74843_T60_1	O74843	SPCC1235.06	get2	GET complex (ER membrane insertion) subunit Get2	GET2	CAMLG	CDK substrate site		2.86719	T	60	1	TASEEAVHSETATPVTPMSSGFMEKRDDTFN	0.993287		0.334797	0.473007	0.505488	0.964658	0.14403	0.537443	0.520114	0.946245	2.3245	1	0.815779	0.660713	0.596777	0.578224	0.498978	0.469719	1	1.02995	0.923353	0.718234	0.656715	0.588074	0.558445
Q9UT04_T311_1	Q9UT04	SPAP8A3.13c	gid10	GID complex subunit Gid10	GID10,VID24	GID4	CDK substrate site		2.3522	T	311	1	QESSSSASSYGSRTQTPNARSCSLNIVFHKH	0.996916		0.834545	0.58164	0.410081	0.962517	1.12836	0.486857	0.514522	0.938542	0.739606	1	0.634599	0.502756	0.432083	0.452632	0.37066	0.363028	1	0.678552	0.509069	0.528345	0.567214	0.517867	0.433843
O14019_T160_1	O14019	SPAC29A4.16	hal4	serine/threonine protein kinase Hal4	SAT4		CDK substrate site		0.829066	T	160	1	PPSASVSRANSTATTTPHKAGVVSNPAAANV	0.994313		0.518847	0.904291	0.0963301	0.991497	0.369326	0.924098	0.0910249	0.994077	1.40485	1	0.640954	0.263463	0.165768	0.149812	0.0799979	0.0596444	1	0.767068	0.363239	0.186775	0.150819	0.111443	0.0708525
O14019_T160_2	O14019	SPAC29A4.16	hal4	serine/threonine protein kinase Hal4	SAT4		CDK substrate site		0.18305	T	160	2	PPSASVSRANSTATTTPHKAGVVSNPAAANV	0.994313		0.367125	0.876925	0.14352	0.98447	0.236267	0.876311	0.0932891	0.989009	1.55386	1	0.802805	0.383675	0.24043	0.231986	0.127916	0.134472	1	0.758157	0.482362	0.345529	0.222791	0.144498	0.0703084
O14019_T45_1	O14019	SPAC29A4.16	hal4	serine/threonine protein kinase Hal4	SAT4		CDK substrate site		-0.215024	T	45	1	ETTEPPPPSSQQPPSTPNGKEAASPSALKQN	0.875601		0.213132	0.822007	0.167021	0.967652	0.20968	0.826509	0.15118	0.977058	1.01646	1	0.790553	0.672387	0.322667	0.340529	0.199793	0.180799	1	0.768105	0.652391	0.324556	0.312478	0.219372	0.148567
Q9UTM7_S366_1	Q9UTM7	SPAC139.06	hat1	histone acetyltransferase Hat1	HAT1	HAT1	CDK substrate site		-0.0432261	S	366	1	EYKQIVKKLPKLKEDSPRKRQKLAQSSS___	1		0.259293	0.978141	0.0414625	0.983608	0.252927	0.962042	0.0383485	0.999717	1.02517	1	0.856199	0.41814	0.258533	0.15402	0.112815	0.0119238	1	0.787817	0.485946	0.245082	0.141347	0.0922312	0.032366
O14092_T105_1	O14092	SPAC2F3.09	hem1	5-aminolevulinate synthase Hem1	HEM1	ALAS1,ALAS2	CDK substrate site		-7.33584	T	105	1	RHADAVKAAAEAATTTPVTKKHQMPKHYASD	0.806828		1.48642	0.483025	0.516776	0.933119	1.41578	0.795414	0.205721	0.990479	1.04989	1	0.624767	0.529006	0.596907	0.4588	0.536596	0.474892	1	0.405775	0.178337	0.183471	0.230135	0.198169	0.244591
Q9USU7_T105_1	Q9USU7	SPBC28F2.11	hmo1	upstream binding transcription factor, RNA polymerase I specific, Hmo1	HMO1	UBTF	CDK substrate site		-0.909932	T	105	1	EATSAVDTSEAVASMTPNKRKARDPAQPKRP	0.999962	Nucleus	0.119039	1.1603	2.22046e-14	0.90598	0.120032	0.949567	2.22045e-14	0.836632	0.99173	1	1.13759	0.964218	0.45782	0.439885	0.212593	0.0410712	1	0.673716	0.986661	0.493374	0.262189	0.217822	0.0586659
Q9USU7_S215_1	Q9USU7	SPBC28F2.11	hmo1	upstream binding transcription factor, RNA polymerase I specific, Hmo1	HMO1	UBTF	CDK substrate site		-1.60006	S	215	1	VTAEETSTKPSEDLSSPTKKDLIDFSETRPL	0.986562	Nucleus	0.218501	1.50836	0.0968694	0.939852	0.129491	0.923197	2.22067e-14	0.709703	1.68738	1	1.31849	0.872176	0.472575	0.311715	0.269993	0.0636865	1	0.562961	1.10416	0.439867	0.195588	0.209977	0.0452105
Q9USU7_S72_1	Q9USU7	SPBC28F2.11	hmo1	upstream binding transcription factor, RNA polymerase I specific, Hmo1	HMO1	UBTF	CDK substrate site		-2.70275	S	72	1	PSNAKKEINMAIESPSKKATSPKKATPAAVA	0.847609	Nucleus	0.098151	1.22385	2.22045e-14	0.876602	0.111533	0.947585	2.22202e-14	0.832049	0.880016	1	1.2801	1.06699	0.574673	0.532583	0.342486	0.0494166	1	0.669279	1.0147	0.509395	0.298748	0.249173	0.0475777
O74352_T13_1	O74352	SPBC21D10.12	hob1	BAR adaptor protein Hob1	RVS167	AMPH,BIN1,BIN2	CDK substrate site		-1.84684	T	13	1	___MSWKGFTKALARTPQTLRSKFNVGEITK	0.999983		1.60691	0.828314	0.170862	0.988807	0.889043	0.93156	0.0691681	0.999799	1.80746	1	0.330763	0.229339	0.13899	0.17902	0.132675	0.186957	1	0.454717	0.128897	0.0717151	0.0747388	0.0742697	0.063917
O14139_S1281_1	O14139	SPAC3G6.01	hrp3	CHD family chromatin remodeller Hrp3	CHD1	CHD1,CHD2	CDK substrate site		0.712404	S	1281	1	KIETPSREQSRSQTASPVKSEKDDGNVSLNA	0.999867		0.317794	0.912118	0.104324	0.989102	0.331439	0.821316	0.152965	0.989022	0.95883	1	0.811522	0.414127	0.231481	0.189255	0.150384	0.0680865	1	0.701974	0.457373	0.278556	0.223499	0.185811	0.1052
O14139_S1277_2	O14139	SPAC3G6.01	hrp3	CHD family chromatin remodeller Hrp3	CHD1	CHD1,CHD2	CDK substrate site		0.316367	S	1277	2	SKDTKIETPSREQSRSQTASPVKSEKDDGNV	0.999857		0.120504	1.08876	0.0253775	0.959405	0.118124	0.991968	0.0583933	0.950223	1.02014	1	1.09952	0.825893	0.55432	0.365618	0.233897	0.111791	1	0.929524	0.914492	0.531106	0.346999	0.268289	0.142595
O14139_S1281_2	O14139	SPAC3G6.01	hrp3	CHD family chromatin remodeller Hrp3	CHD1	CHD1,CHD2	CDK substrate site		0.316367	S	1281	2	KIETPSREQSRSQTASPVKSEKDDGNVSLNA	0.999867		0.120504	1.08876	0.0253775	0.959405	0.118124	0.991968	0.0583933	0.950223	1.02014	1	1.09952	0.825893	0.55432	0.365618	0.233897	0.111791	1	0.929524	0.914492	0.531106	0.346999	0.268289	0.142595
O14210_T156_1	O14210	SPAC6B12.05c	ies2	Ino80 complex subunit Ies2	IES2	INO80B	CDK substrate site		1.74161	T	156	1	SDLKDLYSNPMPAQTTPVSMRMTKRQRAIQG	0.999584		0.355588	0.841948	0.154679	0.975242	0.359911	0.716029	0.237614	0.827187	0.987989	1	0.72035	0.509069	0.191924	0.202342	0.118662	0.210852	1	0.606711	0.638941	0.289228	0.194363	0.149726	0.375606
Q9P7S9_T90_1	Q9P7S9	SPAC23G3.04	ies4	Ino80 complex subunit Ies4	IES4		CDK substrate site		1.76121	T	90	1	NDELAESSKPSSGAATPTRSAPKSSAGLINS	0.999737	Nucleus	0.419887	0.594067	0.428763	0.973692	0.31364	0.469494	0.497944	0.917566	1.33876	1	0.868402	0.57195	0.445819	0.451225	0.478816	0.405534	1	0.767418	0.745835	0.532774	0.527137	0.553089	0.466333
Q10199_S451_2	Q10199	SPBC11C11.02	imp2	F-BAR domain protein Imp2	HOF1	PSTPIP1,PSTPIP2	CDK substrate site		-5.03731	S	451	2	SNTLPPRYNELGSLPSPNSVSFTEDSRPNVN	0.781752		0.261175	0.508566	0.473591	0.903773	0.247979	0.804545	0.212634	0.996867	1.05321	1	0.816533	0.739796	0.637396	0.463347	0.431116	0.538754	1	0.869883	0.590815	0.375996	0.304584	0.25995	0.21336
Q10199_T467_2	Q10199	SPBC11C11.02	imp2	F-BAR domain protein Imp2	HOF1	PSTPIP1,PSTPIP2	CDK substrate site		-5.03731	T	467	2	PNSVSFTEDSRPNVNTPSRRQQIQEEFGSVL	0.800692		0.261175	0.508566	0.473591	0.903773	0.247979	0.804545	0.212634	0.996867	1.05321	1	0.816533	0.739796	0.637396	0.463347	0.431116	0.538754	1	0.869883	0.590815	0.375996	0.304584	0.25995	0.21336
O14306_S190_2	O14306	SPAC9G1.10c	inp53	inositol polyphosphate phosphatase Inp53	INP52,INP53	INPP5J,OCRL	CDK substrate site		-1.85187	S	190	2	IPPPKPNFSSKAGSSSPISVSPLKNVKAYIS	0.907156	Cytoplasm/Cytoplasm (Periphery)	0.17307	0.804769	0.281259	0.949362	0.216177	0.80661	0.237062	0.961944	0.800593	1	1.06816	0.77313	0.517222	0.455027	0.37479	0.306226	1	0.916147	0.746716	0.381065	0.309387	0.318608	0.26577
O14306_S195_2	O14306	SPAC9G1.10c	inp53	inositol polyphosphate phosphatase Inp53	INP52,INP53	INPP5J,OCRL	CDK substrate site		-1.85187	S	195	2	PNFSSKAGSSSPISVSPLKNVKAYISQSPTH	0.999949	Cytoplasm/Cytoplasm (Periphery)	0.17307	0.804769	0.281259	0.949362	0.216177	0.80661	0.237062	0.961944	0.800593	1	1.06816	0.77313	0.517222	0.455027	0.37479	0.306226	1	0.916147	0.746716	0.381065	0.309387	0.318608	0.26577
O14306_S302_1	O14306	SPAC9G1.10c	inp53	inositol polyphosphate phosphatase Inp53	INP52,INP53	INPP5J,OCRL	CDK substrate site		-2.14998	S	302	1	QQSRAVISQQLPLHVSPRKPPKPPLRKVSTQ	0.999987	Cytoplasm/Cytoplasm (Periphery)	0.388547	0.774013	0.250387	0.985193	0.43127	0.860062	0.171874	0.983648	0.900937	1	0.823877	0.474132	0.293121	0.265496	0.309297	0.235277	1	0.802696	0.360507	0.215107	0.212695	0.16776	0.187676
Q09801_S166_1	Q09801	SPAC22G7.10	iss1	mRNA cleavage and polyadenylation specificity factor complex subunit Iss1	FIP1	FIP1L1	CDK substrate site		-3.62021	S	166	1	WAAYCAKQTTLRDDFSPQKFMASLAQIPGPL	1		0.2031	0.668563	0.37439	0.909767	0.430797	0.655185	0.310739	0.965937	0.471451	1	1.02964	0.668756	0.512458	0.555788	0.464466	0.341925	1	0.665273	0.526761	0.377663	0.348994	0.315359	0.264841
O14269_S434_1	O14269	SPAC7D4.14c	iss10	MTREC (exosome adaptor) complex proline-rich subunit Iss10/Pir1			CDK substrate site		-0.832753	S	434	1	RKSLPPYNGIHRLHESPSQFSNQSRYNWEPI	0.999694	Nucleus	0.609783	0.672716	0.324926	0.997734	0.543046	0.72806	0.278286	0.996464	1.12289	1	0.684261	0.43839	0.351016	0.309378	0.319355	0.336908	1	0.715977	0.412319	0.296723	0.270352	0.276714	0.307052
O13853_S148_1	O13853	SPAC19G12.14	its3	1-phosphatidylinositol-4-phosphate 5-kinase Its3	MSS4	PIP5K1A,PIP5K1B,PIP5K1C	CDK substrate site		-3.0689	S	148	1	SSSSPQLQNLKHQLSSPQPSRAPIDRSSSNP	0.994544		2.50684	0.526582	0.473382	0.985516	0.814138	0.675741	0.330995	0.978594	3.07913	1	0.515607	0.508996	0.48018	0.445997	0.485196	0.447898	1	0.654213	0.342169	0.370012	0.354684	0.284403	0.348059
P22987_S30_1	P22987	SPBC4F6.06	kin1	MARK/PAR-1 kinase Kin1	KIN1,KIN2	MARK1,MARK2,MARK3,MARK4	CDK substrate site		2.11253	S	30	1	KSAALNALPKIKISDSPNRHHNLVDAFMQSP	0.999864	Cytoplasm/Cytoplasm (Periphery)	0.392617	0.82381	0.166066	0.982061	0.185522	0.989529	0.128017	0.916416	2.11628	1	0.703764	0.423106	0.259757	0.335914	0.175553	0.153207	1	1.10748	0.675698	0.513239	0.207233	0.202691	0.196894
Q9US03_S181_1	Q9US03	SPAC664.10	klp2	kinesin-14 family minus-end directed microtubule motor Klp2	KAR3	KIFC1	CDK substrate site		0.861793	S	181	1	SMEMAYAQLSAKVIPSPSKRPANYKFYEQRI	0.999909		0.47059	0.938449	0.0471405	0.994447	0.303058	0.937952	0.0277547	0.980086	1.5528	1	0.602628	0.290881	0.113727	0.0908655	0.0472037	0.00925739	1	0.637222	0.480508	0.165234	0.0654829	0.0565934	0.0373102
Q1MTQ7_S405_1	Q1MTQ7	SPBC15D4.01c	klp9	kinesin-6 family microtubule motor protein Klp9		KIF20A,KIF20B,KIF23	CDK substrate site		3.75609	S	405	1	REILPPPLNENSGSQSPSHSLLQKSKNTSST	0.946154		0.15385	0.535339	0.48096	0.911169	0.129287	0.390352	0.633493	0.859072	1.18999	1	0.972491	0.777558	0.730736	0.668774	0.461725	0.518442	1	1.05842	0.842254	0.779564	0.791932	0.73702	0.633387
O43087_T129_1	O43087	SPBC947.12	kms2	mitotic and meiotic spindle pole body KASH domain protein Kms2		SYNE4	CDK substrate site		-1.37647	T	129	1	RIKRKDMFYQDASYITPRKGSPLSHSTPLSM	0.989201		2.68894	0.538011	0.461978	0.959655	1.3362	0.623302	0.377316	0.988132	2.01238	1	0.498291	0.480258	0.437975	0.489576	0.482349	0.36068	1	0.54463	0.372607	0.357976	0.433422	0.371607	0.378764
O43078_T139_1	O43078	SPBC947.01	knk1	microtubule severing ATPase kink, Knk1	SAP1,YTA6	FIGNL1,SPAST	CDK substrate site		-3.32493	T	139	1	MYRQTRGAQSEVNLSTPKQIYSKHSPPSTST	0.992108		3.45906	0.772078	0.22792	0.99148	2.78545	0.926103	0.0739067	0.997946	1.24183	1	0.252143	0.251204	0.257964	0.232035	0.211451	0.183025	1	0.131297	0.0523807	0.0655737	0.0718979	0.0786566	0.102
O13719_S142_2	O13719	SPAC14C4.12c	laf1	Clr6 associated factor 1 Laf1	FUN19,YOR338W		CDK substrate site		0.564797	S	142	2	HASNTRKRGSPDTPDSGHSTPHSKGDVHPGM	0.975017		0.66635	0.83898	0.181722	0.968851	0.20281	0.951246	0.0615691	0.996693	3.28559	1	0.671726	0.228742	0.162002	0.240201	0.144339	0.226949	1	0.847692	0.590021	0.356432	0.192908	0.124503	0.090784
O74364_S363_2	O74364	SPBC30B4.03c	ldb1	LIM domain binding protein, transcription coregulator	MFG1	LDB1,LDB2	CDK substrate site		2.75642	S	363	2	VPPYSLQGIKRQGTHSPMVEGENPNNNPNFY	0.998395		0.388385	0.63268	0.377749	0.960555	0.2341	0.603804	0.441209	0.962141	1.65906	1	0.844409	0.498829	0.484843	0.425231	0.389675	0.334721	1	0.99329	0.733926	0.534616	0.54174	0.481678	0.444026
O74364_T361_2	O74364	SPBC30B4.03c	ldb1	LIM domain binding protein, transcription coregulator	MFG1	LDB1,LDB2	CDK substrate site		2.75642	T	361	2	ASVPPYSLQGIKRQGTHSPMVEGENPNNNPN	0.998358		0.388385	0.63268	0.377749	0.960555	0.2341	0.603804	0.441209	0.962141	1.65906	1	0.844409	0.498829	0.484843	0.425231	0.389675	0.334721	1	0.99329	0.733926	0.534616	0.54174	0.481678	0.444026
Q10109_S89_1	Q10109	SPAC18G6.10	lem2	LEM domain nuclear inner membrane protein Heh1/Lem2	HEH2,SRC1	LEMD2	CDK substrate site		-0.20443	S	89	1	SSSEDEIAPKYLYPSSPSKSTKKPHNETEPL	0.881311	NE	0.35938	0.967549	0.0507013	0.996824	0.413578	0.933607	0.0596086	0.997166	0.868955	1	0.761323	0.369044	0.144218	0.0939408	0.069392	0.0541358	1	0.657326	0.359175	0.125875	0.0676734	0.0725245	0.0672142
A9ZLL8_S223_1	A9ZLL8	SPBC16E9.16c	lsd90	Lsd90 protein			CDK substrate site		3.06382	S	223	1	LEARAKKAAQDAELASERAREAQSSIERSAS	1		1.33194	0.820885	0.178268	0.974831	0.456365	0.928691	0.20975	0.775912	2.91858	1	0.390106	0.217086	0.167347	0.232187	0.0876771	0.170223	1	1.12233	0.197406	0.241582	0.230244	0.188588	0.322611
Q10268_S260_1	Q10268	SPAC13G7.04c	mac1	plasma membrane anchored protein, claudin family, predicted membrane sensor Mac1	DCV1,RIM9,TOS7		CDK substrate site		0.150186	S	260	1	PGDIKYATGYESTVASPVPSRVAKLSSRDTP	0.999969	Cytoplasm (Periphery)	0.810507	0.529606	0.467732	0.956668	0.895554	0.519791	0.484151	0.885024	0.905034	1	0.694468	0.527788	0.47405	0.539991	0.462942	0.415509	1	0.712197	0.477429	0.565045	0.498035	0.515734	0.366284
Q10268_S644_1	Q10268	SPAC13G7.04c	mac1	plasma membrane anchored protein, claudin family, predicted membrane sensor Mac1	DCV1,RIM9,TOS7		CDK substrate site		-0.498953	S	644	1	FGQSGIPGNSRGMPTSPNSRNNSALDLSMHG	0.899771	Cytoplasm (Periphery)	1.14809	0.796175	0.200561	0.987389	1.05686	0.83818	0.166081	0.991321	1.08632	1	0.43779	0.275793	0.214717	0.208834	0.19426	0.146471	1	0.475858	0.149472	0.175857	0.181583	0.148348	0.196529
Q9P7Q7_S116_1	Q9P7Q7	SPAC1834.08	mak1	phosphorelay sensor kinase Mak1	SLN1		CDK substrate site		4.03852	S	116	1	PNELFKTSSMSSDCYSPQKSRESLNSLCHSP	0.999762		0.195959	1.12455	0.0225738	0.920227	0.132127	1.25302	0.0371841	0.755989	1.48312	1	1.10992	0.735384	0.241043	0.196381	0.110371	0.0851703	1	1.31776	1.2285	0.465144	0.289025	0.223897	0.182943
Q10113_T149_1	Q10113	SPAC18G6.15	mal3	microtubule plus-end binding protein, EB1 family Mal3	BIM1	MAPRE1,MAPRE2	CDK substrate site		-6.0227	T	149	1	ATGPSRRRQVSSGSSTPSMTKSSANNNNVSS	0.906518		0.2215	0.659578	0.299159	0.973869	0.560047	0.903511	0.110807	0.986474	0.395503	1	0.765648	0.640674	0.494896	0.408549	0.319093	0.302034	1	0.669357	0.21486	0.184808	0.127848	0.111288	0.0898922
O13712_S72_1	O13712	SPAC14C4.05c	man1	LEM domain nuclear inner membrane protein Man1, Sad1 interacting factor	HEH2,SRC1	LEMD3	CDK substrate site		-0.569394	S	72	1	SMTELQQKNVPPSSRSPRRRVAGVTNNVTAR	0.808495		0.990734	0.841258	0.153372	0.992714	0.626565	0.874059	0.109707	0.989922	1.58121	1	0.443811	0.251615	0.1365	0.149749	0.145297	0.147237	1	0.532015	0.290785	0.148838	0.0903132	0.0868297	0.117915
P29458_T95_1	P29458	SPCC16A11.17	mcm4	MCM complex subunit Mcm4/Cdc21	MCM4	MCM4	CDK substrate site		0.824711	T	95	1	LSQRNDLFLDSSSQRTPRSTRRGDIHSSVQM	0.999968		0.783417	0.921482	0.0763606	0.997088	0.449965	0.918798	0.0733983	0.999069	1.74106	1	0.489841	0.179071	0.0667831	0.106424	0.0612839	0.0736937	1	0.641412	0.323772	0.139745	0.0899588	0.0690319	0.0743287
P29458_T15_1	P29458	SPCC16A11.17	mcm4	MCM complex subunit Mcm4/Cdc21	MCM4	MCM4	CDK substrate site		0.110903	T	15	1	_MSSSQQSGRANELRTPGRANSSSREAVDSS	1		1.93573	0.878238	0.121838	0.996806	1.45224	0.885284	0.115183	0.997269	1.33292	1	0.249399	0.11158	0.104286	0.153106	0.115045	0.132503	1	0.325368	0.108535	0.10966	0.100933	0.124025	0.143752
O94452_S507_1	O94452	SPAC1687.10	mcp1	microtubule binding protein Mcp1	ASE1	PRC1	CDK substrate site		0.629854	S	507	1	SSGCLFKNHSKSNTLSPRRKGSRHGPREPCL	1		0.0730494	0.999059	2.22046e-14	0.986866	0.0712394	1.03838	2.22045e-14	0.988517	1.02541	1	0.896904	0.847822	0.627672	0.556046	0.377803	0.160882	1	1.00256	0.837613	0.687876	0.576598	0.397758	0.175495
O94452_S428_1	O94452	SPAC1687.10	mcp1	microtubule binding protein Mcp1	ASE1	PRC1	CDK substrate site		0.269199	S	428	1	ENISSNDNSKSSPESSPPARKTTGKIENKKL	0.99188		0.229042	0.854261	0.112708	0.989692	0.240937	0.909385	0.116646	0.990651	0.950628	1	0.738562	0.552994	0.329787	0.253637	0.14756	0.11045	1	0.890918	0.5129	0.337536	0.23066	0.16674	0.115549
O43068_S316_1	O43068	SPBC6B1.04	mde4	microtubule-site clamp monopolin complex subunit Mde4	LRS4		CDK substrate site		0.860081	S	316	1	SQPFSRDKYPHSMTVSPSNARYLKKHLDDTI	0.991805	SPB/Nucleus	0.821838	0.799817	0.199764	0.995599	0.780196	0.760234	0.245161	0.983088	1.05337	1	0.549699	0.272448	0.192594	0.207132	0.268481	0.200964	1	0.610706	0.294163	0.24469	0.1934	0.269496	0.291898
O43068_S147_1	O43068	SPBC6B1.04	mde4	microtubule-site clamp monopolin complex subunit Mde4	LRS4		CDK substrate site		0.248772	S	147	1	AVSQNRLRGSLDTVSSPSKTHKANKDEKATR	0.999992	SPB/Nucleus	1.16729	0.981277	0.0203079	0.99849	0.920839	0.98383	0.0206065	0.997727	1.26764	1	0.333303	0.0240574	0.0154367	0.0363998	0.0280174	0.0215805	1	0.429115	0.0471259	0.0269579	0.0245615	0.0261841	0.0312729
O43068_S242_1	O43068	SPBC6B1.04	mde4	microtubule-site clamp monopolin complex subunit Mde4	LRS4		CDK substrate site		-0.402498	S	242	1	LRMQKKSTERKSLLVSPRVSSPKLFSPSKQA	1	SPB/Nucleus	1.08533	0.768459	0.236981	0.985032	0.738907	0.796633	0.210395	0.987707	1.46883	1	0.520708	0.196143	0.237562	0.241553	0.269854	0.250106	1	0.611348	0.276896	0.169368	0.245009	0.24026	0.20251
O43068_S238_2	O43068	SPBC6B1.04	mde4	microtubule-site clamp monopolin complex subunit Mde4	LRS4		CDK substrate site		-5.37976	S	238	2	QDRKLRMQKKSTERKSLLVSPRVSSPKLFSP	1	SPB/Nucleus	2.36772	0.494108	0.505968	0.913565	1.07922	0.721678	0.282005	0.984345	2.19392	1	0.553532	0.458527	0.449505	0.545753	0.486942	0.596	1	0.543603	0.262423	0.291849	0.296525	0.249269	0.326374
O43068_S242_2	O43068	SPBC6B1.04	mde4	microtubule-site clamp monopolin complex subunit Mde4	LRS4		CDK substrate site		-5.37976	S	242	2	LRMQKKSTERKSLLVSPRVSSPKLFSPSKQA	1	SPB/Nucleus	2.36772	0.494108	0.505968	0.913565	1.07922	0.721678	0.282005	0.984345	2.19392	1	0.553532	0.458527	0.449505	0.545753	0.486942	0.596	1	0.543603	0.262423	0.291849	0.296525	0.249269	0.326374
O13984_S71_1	O13984	SPAC26H5.02c	mgs1	DNA replication ATPase Mgs1	MGS1	WRNIP1	CDK substrate site		-0.38815	S	71	1	VSSHQSATKFIEPEPSPTKKTKLTRRDTRPL	0.998131		0.612005	0.910426	0.109493	0.988071	0.637545	0.907507	0.0977782	0.998971	0.95994	1	0.658552	0.192012	0.126366	0.138965	0.118099	0.108328	1	0.592819	0.212107	0.120607	0.106375	0.098105	0.0983605
P78953_S7_1	P78953	SPCC4B3.15	mid1	anillin-related medial ring protein Mid1	BUD4	ANLN	CDK substrate site		0.051997	S	7	1	_________MKEQEFSYREAKDVSLDSKGLE	0.996468		0.292484	0.996105	0.07485	0.957333	0.491362	1.58939	0.0995242	0.96293	0.595252	1	0.917176	0.526801	0.117366	0.158144	0.104269	0.119805	1	1.06924	0.475404	0.162308	0.117613	0.100105	0.11557
Q09725_T193_1	Q09725	SPAC31A2.05c	mis4	cohesin loading factor (adherin) Mis4/Scc2	SCC2	NIPBL	CDK substrate site		-0.0950093	T	193	1	AVQLCSPKKSKDDITTPKKRLMEDTYSPRES	0.996739	Nucleus	0.227145	0.897795	0.102978	0.978493	0.187743	0.872874	0.0829932	0.949991	1.20988	1	1.04105	0.564092	0.309676	0.228101	0.168473	0.101073	1	0.687388	0.688647	0.337804	0.227531	0.17527	0.0990801
Q09874_T344_1	Q09874	SPAC12G12.11c	miy1	Lys48-specific deubiquitinase Mindy family, Miy1	MIY2,YGL082W	MINDY1,MINDY2	CDK substrate site		0.710338	T	344	1	EEERGKKETPKKASNTPRRNKSNTQKSRKQS	0.998652		0.116618	0.955434	2.22045e-14	0.988207	0.121385	1.04192	0.00486236	0.996504	0.960728	1	0.788496	0.676345	0.471205	0.351922	0.236006	0.0432804	1	0.98085	0.727738	0.511364	0.350968	0.248288	0.0551964
Q10407_S687_1	Q10407	SPAC1F3.02c	mkh1	MEK kinase (MEKK) Mkh1	BCK1		CDK substrate site		0.437192	S	687	1	KTPEYCRGDDRSISLSPLSYRLRKSKHIRES	0.909901	Cytoplasm (Periphery)	0.245202	0.744784	0.236523	0.978351	0.267526	0.788912	0.250181	0.982555	0.916553	1	0.785855	0.612697	0.375955	0.389225	0.245844	0.23376	1	0.917603	0.587573	0.415341	0.292991	0.261364	0.287416
Q10407_S750_1	Q10407	SPAC1F3.02c	mkh1	MEK kinase (MEKK) Mkh1	BCK1		CDK substrate site		-0.259547	S	750	1	DLDKVLVVDQSRMVSSPSKVSIRPKMKSVRL	0.997997	Cytoplasm (Periphery)	0.428746	0.997892	0.0340901	0.986651	0.486942	0.951797	0.0427815	0.998823	0.880486	1	0.752994	0.27614	0.0711647	0.0756647	0.0599455	0.0319839	1	0.612726	0.283381	0.0808846	0.0589381	0.0458241	0.0422522
Q9UTM5_S235_1	Q9UTM5	SPAC1420.01c	mks1	GATA-like domain protein	MKS1		CDK substrate site		1.58295	S	235	1	SIKTHSSAPPLNQQKSSTSVNDAVSKAIQLV	0.980553		0.554037	0.610793	0.415116	0.94333	0.548334	0.564069	0.468062	0.885092	1.0104	1	0.830528	0.479245	0.403891	0.438394	0.369715	0.491228	1	0.868256	0.536186	0.418413	0.440381	0.451033	0.596449
O74779_S208_1	O74779	SPBC25B2.07c	mmb1	mitochondrial microtubule binder Mmb1			CDK substrate site		0.368692	S	208	1	NVRSPKVGFNAKSDDSPVVKSPGSNDKPSAS	0.999984		0.512986	0.531792	0.466871	0.95634	0.0587923	0.883511	0.0477495	0.863271	8.72539	1	0.779321	0.596617	0.463041	0.502874	0.397333	0.51407	1	0.694333	0.857624	0.695596	0.521617	0.496295	0.252234
O13779_S241_1	O13779	SPAC17A2.14	mnr2	vacuolar CorA family magnesium ion transmembrane transporter Mnr2	MNR2		CDK substrate site		0.294591	S	241	1	SVEDVDKRRERNRKLSEPLLVNGRYRVRDRW	1		0.20842	0.818408	0.199343	0.975395	0.404648	0.691984	0.303479	0.971166	0.515066	1	0.91386	0.60205	0.38309	0.391986	0.283477	0.175589	1	0.743248	0.561935	0.308685	0.331393	0.267211	0.358038
O59740_S153_1	O59740	SPBC530.04	mod5	Tea1 anchoring protein Mod5			CDK substrate site		4.46991	S	153	1	ISIEGSPSETAKGARSSFNSNFRTFDIGSER	0.817382		0.273328	0.52998	0.461971	0.949623	0.533523	0.288803	0.711716	0.860326	0.512307	1	0.828377	0.785784	0.538115	0.472713	0.489422	0.482251	1	0.878059	0.791557	0.661997	0.768448	0.666673	0.74442
O59740_S154_1	O59740	SPBC530.04	mod5	Tea1 anchoring protein Mod5			CDK substrate site		4.07357	S	154	1	SIEGSPSETAKGARSSFNSNFRTFDIGSERR	0.978297		0.226891	0.602511	0.398336	0.924894	0.282738	0.476314	0.593756	0.847091	0.802478	1	0.872765	0.731405	0.480061	0.595097	0.412403	0.402007	1	1.04044	0.846802	0.585479	0.595698	0.605668	0.658836
O59740_S387_1	O59740	SPBC530.04	mod5	Tea1 anchoring protein Mod5			CDK substrate site		0.765186	S	387	1	ISQSMRSFQPQPNTGSPFPRFTSTNTEDEQE	0.998132		0.245002	0.442124	0.534377	0.892625	0.227908	0.517762	0.531709	0.937066	1.075	1	0.826894	0.7888	0.61407	0.643584	0.475231	0.562255	1	1.03328	0.768499	0.669549	0.589925	0.542049	0.557079
O59740_S43_1	O59740	SPBC530.04	mod5	Tea1 anchoring protein Mod5			CDK substrate site		0.679381	S	43	1	NTTVGFQFDNRNVGTSAPSTPAIRRNNTDSF	0.99514		0.233935	0.762753	0.235175	0.995263	0.188607	0.78221	0.215041	0.97638	1.24033	1	0.84884	0.585059	0.420581	0.354812	0.292299	0.216089	1	1.06559	0.650614	0.46812	0.375441	0.286143	0.221491
O36025_T785_1	O36025	SPAC4F10.13c	mpd2	GYF domain protein	SMY2,SYH1	GIGYF1,GIGYF2	CDK substrate site		-1.0511	T	785	1	SVTTASPRSNALNANTPKAAAPSSNVTMKNV	1		0.143218	0.801387	0.301034	0.89675	0.10122	0.696544	0.238111	0.899583	1.41492	1	1.08107	0.907722	0.616655	0.395172	0.493111	0.342899	1	0.73383	0.840244	0.575737	0.521795	0.459661	0.288889
O94264_T367_1	O94264	SPBP8B7.15c	mpe1	mRNA cleavage ubiquitin-protein ligase E3 Mpe1	MPE1	RBBP6	CDK substrate site		-0.0127766	T	367	1	NSKNSDKVGTSDDNNTPMSEKRKREDDDANG	0.999583		1.06568	0.862222	0.140595	0.99658	0.498302	0.862681	0.111465	0.987211	2.13862	1	0.449951	0.140631	0.147913	0.15544	0.15411	0.131231	1	0.573949	0.351672	0.169574	0.130781	0.092182	0.0970836
Q09683_S586_1	Q09683	SPAC13C5.07	mre11	Mre11 nuclease	MRE11	MRE11	CDK substrate site		-1.15988	S	586	1	SPALLKKTNKRRELPSSLTKKNTRTPQRSKE	0.949834		0.421628	0.946429	0.0740212	0.988465	0.443342	0.941526	0.0404161	0.994596	0.951023	1	0.737191	0.324895	0.111312	0.098402	0.139159	0.0475776	1	0.60244	0.320866	0.119366	0.0338059	0.0456711	0.0429385
Q09683_S587_1	Q09683	SPAC13C5.07	mre11	Mre11 nuclease	MRE11	MRE11	CDK substrate site		-1.62358	S	587	1	PALLKKTNKRRELPSSLTKKNTRTPQRSKEV	0.910334		0.381196	0.816909	0.176528	0.998145	0.430318	0.867416	0.118485	0.996768	0.885848	1	0.720888	0.445972	0.252722	0.214539	0.195191	0.158477	1	0.653759	0.369304	0.197018	0.142331	0.125046	0.0990437
O74502_S128_1	O74502	SPCC285.16c	msh6	MutS protein homolog	MSH6	MSH6	CDK substrate site		-3.19779	S	128	1	HRSSPKRPHDSLGEESPGKLLRTSVKQEPDS	0.999989		0.185098	0.72621	0.28994	0.966858	0.30831	0.842145	0.198512	0.984588	0.600364	1	0.899916	0.751141	0.464314	0.485861	0.321125	0.314044	1	0.876634	0.530492	0.303646	0.232096	0.223726	0.223466
O13695_S299_1	O13695	SPAC11G7.01	mtl2	plasma membrane-associated serine-rich cell wall sensor Mtl2	MID2,MTL1		CDK substrate site		0.36958	S	299	1	VEEYGFNPNQPSNFRSPNRAPSTNNRYRGWN	0.999913	Cytoplasm (Periphery)	0.521318	0.800002	0.185633	0.982696	0.415198	0.820635	0.175128	0.993596	1.25559	1	0.630921	0.359254	0.260714	0.240878	0.156424	0.137751	1	0.716028	0.385749	0.280828	0.215829	0.175199	0.143949
O13695_S305_2	O13695	SPAC11G7.01	mtl2	plasma membrane-associated serine-rich cell wall sensor Mtl2	MID2,MTL1		CDK substrate site		0.047499	S	305	2	NPNQPSNFRSPNRAPSTNNRYRGWNGSPTPA	0.976797	Cytoplasm (Periphery)	0.611147	0.82687	0.185727	0.990761	0.497468	0.8593	0.16628	0.987426	1.22852	1	0.671647	0.265295	0.234406	0.19351	0.18244	0.18367	1	0.748187	0.320379	0.18321	0.176433	0.176737	0.190658
O13695_S299_2	O13695	SPAC11G7.01	mtl2	plasma membrane-associated serine-rich cell wall sensor Mtl2	MID2,MTL1		CDK substrate site		0.047499	S	299	2	VEEYGFNPNQPSNFRSPNRAPSTNNRYRGWN	0.999913	Cytoplasm (Periphery)	0.611147	0.82687	0.185727	0.990761	0.497468	0.8593	0.16628	0.987426	1.22852	1	0.671647	0.265295	0.234406	0.19351	0.18244	0.18367	1	0.748187	0.320379	0.18321	0.176433	0.176737	0.190658
Q9USP7_S276_1	Q9USP7	SPBC902.06	mto2	gamma tubulin complex linker Mto2			CDK substrate site		0.168664	S	276	1	VRHTPPLNYTSSVDSSPQRMASDSYGRPSLH	0.998161		0.330433	0.608877	0.385438	0.98371	0.398375	0.659013	0.409664	0.886402	0.829452	1	0.81473	0.608602	0.478637	0.520237	0.403347	0.375132	1	0.99687	0.534614	0.433658	0.439821	0.374372	0.481041
Q9USP7_S272_2	Q9USP7	SPBC902.06	mto2	gamma tubulin complex linker Mto2			CDK substrate site		-2.44501	S	272	2	SLDLVRHTPPLNYTSSVDSSPQRMASDSYGR	0.978923		0.286422	0.794851	0.235812	0.984162	0.415659	0.853449	0.148462	0.973459	0.689079	1	0.87743	0.580881	0.334298	0.317893	0.227628	0.268667	1	0.963933	0.406489	0.201047	0.160226	0.149647	0.16987
Q9USP7_S276_2	Q9USP7	SPBC902.06	mto2	gamma tubulin complex linker Mto2			CDK substrate site		-2.44976	S	276	2	VRHTPPLNYTSSVDSSPQRMASDSYGRPSLH	0.998161		0.280055	0.729775	0.301371	0.978217	0.586634	1.30932	0.223219	0.975793	0.477392	1	0.892337	0.634654	0.401649	0.363776	0.283791	0.351145	1	0.950725	0.452177	0.256222	0.219651	0.223029	0.239392
O60057_T255_2	O60057	SPBC56F2.06	mug147	Schizosaccharomyces specific protein Mug147			CDK substrate site		-3.52783	T	255	2	PNEYSMEYLRESFPQTPMGTEASGYSFDRTP	0.993233		2.3091	0.745288	0.254707	0.998657	2.04524	0.896261	0.103722	0.999934	1.12901	1	0.328666	0.258309	0.264496	0.26081	0.24927	0.235531	1	0.219405	0.110583	0.102834	0.102401	0.10167	0.104207
O60057_T269_2	O60057	SPBC56F2.06	mug147	Schizosaccharomyces specific protein Mug147			CDK substrate site		-3.52783	T	269	2	QTPMGTEASGYSFDRTPHKSDIQASDRLNAL	0.950671		2.3091	0.745288	0.254707	0.998657	2.04524	0.896261	0.103722	0.999934	1.12901	1	0.328666	0.258309	0.264496	0.26081	0.24927	0.235531	1	0.219405	0.110583	0.102834	0.102401	0.10167	0.104207
Q9URV3_S168_1	Q9URV3	SPBC106.08c	mug2	tdk family toxin-antidote meiotic driver			CDK substrate site		-3.95617	S	168	1	SGENSVFSIHQRNTLSPSSNLPRIPSDLYDI	0.915992		1.41514	0.468069	0.53276	0.874987	0.574573	0.630969	0.375924	0.986505	2.46294	1	0.651454	0.512914	0.485406	0.534468	0.520249	0.692407	1	0.74978	0.467695	0.399122	0.387933	0.336577	0.41198
Q9Y7P6_S365_1	Q9Y7P6	SPCC1902.02	mug72	oxidoreductase	PAM1,SVL3		CDK substrate site		0.3323	S	365	1	FNPAMRRSPVGAASRSPSRSTIGISNRIGSV	0.980965		0.750333	0.749904	0.246769	0.993198	0.454455	0.796422	0.214732	0.989577	1.65106	1	0.590349	0.341221	0.255486	0.256393	0.19878	0.263855	1	0.74204	0.412712	0.253421	0.210133	0.198181	0.275517
O14120_T244_1	O14120	SPAC3A11.06	mvp1	sorting nexin Mvp1	MVP1	SNX8	CDK substrate site		0.721029	T	244	1	PPKFSVDSSVDDNAITPRKPFSKIPNRLSPS	1	ER	0.150141	0.756118	0.224342	0.980629	0.164055	0.785437	0.25164	0.979459	0.915189	1	0.83198	0.74952	0.485178	0.457171	0.339226	0.24043	1	0.963198	0.758042	0.490081	0.41632	0.400825	0.258576
O43010_S17_1	O43010	SPBC2G2.11	myr1	N-myristoyltransferase Myr1	NMT1	NMT1,NMT2	CDK substrate site		-0.054113	S	17	1	DNENNKNTKNSQQDSSFSEGGIRELLDRLAL	0.981353		0.0624161	1.16272	2.22045e-14	0.876572	0.0661	1.18987	2.22165e-14	0.836926	0.944267	1	1.11413	1.11441	0.927508	0.602316	0.475139	0.211846	1	1.16542	1.18877	0.863102	0.587646	0.424874	0.261446
O13713_S292_1	O13713	SPAC14C4.06c	nab2	nuclear poly(A) binding protein Nab2	NAB2	ZC3H14	CDK substrate site		-0.718581	S	292	1	WRPPSKTEETSLSERSFAVNESEEQLHVPSV	0.859487		0.238666	1.01611	0.117912	0.914746	0.20989	1.14981	0.0425504	0.897202	1.1371	1	1.10196	0.649231	0.233779	0.210311	0.198795	0.161564	1	1.15528	0.697987	0.284171	0.180021	0.127159	0.0988457
Q10145_S261_2	Q10145	SPAC3H8.09c	nab3	poly(A) binding protein Nab3	NAB3	HNRNPC,HNRNPCL1,HNRNPCL2,HNRNPCL3,HNRNPCL4,RALY,RALYL	CDK substrate site		-1.04372	S	261	2	LPYRTTDFIPYSKDLSTSPEAHRTSIYSYSA	0.99436		0.202035	0.860321	0.153095	0.991617	0.203299	0.958013	0.0894678	0.985447	0.993783	1	0.894293	0.591199	0.388555	0.328082	0.237338	0.143733	1	0.914925	0.655077	0.335786	0.223428	0.155733	0.126925
Q10145_S263_2	Q10145	SPAC3H8.09c	nab3	poly(A) binding protein Nab3	NAB3	HNRNPC,HNRNPCL1,HNRNPCL2,HNRNPCL3,HNRNPCL4,RALY,RALYL	CDK substrate site		-1.04372	S	263	2	YRTTDFIPYSKDLSTSPEAHRTSIYSYSANL	0.995734		0.202035	0.860321	0.153095	0.991617	0.203299	0.958013	0.0894678	0.985447	0.993783	1	0.894293	0.591199	0.388555	0.328082	0.237338	0.143733	1	0.914925	0.655077	0.335786	0.223428	0.155733	0.126925
Q9UUJ6_S159_1	Q9UUJ6	SPAC1952.13	ned1	lipin, phosphatidate phosphatase Ned1	PAH1	LPIN1,LPIN2,LPIN3	CDK substrate site		0.42912	S	159	1	GYEFPLTRDLIRRSKSDADQTPPTGFKHLRH	0.999999		0.508623	0.53005	0.487978	0.972269	0.273912	0.503842	0.481049	0.953919	1.85689	1	0.850135	0.56942	0.502888	0.4733	0.537505	0.480335	1	0.842961	0.709899	0.53917	0.570423	0.54027	0.429004
Q9UUJ6_S286_2	Q9UUJ6	SPAC1952.13	ned1	lipin, phosphatidate phosphatase Ned1	PAH1	LPIN1,LPIN2,LPIN3	CDK substrate site		-0.107246	S	286	2	HASEDAKKFAEVYGHSPPASPSRTPASPKSD	0.999936		0.161314	0.580269	0.382282	0.965226	0.19859	0.648027	0.38643	0.947184	0.812298	1	0.839171	0.701249	0.664059	0.51598	0.454593	0.389592	1	0.968647	0.716466	0.655916	0.429011	0.418157	0.426103
Q9UUJ6_S290_2	Q9UUJ6	SPAC1952.13	ned1	lipin, phosphatidate phosphatase Ned1	PAH1	LPIN1,LPIN2,LPIN3	CDK substrate site		-0.107246	S	290	2	DAKKFAEVYGHSPPASPSRTPASPKSDSALM	0.974806		0.161314	0.580269	0.382282	0.965226	0.19859	0.648027	0.38643	0.947184	0.812298	1	0.839171	0.701249	0.664059	0.51598	0.454593	0.389592	1	0.968647	0.716466	0.655916	0.429011	0.418157	0.426103
P87159_T198_1	P87159	SPBC23G7.04c	nif1	SEL1/TPR repeat protein, protein kinase inhibitor Nif1	DSF2		CDK substrate site		2.70299	T	198	1	YHEIEPPRTASNTSPTPNSIKSAHPAEPPKR	0.990647		0.219714	0.685547	0.323487	0.934609	0.0769836	0.749153	0.234364	0.948756	2.85403	1	0.930982	0.593541	0.487125	0.458809	0.455792	0.25446	1	0.938397	0.750315	0.712179	0.678351	0.505526	0.341886
P87159_S196_1	P87159	SPBC23G7.04c	nif1	SEL1/TPR repeat protein, protein kinase inhibitor Nif1	DSF2		CDK substrate site		2.64123	S	196	1	PYYHEIEPPRTASNTSPTPNSIKSAHPAEPP	0.925429		0.210012	0.692717	0.310465	0.93538	0.0749209	0.774678	0.212517	0.96939	2.80312	1	0.920132	0.599488	0.485808	0.444758	0.4631	0.240244	1	0.933487	0.747217	0.708353	0.652738	0.509721	0.330603
P87159_S222_1	P87159	SPBC23G7.04c	nif1	SEL1/TPR repeat protein, protein kinase inhibitor Nif1	DSF2		CDK substrate site		-1.36163	S	222	1	PAEPPKRPAFTRSATSPDKILPTRIKSKDTV	0.997433		0.15438	0.754449	0.244318	0.983556	0.142081	0.850723	0.151288	0.97584	1.08657	1	1.04251	0.721314	0.525941	0.444084	0.367893	0.255737	1	0.850773	0.808468	0.502313	0.35026	0.304075	0.189736
O74526_S217_1	O74526	SPCC70.05c	nnk1	serine/threonine protein kinase Nnk1	NNK1		CDK substrate site		1.91444	S	217	1	PRRANSASHNLGSTKSPNGNAKESLSRSAEL	1		0.367565	0.828816	0.203182	0.933696	0.132676	0.87121	0.111751	0.979901	2.77041	1	0.861116	0.395223	0.274595	0.32003	0.272669	0.104811	1	0.812456	0.75548	0.497341	0.383453	0.260867	0.154457
O74526_S145_1	O74526	SPCC70.05c	nnk1	serine/threonine protein kinase Nnk1	NNK1		CDK substrate site		-0.320717	S	145	1	MHPGHKSNANSPTSESPSKGFGSFINNHILH	0.999995		0.332378	0.638683	0.38793	0.942228	0.0778749	0.892352	0.0731374	0.94802	4.2681	1	0.901149	0.597215	0.451719	0.398269	0.504763	0.340379	1	0.787305	0.856489	0.616327	0.525212	0.405308	0.205433
O74526_T105_1	O74526	SPCC70.05c	nnk1	serine/threonine protein kinase Nnk1	NNK1		CDK substrate site		-2.64703	T	105	1	TPQKSPPRQKHTAPATPIPVSASRHHKPHHS	0.999991		4.2832	0.836757	0.163243	0.995648	1.82149	0.94558	0.0544005	0.999854	2.35147	1	0.174793	0.155493	0.134493	0.162231	0.172216	0.193062	1	0.207203	0.0606252	0.0584279	0.0582351	0.049201	0.0493426
O74526_S120_1	O74526	SPCC70.05c	nnk1	serine/threonine protein kinase Nnk1	NNK1		CDK substrate site		-8.98213	S	120	1	TPIPVSASRHHKPHHSGLKNLLEKAMHPGHK	1		0.641305	0.476827	0.518564	0.983302	0.450298	0.897511	0.0971941	0.99902	1.42418	1	0.756888	0.60181	0.532653	0.533428	0.468901	0.530994	1	0.655741	0.343656	0.154188	0.11195	0.090836	0.106274
O42913_T287_1	O42913	SPBC16A3.07c	nrm1	MBF complex corepressor Nrm1	NRM1		CDK substrate site		-0.011719	T	287	1	TPRRIRPKSLSKSNSTPLKHLSAQKPNSNYY	0.970374	Nucleus	1.27999	0.855565	0.144095	0.998739	0.641665	0.862957	0.125254	0.994349	1.9948	1	0.380118	0.170883	0.136213	0.135066	0.162304	0.139232	1	0.54702	0.284972	0.158043	0.132347	0.117655	0.101165
Q7LL22_S113_1	Q7LL22	SPAC3G9.01	nsk1	Clp1-interacting, microtubule plus-end binding Nsk1			CDK substrate site		-2.14435	S	113	1	INICNSPSKNHETSLSPSKSTIDNNERKLDN	0.999896		3.51856	0.7342	0.265801	0.984618	2.22694	0.833406	0.166547	0.98658	1.58	1	0.287597	0.253375	0.298002	0.264018	0.203988	0.303962	1	0.255776	0.186499	0.168865	0.132514	0.124186	0.22564
O60130_S99_1	O60130	SPBC16G5.16	ntu1	DNA-binding transcription factor, zf-fungal binuclear cluster type	ASG1		CDK substrate site		-0.357582	S	99	1	SFLAPPNDKDSPVNQSPWKRSDSSKRSSSQD	0.999919		0.446655	0.558617	0.445344	0.978029	0.157925	0.611819	0.347774	0.949988	2.82827	1	0.810028	0.590179	0.484068	0.417718	0.530295	0.461962	1	0.819586	0.746213	0.523045	0.532074	0.486535	0.32782
Q09904_T979_1	Q09904	SPAC30D11.04c	nup124	nucleoporin Nup124	NUP1	NUP153	CDK substrate site		0.206889	T	979	1	FSFGASNSSMNKEENTPMAKDAGDTAPASGF	1	NE	0.694676	0.864655	0.134197	0.999251	0.597839	0.874925	0.130199	0.998538	1.16198	1	0.562841	0.243756	0.154235	0.147021	0.128025	0.122378	1	0.624506	0.265257	0.14236	0.141345	0.122853	0.146173
Q09904_S448_1	Q09904	SPAC30D11.04c	nup124	nucleoporin Nup124	NUP1	NUP153	CDK substrate site		0.00665815	S	448	1	QPLSKDTEAPKSQFSSSPTKESTTRKSEVEP	0.782702	NE	0.929404	0.927809	0.072351	0.999363	1.19209	0.921862	0.0775103	0.999635	0.779645	1	0.439398	0.126561	0.0860763	0.080381	0.0568891	0.0706547	1	0.354259	0.114802	0.0749245	0.070251	0.0816097	0.0752462
Q09904_T162_1	Q09904	SPAC30D11.04c	nup124	nucleoporin Nup124	NUP1	NUP153	CDK substrate site		-0.542528	T	162	1	ALSKKLGSTSQHQIATPKSSASLLNILRSLH	1	NE	0.117486	0.965634	0.0554584	0.940509	0.1852	0.824022	0.151863	0.961547	0.634371	1	0.932492	0.771198	0.43138	0.524931	0.228333	0.114259	1	0.772364	0.782462	0.403607	0.305147	0.240226	0.163033
Q09904_T324_1	Q09904	SPAC30D11.04c	nup124	nucleoporin Nup124	NUP1	NUP153	CDK substrate site		-0.674746	T	324	1	NTMFIDKQDIYHRLSTPTSRKRQTLEKGHIK	0.996516	NE	0.142072	0.968707	0.0450002	0.97294	0.172216	0.908044	0.0730784	0.992006	0.824965	1	0.880535	0.755687	0.375662	0.342369	0.202551	0.0810244	1	0.788084	0.657645	0.383628	0.262016	0.187967	0.0876196
O13838_S27_1	O13838	SPAC19E9.01c	nup40	nucleoporin Nup40	ASM4,NUP53	NUP35	CDK substrate site		3.11312	S	27	1	RSTLKPLSVDDLRSPSPQKEYRGFRTSVSNI	0.989651		0.12071	0.896209	0.189572	0.930175	0.122018	0.372321	0.592667	0.726319	0.989274	1	1.12472	0.803489	0.526854	0.539932	0.414933	0.226686	1	0.835666	0.963384	0.627414	0.843749	0.634937	0.253424
O74500_S305_2	O74500	SPCC285.13c	nup60	nucleoporin Nup60	NUP60		CDK substrate site		3.40015	S	305	2	NVSFNDTSFTNVPTSSPLHQSTTANHPEKTP	0.801485	NE	0.1578	1.04145	0.0151137	0.983436	0.190205	1.45766	0.112733	0.939288	0.82963	1	0.948625	0.722268	0.382919	0.263851	0.134916	0.064667	1	1.34199	0.879859	0.602888	0.384374	0.27188	0.110658
O74500_T205_1	O74500	SPCC285.13c	nup60	nucleoporin Nup60	NUP60		CDK substrate site		3.25532	T	205	1	SSEPRARTSSLTPGNTPNSAKQWSAFRSTFS	0.999779	NE	1.07063	0.931098	0.0653261	0.987535	1.54372	0.782148	0.216518	0.953149	0.693538	1	0.36918	0.142656	0.107243	0.0781532	0.0371474	0.0105381	1	0.374206	0.292281	0.243453	0.232236	0.225148	0.0872818
O74500_S297_2	O74500	SPCC285.13c	nup60	nucleoporin Nup60	NUP60		CDK substrate site		3.18215	S	297	2	KKARYESANVSFNDTSFTNVPTSSPLHQSTT	0.906904	NE	0.155287	1.04508	0.0187297	0.980498	0.116832	1.19534	0.0167912	0.892943	1.32915	1	0.961066	0.741515	0.399951	0.260182	0.143605	0.0739586	1	1.28183	0.907135	0.598562	0.384842	0.272308	0.118192
O74500_S347_2	O74500	SPCC285.13c	nup60	nucleoporin Nup60	NUP60		CDK substrate site		2.90425	S	347	2	DSKEKNTPSITAKAGSPQSAPSKASYISPYA	1	NE	0.198728	0.917976	0.115283	0.982656	0.113131	0.82983	0.137913	0.980051	1.75661	1	0.937616	0.583487	0.373592	0.319079	0.174083	0.123574	1	0.806345	0.752392	0.542473	0.461554	0.341372	0.186114
O74500_S350_2	O74500	SPCC285.13c	nup60	nucleoporin Nup60	NUP60		CDK substrate site		2.90425	S	350	2	EKNTPSITAKAGSPQSAPSKASYISPYARPG	0.999999	NE	0.198728	0.917976	0.115283	0.982656	0.113131	0.82983	0.137913	0.980051	1.75661	1	0.937616	0.583487	0.373592	0.319079	0.174083	0.123574	1	0.806345	0.752392	0.542473	0.461554	0.341372	0.186114
O74500_T681_1	O74500	SPCC285.13c	nup60	nucleoporin Nup60	NUP60		CDK substrate site		2.29565	T	681	1	EKPSAEGTNEHKQDATMTLEKTDKQGSLEEE	0.994294	NE	0.394912	0.975056	0.137582	0.880857	0.346839	0.829223	0.246196	0.933129	1.1386	1	1.02446	0.344537	0.151426	0.137988	0.190738	0.18981	1	0.966199	0.512289	0.273626	0.295156	0.240192	0.302106
O74500_T338_1	O74500	SPCC285.13c	nup60	nucleoporin Nup60	NUP60		CDK substrate site		0.956069	T	338	1	AAASLLSILDSKEKNTPSITAKAGSPQSAPS	0.999349	NE	1.02753	0.923461	0.0766121	0.999355	0.426191	0.910719	0.0636005	0.991309	2.41097	1	0.407454	0.117641	0.0825622	0.0852273	0.0722027	0.0555743	1	0.601413	0.353831	0.141168	0.0922224	0.0672959	0.0428216
O74500_S340_1	O74500	SPCC285.13c	nup60	nucleoporin Nup60	NUP60		CDK substrate site		0.332295	S	340	1	ASLLSILDSKEKNTPSITAKAGSPQSAPSKA	0.907878	NE	0.97471	0.890659	0.108973	0.997669	0.431424	0.903762	0.07294	0.991938	2.25929	1	0.443495	0.160972	0.106161	0.145089	0.111243	0.0730589	1	0.607889	0.355806	0.144965	0.0989325	0.0847267	0.0473369
O74500_T251_1	O74500	SPCC285.13c	nup60	nucleoporin Nup60	NUP60		CDK substrate site		0.178983	T	251	1	LLPAQRLSYYGPTLSTPYNRRLRHKRHSTTP	0.950501	NE	1.97173	0.980738	0.0191691	0.999055	1.7693	0.977736	0.0221956	0.999701	1.11441	1	0.154638	0.0401454	0.0226712	0.0218568	0.00956185	0.00573716	1	0.188245	0.0339248	0.0305509	0.0189315	0.017359	0.016027
Q9USL4_S346_1	Q9USL4	SPCC18B5.07c	nup61	nucleoporin Nup61	NUP2	NUP50	CDK substrate site		-0.448065	S	346	1	KFDTPEKKFTFTNPLSSKKLPASSDVKPPSA	0.862474		0.792285	0.966234	0.0436736	0.993766	1.43707	0.948262	0.0519276	0.999823	0.551321	1	0.513831	0.0817901	0.043286	0.0582536	0.0656939	0.0445769	1	0.27846	0.0574366	0.0559559	0.0548496	0.0556944	0.0473574
Q9USL4_T389_1	Q9USL4	SPCC18B5.07c	nup61	nucleoporin Nup61	NUP2	NUP50	CDK substrate site		-1.16682	T	389	1	PFSFAAPKSSFPTSSTPASVGAEKSEETSNG	0.874649		0.775325	0.68773	0.311857	0.997015	0.662883	0.731007	0.262628	0.992055	1.16962	1	0.626823	0.384593	0.302929	0.315092	0.336839	0.297351	1	0.619985	0.391868	0.254586	0.294117	0.261405	0.241455
Q9USL4_S163_1	Q9USL4	SPCC18B5.07c	nup61	nucleoporin Nup61	NUP2	NUP50	CDK substrate site		-1.30178	S	163	1	VSEVNPQQQKSQDSSSFVTEKPASSEKEDKE	0.908825		0.0982472	0.98312	0.186359	0.862142	0.099513	1.03187	0.12176	0.901677	0.987279	1	1.17653	1.09533	0.691107	0.521819	0.449569	0.31036	1	1.15074	1.02518	0.691795	0.463442	0.384155	0.250153
P87236_T278_2	P87236	SPCC4G3.11	nur1	Lem2-Nur1 complex subunit Nur1	NUR1		CDK substrate site		-0.358983	T	278	2	EHRSSSHDHLTSTPRTPIALQRRSVHHLHDS	0.986486	ER	1.58175	0.801807	0.197999	0.982702	0.40268	0.927874	0.118887	0.964072	3.92806	1	0.361454	0.215989	0.193979	0.298565	0.157253	0.211607	1	0.849801	0.300994	0.21563	0.173362	0.0883127	0.143632
P87236_T129_1	P87236	SPCC4G3.11	nur1	Lem2-Nur1 complex subunit Nur1	NUR1		CDK substrate site		-1.3337	T	129	1	KLYRTLPQDKRTTTSTPNVKPVFQHSNNDDG	0.830873	ER	0.370391	0.672989	0.317296	0.900618	0.220575	0.87565	0.167471	0.977761	1.67921	1	0.779258	0.496711	0.410993	0.54219	0.291333	0.256116	1	0.903468	0.685083	0.349148	0.267904	0.201079	0.216036
P87236_T278_3	P87236	SPCC4G3.11	nur1	Lem2-Nur1 complex subunit Nur1	NUR1		CDK substrate site		-1.46102	T	278	3	EHRSSSHDHLTSTPRTPIALQRRSVHHLHDS	0.986486	ER	1.42167	0.642599	0.358352	0.97704	0.362097	0.887196	0.214574	0.893137	3.92623	1	0.519266	0.335185	0.315963	0.373934	0.358429	0.415575	1	1.03691	0.429459	0.28242	0.206292	0.236928	0.277481
Q09142_T57_3	Q09142	SPBC685.09	orc2	origin recognition complex subunit Orc2	ORC2	ORC2	CDK substrate site		-1.00302	T	57	3	SSTPKKGVLEDPSTLTPEVVTPRTPGHRIIK	0.998409		0.870477	0.721161	0.271328	0.986033	0.439742	0.848139	0.171123	0.993041	1.97952	1	0.546544	0.374187	0.27878	0.291502	0.230979	0.257849	1	0.759481	0.373533	0.224099	0.167177	0.192294	0.184881
Q09142_T62_3	Q09142	SPBC685.09	orc2	origin recognition complex subunit Orc2	ORC2	ORC2	CDK substrate site		-1.00302	T	62	3	KGVLEDPSTLTPEVVTPRTPGHRIIKAKGAY	0.999988		0.870477	0.721161	0.271328	0.986033	0.439742	0.848139	0.171123	0.993041	1.97952	1	0.546544	0.374187	0.27878	0.291502	0.230979	0.257849	1	0.759481	0.373533	0.224099	0.167177	0.192294	0.184881
Q09142_T65_3	Q09142	SPBC685.09	orc2	origin recognition complex subunit Orc2	ORC2	ORC2	CDK substrate site		-1.00302	T	65	3	LEDPSTLTPEVVTPRTPGHRIIKAKGAYTKD	0.999997		0.870477	0.721161	0.271328	0.986033	0.439742	0.848139	0.171123	0.993041	1.97952	1	0.546544	0.374187	0.27878	0.291502	0.230979	0.257849	1	0.759481	0.373533	0.224099	0.167177	0.192294	0.184881
O13865_S151_1	O13865	SPAC1B1.04c	pan3	PAN complex protein phosphotransferase subunit Pan3	PAN3	PAN3	CDK substrate site		0.419735	S	151	1	THKSSLARAASAVPFSPSKATTVSLKESASL	0.97358	Cytoplasm	0.500377	0.926367	0.0771174	0.995889	0.315614	0.961718	0.0343953	0.997788	1.58541	1	0.648555	0.272063	0.119577	0.115269	0.0905035	0.0424341	1	0.729034	0.482599	0.188855	0.0869504	0.0506683	0.0375848
O13865_S153_1	O13865	SPAC1B1.04c	pan3	PAN complex protein phosphotransferase subunit Pan3	PAN3	PAN3	CDK substrate site		0.224152	S	153	1	KSSLARAASAVPFSPSKATTVSLKESASLTS	0.763611	Cytoplasm	0.686521	0.858031	0.140299	0.990707	0.279702	0.912258	0.0687448	0.988341	2.45448	1	0.566221	0.262789	0.131991	0.156237	0.0960649	0.182599	1	0.711193	0.507297	0.22393	0.160635	0.0575331	0.0925479
O74627_T310_1	O74627	SPBC32F12.06	pch1	P-TEFB associated cyclin, cyclin T Pch1	BUR2	CCNQ,CCNT1,CCNT2	CDK substrate site		0.843235	T	310	1	NSSGRTDSFHSLNTETPSKSTVDDQILSTAA	0.994967		0.257257	0.885985	0.121962	0.99849	0.239833	0.811048	0.165586	0.992422	1.07265	1	0.817788	0.535815	0.301391	0.195781	0.182392	0.120714	1	0.763349	0.576767	0.343917	0.291636	0.202518	0.158616
O74627_S312_1	O74627	SPBC32F12.06	pch1	P-TEFB associated cyclin, cyclin T Pch1	BUR2	CCNQ,CCNT1,CCNT2	CDK substrate site		0.400377	S	312	1	SGRTDSFHSLNTETPSKSTVDDQILSTAAQP	0.886453		0.256452	0.879357	0.12672	0.995908	0.212127	0.885831	0.112472	0.995751	1.20896	1	0.826513	0.515028	0.301067	0.241245	0.180522	0.108171	1	0.820124	0.604545	0.319781	0.260702	0.185097	0.113564
Q92351_T55_1	Q92351	SPAC6G9.06c	pcp1	gamma tubulin complex linker, pericentrin/kendrin Pcp1	SPC110	PCNT	CDK substrate site		-5.34542	T	55	1	SDFRGSYLNDKSSFQTPLRNGSYQPKGSLEF	0.999576		17.9079	0.527912	0.472088	0.92989	2.47839	0.769512	0.230503	0.994576	7.22562	1	0.467461	0.425152	0.518283	0.529312	0.433296	0.456618	1	0.29532	0.218134	0.210668	0.220815	0.265517	0.244449
Q9UU99_T420_1	Q9UU99	SPCC23B6.04c	pdr16	meiotic sec14 cytosolic factor family, phospholipid-intermembrane transfer protein Pdr16	PDR16,PDR17		CDK substrate site		3.54365	T	420	1	SSKASLVENSQTQSSTPRKPLPTTTSPKVNP	0.981372	Cytoplasm (Periphery)	0.20568	0.799947	0.152001	0.968827	0.0953927	0.896774	0.106326	0.950739	2.15615	1	0.767936	0.514165	0.417852	0.340242	0.217418	0.120169	1	0.928096	0.725909	0.737034	0.476459	0.321519	0.208637
Q9UU99_S543_1	Q9UU99	SPCC23B6.04c	pdr16	meiotic sec14 cytosolic factor family, phospholipid-intermembrane transfer protein Pdr16	PDR16,PDR17		CDK substrate site		0.374263	S	543	1	IPNKSTIISTKSTVASPIKANENSPALKSKA	1	Cytoplasm (Periphery)	0.244772	0.935695	0.0632143	0.990082	0.219414	0.858606	0.0769649	0.972255	1.11557	1	0.814801	0.465782	0.275653	0.20358	0.140936	0.0235447	1	0.678036	0.528232	0.306717	0.231197	0.14901	0.0516448
Q9UU99_S539_2	Q9UU99	SPCC23B6.04c	pdr16	meiotic sec14 cytosolic factor family, phospholipid-intermembrane transfer protein Pdr16	PDR16,PDR17		CDK substrate site		-0.364816	S	539	2	ASFDIPNKSTIISTKSTVASPIKANENSPAL	0.969804	Cytoplasm (Periphery)	0.172886	1.22702	0.136164	0.965256	0.10568	1.05905	0.0214401	0.930583	1.63594	1	1.16565	0.88389	0.527521	0.413509	0.302723	0.144361	1	0.973627	0.983892	0.563006	0.369915	0.271171	0.136662
Q9UU99_S543_2	Q9UU99	SPCC23B6.04c	pdr16	meiotic sec14 cytosolic factor family, phospholipid-intermembrane transfer protein Pdr16	PDR16,PDR17		CDK substrate site		-0.364816	S	543	2	IPNKSTIISTKSTVASPIKANENSPALKSKA	1	Cytoplasm (Periphery)	0.172886	1.22702	0.136164	0.965256	0.10568	1.05905	0.0214401	0.930583	1.63594	1	1.16565	0.88389	0.527521	0.413509	0.302723	0.144361	1	0.973627	0.983892	0.563006	0.369915	0.271171	0.136662
Q9Y7M3_S23_1	Q9Y7M3	SPBC9B6.03	pib2	zf-FYVE type zinc finger protein and glutamine sensor Pib2	PIB2		CDK substrate site		0.670444	S	23	1	SGHGPLSRLNIYSGASPYTQRVRPSYELIEA	0.997448	None	5.48298	0.606246	0.393754	0.982813	0.541743	0.658082	0.367861	0.959017	10.121	1	0.396274	0.28721	0.380283	0.404639	0.383107	0.406975	1	0.81355	0.452828	0.348613	0.408715	0.344316	0.410605
Q1MTN3_S156_1	Q1MTN3	SPBC336.15	pic1	chromosome passenger complex subunit, INCENP ortholog Pic1	SLI15	INCENP	CDK substrate site		0.306322	S	156	1	YVKDDIVNKSTKGGVSPIKETRLPTNLPAFS	1	Nucleus	3.23712	0.974828	0.025173	0.998417	3.52011	0.96349	0.0365097	0.99985	0.919605	1	0.0635004	0.0164881	0.0329246	0.0489153	0.0235538	0.00791231	1	0.0650292	0.0230295	0.0359468	0.0341382	0.0391388	0.0384138
Q1MTN3_S497_1	Q1MTN3	SPBC336.15	pic1	chromosome passenger complex subunit, INCENP ortholog Pic1	SLI15	INCENP	CDK substrate site		-0.714224	S	497	1	LAKMKLNNKNDESSLSPAKSHAVITQAPKIP	0.999783	Nucleus	4.54492	0.900247	0.0997525	0.998827	14.4849	0.924218	0.0757825	0.997881	0.313771	1	0.109316	0.0939707	0.116591	0.0963307	0.108779	0.0836083	1	0.0780453	0.0833713	0.0861204	0.0776806	0.0768277	0.0470165
O94451_S511_1	O94451	SPAC1687.05	pli1	SUMO E3 ligase Pli1	NFI1,SIZ1	PIAS1,PIAS2,PIAS3,PIAS4	CDK substrate site		4.75921	S	511	1	VRHGHPGFKDYTVENSPASRERSTSESAQSS	0.999989		0.315704	0.650155	0.340472	0.949545	0.137403	0.591007	0.43909	0.968552	2.29764	1	0.778074	0.653883	0.404548	0.395875	0.271137	0.407357	1	1.01715	0.80143	0.688002	0.642427	0.532894	0.460842
P50528_S585_1	P50528	SPAC23C11.16	plo1	Polo kinase Plo1	CDC5	PLK1,PLK2,PLK3	CDK substrate site		0.402491	S	585	1	KSYMGQNLSKAVQDESFEKPKNSTSNTMLFM	1	SPB	0.184841	1.28879	0.216593	0.933289	0.0601698	0.986618	2.22058e-14	0.902289	3.07199	1	1.29699	0.947344	0.632375	0.426683	0.429767	0.20134	1	0.838425	1.01384	0.628545	0.579863	0.471472	0.223249
P50528_S370_1	P50528	SPAC23C11.16	plo1	Polo kinase Plo1	CDC5	PLK1,PLK2,PLK3	CDK substrate site		-0.220248	S	370	1	RTDEVDNDRILPSVLSPRDRVNPVMKIGPET	0.994128	SPB	0.386173	0.751559	0.247815	0.995874	0.307624	0.806287	0.203957	0.993348	1.25534	1	0.758473	0.481251	0.253883	0.277866	0.260844	0.236063	1	0.819743	0.511296	0.310738	0.297995	0.215143	0.1972
P50528_S406_1	P50528	SPAC23C11.16	plo1	Polo kinase Plo1	CDC5	PLK1,PLK2,PLK3	CDK substrate site		-0.328448	S	406	1	KLSTALHAARKSTDGSLGSRVKVLREESQSF	0.999927	SPB	0.148405	0.851649	0.214266	0.892713	0.195331	0.924583	0.215991	0.895975	0.759762	1	0.994529	0.865039	0.424313	0.534775	0.278299	0.264989	1	1.11616	0.796571	0.448659	0.288639	0.311888	0.273748
O74653_S345_2	O74653	SPBC1289.04c	pob1	Boi family protein	BOI1,BOI2	CNKSR1,CNKSR2,CNKSR3,IPCEF1,SAMD3	CDK substrate site		-2.23285	S	345	2	SVSQSSDSSSSIPKKSNDEAGGSPSKSSPTR	0.999991	Cytoplasm (Periphery)	0.389234	0.644329	0.387754	0.951086	0.139058	0.893665	0.112519	0.946243	2.79909	1	0.892131	0.544255	0.47205	0.325796	0.432771	0.413829	1	0.83344	0.877487	0.472909	0.335121	0.258301	0.165724
O74653_S352_2	O74653	SPBC1289.04c	pob1	Boi family protein	BOI1,BOI2	CNKSR1,CNKSR2,CNKSR3,IPCEF1,SAMD3	CDK substrate site		-2.23285	S	352	2	SSSSIPKKSNDEAGGSPSKSSPTRPGFNDYV	0.997288	Cytoplasm (Periphery)	0.389234	0.644329	0.387754	0.951086	0.139058	0.893665	0.112519	0.946243	2.79909	1	0.892131	0.544255	0.47205	0.325796	0.432771	0.413829	1	0.83344	0.877487	0.472909	0.335121	0.258301	0.165724
O74653_S461_1	O74653	SPBC1289.04c	pob1	Boi family protein	BOI1,BOI2	CNKSR1,CNKSR2,CNKSR3,IPCEF1,SAMD3	CDK substrate site		-4.04156	S	461	1	SQNSGLPSRLTEPISSPSTSSIDVDKEGTSF	0.885317	Cytoplasm (Periphery)	0.425333	0.569074	0.483198	0.892973	0.774454	0.63882	0.354578	0.984495	0.549203	1	0.969343	0.580346	0.478669	0.499516	0.555683	0.464848	1	0.626692	0.457959	0.331462	0.375851	0.368326	0.324826
O74653_S354_1	O74653	SPBC1289.04c	pob1	Boi family protein	BOI1,BOI2	CNKSR1,CNKSR2,CNKSR3,IPCEF1,SAMD3	CDK substrate site		-4.88759	S	354	1	SSIPKKSNDEAGGSPSKSSPTRPGFNDYVNR	0.839771	Cytoplasm (Periphery)	0.103169	0.877449	0.222072	0.942747	0.119091	1.00878	0.0165592	0.958927	0.866305	1	1.0795	0.942336	0.699613	0.513742	0.450106	0.314916	1	0.871266	0.842213	0.545938	0.270853	0.232276	0.10067
O60094_S945_1	O60094	SPBC14C8.14c	pol5	rRNA processing protein Pol5	POL5	MYBBP1A	CDK substrate site		-0.759542	S	945	1	AQQRLKHQQTSTAASSPQKTGHHENEKTNH_	0.999443		0.0955859	0.971355	0.0604204	0.982172	0.0872629	1.00735	2.40363e-14	0.995315	1.09538	1	1.01476	0.763162	0.585277	0.457748	0.410172	0.13971	1	0.914187	0.810561	0.575449	0.478608	0.340754	0.108182
Q09690_T562_1	Q09690	SPAC2F7.03c	pom1	DYRK family cell polarity protein kinase Pom1	YAK1	DYRK2,DYRK3,DYRK4	CDK substrate site		-1.42382	T	562	1	FKDKGHVPQQRSVSYTPKRSSDTSESLQPSL	0.964403		1.25246	0.740172	0.258088	0.977225	1.75919	0.799861	0.199756	0.995703	0.711952	1	0.460425	0.314117	0.234171	0.303403	0.265899	0.19427	1	0.334106	0.242001	0.177233	0.199046	0.19454	0.194378
Q10218_T168_1	Q10218	SPAC4H3.11c	ppc89	spindle pole body protein Ppc89		CEP57,CEP57L1	CDK substrate site		-2.20707	T	168	1	KLDASPSFLKKPAEYTPLANRQNQNLAFDSP	0.991594		0.119542	0.832429	0.131532	0.986059	0.232364	0.793428	0.175046	0.986728	0.514461	1	0.823147	0.724518	0.507604	0.448334	0.334583	0.164779	1	0.773122	0.545089	0.384898	0.29602	0.249017	0.13803
Q9HFF4_S896_1	Q9HFF4	SPAC110.01	ppk1	serine/threonine protein kinase Ppk1	FRK1,KIN4		CDK substrate site		-2.42911	S	896	1	RPKHKVKHAKVETRESPMKNKPTKKQHKRAF	0.999687		0.0860109	1.00669	0.0749128	0.927039	0.0944947	1.06506	2.22048e-14	0.93355	0.910219	1	1.04095	0.99138	0.591023	0.482682	0.476395	0.196003	1	0.94362	0.976238	0.636095	0.408281	0.265116	0.12415
Q09831_S156_1	Q09831	SPAC4G8.05	ppk14	serine/threonine protein kinase Ppk14	FPK1,KIN82		CDK substrate site		-0.936214	S	156	1	GADTSVQREKLKDIFSPHGKEKELAHIKKTV	1		1.37901	0.711891	0.287006	0.991708	0.925191	0.761864	0.234233	0.99531	1.49052	1	0.459702	0.333019	0.285199	0.264635	0.260402	0.309315	1	0.521141	0.316972	0.215058	0.228484	0.231614	0.241765
Q9URY1_S601_1	Q9URY1	SPAC890.03	ppk16	serine/threonine protein kinase Ppk16	YPL150W		CDK substrate site		-0.268971	S	601	1	SKPSSSTVQRQTPFHSPFERLHKSFHFPSGE	0.999284		2.58972	0.628122	0.371922	0.981638	1.49403	0.655566	0.346263	0.969792	1.73338	1	0.419991	0.316804	0.365482	0.417361	0.367673	0.390369	1	0.505629	0.273116	0.337599	0.360153	0.355705	0.400032
Q9UST1_S23_1	Q9UST1	SPBC336.14c	ppk26	PAN complex protein phosphotransferase subunit Ppk26	PAN3	PAN3	CDK substrate site		1.42016	S	23	1	PASPKPTSRSRESSRSPSVTDLKDHSKAKRT	0.980195		0.154392	0.647339	0.359943	0.948396	0.0906031	0.691207	0.312092	0.997505	1.70404	1	0.961124	0.690648	0.649305	0.485986	0.519906	0.351406	1	0.944099	0.849929	0.705756	0.604159	0.560479	0.382027
Q9USS2_S582_1	Q9USS2	SPBC557.04	ppk29	Ark1/Prk1 family protein kinase Ppk29	AKL1,ARK1,PRK1	AAK1,BMP2K	CDK substrate site		4.28363	S	582	1	RSSFDFPDRPVSRRPSSTSRSSVKITGPSSP	0.977772	Cytoplasm	1.00868	0.6205	0.379407	0.909309	1.04899	0.46127	0.556418	0.26792	0.961572	1	0.605185	0.412221	0.365649	0.378177	0.393501	0.6343	1	0.792108	0.389123	0.43231	0.456074	0.50664	1.0531
Q9USS2_S582_2	Q9USS2	SPBC557.04	ppk29	Ark1/Prk1 family protein kinase Ppk29	AKL1,ARK1,PRK1	AAK1,BMP2K	CDK substrate site		4.24125	S	582	2	RSSFDFPDRPVSRRPSSTSRSSVKITGPSSP	0.977772	Cytoplasm	0.437369	0.502482	0.4561	0.879234	0.336762	0.44139	0.602943	0.678246	1.29875	1	0.704791	0.595051	0.581782	0.525074	0.402985	0.395952	1	0.996904	0.730252	0.697647	0.575418	0.471925	0.76748
Q9USS2_S585_2	Q9USS2	SPBC557.04	ppk29	Ark1/Prk1 family protein kinase Ppk29	AKL1,ARK1,PRK1	AAK1,BMP2K	CDK substrate site		4.24125	S	585	2	FDFPDRPVSRRPSSTSRSSVKITGPSSPNAR	0.943248	Cytoplasm	0.437369	0.502482	0.4561	0.879234	0.336762	0.44139	0.602943	0.678246	1.29875	1	0.704791	0.595051	0.581782	0.525074	0.402985	0.395952	1	0.996904	0.730252	0.697647	0.575418	0.471925	0.76748
Q9USS2_S578_1	Q9USS2	SPBC557.04	ppk29	Ark1/Prk1 family protein kinase Ppk29	AKL1,ARK1,PRK1	AAK1,BMP2K	CDK substrate site		3.55253	S	578	1	VGSVRSSFDFPDRPVSRRPSSTSRSSVKITG	0.999467	Cytoplasm	0.616858	0.531595	0.472032	0.892663	0.551544	0.452715	0.587485	0.52228	1.11842	1	0.77284	0.519232	0.575242	0.387375	0.419436	0.549598	1	0.946935	0.591933	0.611773	0.429535	0.534172	0.850471
Q9USS2_S596_1	Q9USS2	SPBC557.04	ppk29	Ark1/Prk1 family protein kinase Ppk29	AKL1,ARK1,PRK1	AAK1,BMP2K	CDK substrate site		-0.710598	S	596	1	PSSTSRSSVKITGPSSPNARSMAYEQHSFNL	0.990145	Cytoplasm	0.160342	0.699577	0.280303	0.975392	0.16662	0.820933	0.22227	0.987014	0.962323	1	0.842474	0.725667	0.52978	0.509154	0.336099	0.29863	1	0.967752	0.727023	0.526978	0.400419	0.297164	0.259274
Q9USS2_S595_1	Q9USS2	SPBC557.04	ppk29	Ark1/Prk1 family protein kinase Ppk29	AKL1,ARK1,PRK1	AAK1,BMP2K	CDK substrate site		-1.23294	S	595	1	RPSSTSRSSVKITGPSSPNARSMAYEQHSFN	0.980635	Cytoplasm	0.188482	0.634194	0.340513	0.930622	0.147651	0.899861	0.170154	0.974826	1.27654	1	0.852251	0.652239	0.551587	0.578446	0.341534	0.341922	1	1.00748	0.79156	0.538199	0.373495	0.292646	0.223773
O43066_S427_1	O43066	SPBC6B1.02	ppk30	Ark1/Prk1 family protein kinase Ppk30	AKL1,ARK1,PRK1	AAK1,BMP2K	CDK substrate site		-2.61921	S	427	1	ISSANNDVMARLQPKSPIPATKSYSATIQTP	0.999994	Cytoplasm	0.373291	0.699014	0.293987	0.987977	0.384153	0.821492	0.172775	0.997643	0.971726	1	0.770613	0.496772	0.399527	0.359089	0.270715	0.277572	1	0.718625	0.444762	0.247567	0.21381	0.159676	0.180468
Q10329_S12_1	Q10329	SPBC106.16	pre6	20S proteasome complex subunit alpha 4 Pre6	PRE6	PSMA7,PSMA8	CDK substrate site		-0.905122	S	12	1	____MSGYDRALSVFSPDGRLLQVEYGQEAV	1	Nucleus/Cytoplasm	1.01257	0.776226	0.223729	0.998603	0.90378	0.829126	0.176003	0.994335	1.12038	1	0.505479	0.262125	0.218296	0.242035	0.209948	0.227811	1	0.531025	0.190463	0.191868	0.166193	0.173787	0.201936
Q03319_S82_1	Q03319	SPAC2G11.11c	prh1	ATP-dependent RNA helicase Prh1	DHR2	DHX35	CDK substrate site		-1.07702	S	82	1	VVGSDNSSPEKRSENSPSKRKDILEQRKNLP	0.999463		0.219604	0.916545	0.154564	0.961006	0.181137	0.983083	0.0559162	0.990286	1.21236	1	0.97797	0.663682	0.32268	0.309227	0.173405	0.200002	1	0.905456	0.670571	0.375307	0.215231	0.15129	0.0947036
Q09750_T438_1	Q09750	SPBC12C2.10c	pst1	Clr6 I prime and Rpd3L histone deacetylase complex subunit Pst1	SIN3	SIN3A,SIN3B	CDK substrate site		0.545131	T	438	1	TQDKSTVVPQESATATPKRSPSATPTSALPP	0.99565		0.844491	0.746436	0.25911	0.9892	0.55632	0.683392	0.284852	0.961919	1.518	1	0.599056	0.285211	0.259178	0.230624	0.302951	0.269582	1	0.596764	0.480709	0.342492	0.280358	0.274385	0.252537
Q09750_T436_1	Q09750	SPBC12C2.10c	pst1	Clr6 I prime and Rpd3L histone deacetylase complex subunit Pst1	SIN3	SIN3A,SIN3B	CDK substrate site		0.507762	T	436	1	AETQDKSTVVPQESATATPKRSPSATPTSAL	0.76909		0.643694	0.681059	0.31106	0.985496	0.491763	0.637292	0.325804	0.944929	1.30895	1	0.644837	0.445222	0.314416	0.271599	0.308997	0.347043	1	0.621584	0.564338	0.349595	0.306052	0.332564	0.323569
O74755_T330_1	O74755	SPBC1734.16c	pst3	SIN3 family co-repressor, Clr6 and Rpd3L histone deacetylase complex subunit Pst3	SIN3	SIN3A,SIN3B	CDK substrate site		-0.309328	T	330	1	FKLFLPDNVDSTEPSTPNVQKSPNRLPPVGN	0.859035		0.518765	0.498656	0.495676	0.948505	0.628914	0.564455	0.477326	0.850686	0.824858	1	0.770183	0.654107	0.452529	0.476444	0.504159	0.541636	1	0.890893	0.454055	0.427212	0.472867	0.487899	0.576482
Q9Y7J8_S818_1	Q9Y7J8	SPBC216.01c	psy2	serine/threonine protein phosphatase PP4 regulatory subunit 3 Psy2	PSY2	PPP4R3A,PPP4R3B	CDK substrate site		-1.03014	S	818	1	RKSDFQVDDQQADDESPKKRLSIDSSSAQNG	1	Nucleus	0.394855	0.972442	0.0940939	0.944613	0.614342	0.832439	0.110343	0.896167	0.642729	1	0.903221	0.274401	0.166139	0.172139	0.12963	0.0664558	1	0.401691	0.423582	0.129223	0.110394	0.0952738	0.0541542
Q9P789_S264_1	Q9P789	SPBP35G2.14	puf2	pumilio family RNA-binding protein Puf2	JSN1,PUF2		CDK substrate site		-0.81277	S	264	1	RARQTTRTRSNTLPWSPRVFGPTLGYNTPPF	0.999997		0.0917597	0.884253	0.181095	0.887646	0.123531	0.923497	0.207283	0.906867	0.742809	1	0.979934	1.02259	0.624756	0.616946	0.373549	0.304734	1	1.18139	0.838037	0.670914	0.519647	0.321428	0.291937
Q9UU76_S36_1	Q9UU76	SPCP1E11.11	puf6	pumilio family RNA-binding protein Puf6	PUF6	PUM3	CDK substrate site		0.740356	S	36	1	KRVKVAKLPKKVDSFSPKKKKNTTSSGSSES	0.999999	Nucleus	0.580176	0.944267	0.0721502	0.986365	0.350068	0.935934	0.0521239	0.993341	1.65732	1	0.648527	0.171744	0.129349	0.112814	0.061272	0.0523125	1	0.677493	0.428888	0.146079	0.0861554	0.0614401	0.065003
O14200_S332_1	O14200	SPAC5D6.07c	pxa1	PXA domain protein Pxa1		SNX14	CDK substrate site		-0.121235	S	332	1	YRRRISTSSKSLYELSPSKFKSIPITSNPPP	0.857505		0.0895279	0.914699	0.0473778	0.945921	0.0974792	0.944949	0.0535429	0.995284	0.91843	1	0.897264	0.633022	0.629121	0.412212	0.435215	0.121969	1	0.910271	0.83893	0.573726	0.450361	0.349316	0.134802
O74398_S97_1	O74398	SPBC4F6.12	pxl1	paxillin-like protein Pxl1	PXL1	LPXN,PXN,TGFB1I1	CDK substrate site		0.876525	S	97	1	RFDLPDDELSRSNVSSPEKTLLTSASTSTFD	0.993579	Cytoplasm (Periphery)	0.53974	0.655361	0.384518	0.859418	0.812068	0.536962	0.467767	0.79988	0.664649	1	0.862601	0.448712	0.32752	0.403939	0.542852	0.314767	1	0.721888	0.490275	0.450086	0.617604	0.507548	0.354371
P39750_S351_1	P39750	SPAC3G6.06c	rad2	FEN-1 endonuclease Rad2	RAD27	FEN1	CDK substrate site		0.887965	S	351	1	IPQGRLDSFFKPVPSSPKKPVDTKSKGSAKR	0.896384		0.214125	0.755925	0.254897	0.946973	0.112032	0.820404	0.154947	0.706047	1.91128	1	1.17399	0.696776	0.422451	0.355691	0.324929	0.26409	1	0.702614	1.11192	0.540053	0.338379	0.386101	0.228232
P36592_S367_1	P36592	SPAC30D11.10	rad52	DNA recombination mediator Rad52 (previously Rad22)	RAD52	RAD52	CDK substrate site		0.339007	S	367	1	SAPFTNNFNPRLDSPSIRKTSIIDHSKSLPV	0.914176	Nucleus	0.115145	0.453898	0.252363	0.954542	0.154283	0.787757	0.219634	0.985337	0.746324	1	0.654093	0.578557	0.473505	0.430619	0.350598	0.280754	1	0.92065	0.667859	0.57351	0.429448	0.306988	0.245107
P36592_S289_1	P36592	SPAC30D11.10	rad52	DNA recombination mediator Rad52 (previously Rad22)	RAD52	RAD52	CDK substrate site		-1.04911	S	289	1	KAGTQINNKDKGSHNSAKPVQRSHTYPVAVP	0.995492	Nucleus	0.202972	0.814085	0.172876	0.998265	0.206121	0.882444	0.114621	0.996249	0.984722	1	0.818883	0.619035	0.409158	0.306617	0.25852	0.167356	1	0.825747	0.603065	0.352197	0.242501	0.225979	0.106445
Q96TL7_T378_1	Q96TL7	SPBC1778.02	rap1	shelterin complex telomere binding subunit Rap1	RAP1	TERF2IP	CDK substrate site		3.0855	T	378	1	FSERKAYAADDSIDNTPSKVPIVNSLSDPRT	0.987871		0.202948	0.539676	0.199232	0.977307	0.244948	0.715926	0.314955	0.985836	0.828535	1	0.634084	0.534621	0.357316	0.285221	0.2361	0.20977	1	0.929525	0.641853	0.487222	0.367787	0.357145	0.327998
Q9UTC4_S732_1	Q9UTC4	SPAC227.15	reg1	serine/threonine protein phosphatase PP1 regulatory subunit Reg1	REG1		CDK substrate site		0.94053	S	732	1	SSSNVHSIFQTRETTSPSVQNKTPTKYHREL	0.967395		0.0831969	1.03985	2.22075e-14	0.985294	0.0749573	1.04874	0.0113472	0.978553	1.10992	1	1.06042	0.813118	0.634426	0.478926	0.388124	0.123249	1	1.01431	0.906185	0.678656	0.549687	0.387898	0.189997
Q10164_S336_1	Q10164	SPAC26A3.09c	rga2	RhoGAP Rga2	BEM3	CHN1,CHN2	CDK substrate site		-1.54829	S	336	1	RQQFLDIKVGRANASSPRRKSISIVKPHGIS	0.999982	Cytoplasm (Periphery)	0.107963	0.871781	0.106253	0.967638	0.132665	1.06968	0.0282196	0.959244	0.813802	1	0.827858	0.791709	0.535165	0.492759	0.286925	0.176599	1	1.0482	0.793632	0.530384	0.328627	0.164	0.116065
O14014_S269_1	O14014	SPAC29A4.11	rga3	RhoGAP Rga3	RGA1,RGA2	CHN1,CHN2	CDK substrate site		-1.12083	S	269	1	SISPLQKVNKQQQIESPTATFPLSKNTWKNR	0.99437	Cytoplasm	0.226646	0.981392	0.0718708	0.979287	0.241685	1.0807	0.0167591	0.95797	0.937772	1	0.909091	0.619556	0.255716	0.188064	0.127663	0.107213	1	0.985332	0.579153	0.206626	0.0916094	0.059595	0.0836736
O14014_S683_1	O14014	SPAC29A4.11	rga3	RhoGAP Rga3	RGA1,RGA2	CHN1,CHN2	CDK substrate site		-2.00167	S	683	1	VNRKVPFKSMHTKSKSADPVVGNEDRTQCDH	1	Cytoplasm	0.345349	0.633469	0.354561	0.969663	0.185482	0.893375	0.144873	0.973234	1.8619	1	0.785231	0.566234	0.503313	0.368039	0.315019	0.379301	1	0.914236	0.687774	0.480784	0.239943	0.201131	0.204524
O14014_S366_1	O14014	SPAC29A4.11	rga3	RhoGAP Rga3	RGA1,RGA2	CHN1,CHN2	CDK substrate site		-3.30708	S	366	1	PFRPFSPSYRSSDTHSPRTRSPNVQTHKKTS	0.999869	Cytoplasm	0.118125	0.864839	0.152467	0.964326	0.177133	1.08324	0.0432169	0.946071	0.666872	1	0.892964	0.848527	0.553383	0.484908	0.282849	0.226071	1	1.08599	0.734926	0.38301	0.222663	0.119585	0.117048
O14014_S371_1	O14014	SPAC29A4.11	rga3	RhoGAP Rga3	RGA1,RGA2	CHN1,CHN2	CDK substrate site		-3.4636	S	371	1	SPSYRSSDTHSPRTRSPNVQTHKKTSSQPSD	0.999936	Cytoplasm	0.19273	0.716916	0.302523	0.975778	0.233556	0.845879	0.155922	0.972851	0.825198	1	0.894137	0.750847	0.549229	0.360538	0.35543	0.34541	1	1.06779	0.576857	0.378889	0.248213	0.190593	0.172731
O74360_S417_1	O74360	SPBC28E12.03	rga4	RhoGAP Rga4	RGA1,RGA2	CHN1,CHN2	CDK substrate site		0.891996	S	417	1	PRYPTVFNKLDDKRLSSEPNGLKKRLTNSSN	0.832825	Cytoplasm (Periphery)	0.158191	0.707131	0.331008	0.925912	0.14235	0.615247	0.37822	0.9587	1.11128	1	0.93128	0.913756	0.563373	0.482071	0.393982	0.385214	1	0.858888	0.857381	0.649653	0.515983	0.466065	0.416642
O74360_S436_1	O74360	SPBC28E12.03	rga4	RhoGAP Rga4	RGA1,RGA2	CHN1,CHN2	CDK substrate site		0.602833	S	436	1	NGLKKRLTNSSNYEASPRAKSLNLSQVSLHQ	0.999997	Cytoplasm (Periphery)	0.106851	0.616842	0.343145	0.93222	0.0956401	0.775501	0.278243	0.938989	1.11722	1	0.845472	0.788195	0.656177	0.667732	0.454095	0.390178	1	1.09735	0.79833	0.716587	0.644076	0.49545	0.353036
O74360_S353_1	O74360	SPBC28E12.03	rga4	RhoGAP Rga4	RGA1,RGA2	CHN1,CHN2	CDK substrate site		-0.39552	S	353	1	TSPSKYGYVSGRIALSPIHLRGALRDVTNKC	1	Cytoplasm (Periphery)	0.846632	0.603457	0.39654	0.994544	0.606012	0.639404	0.369719	0.980029	1.39706	1	0.655323	0.444167	0.347065	0.418314	0.393559	0.399521	1	0.746029	0.43168	0.413661	0.391506	0.325719	0.387674
Q9UUJ3_S645_2	Q9UUJ3	SPAC1952.16	rga9	RhoGAP Rga9			CDK substrate site		-3.06563	S	645	2	TPPVEIERALTPITTSPQKLKLPRSSSPCKN	0.982287	Cytoplasm	0.178923	0.762366	0.354874	0.862844	0.230191	0.766749	0.280378	0.924849	0.777279	1	1.11659	0.896708	0.48897	0.443053	0.512041	0.376177	1	0.90864	0.798094	0.372013	0.342491	0.30566	0.34486
Q9UUJ3_T640_2	Q9UUJ3	SPAC1952.16	rga9	RhoGAP Rga9			CDK substrate site		-3.06563	T	640	2	LERPSTPPVEIERALTPITTSPQKLKLPRSS	0.999949	Cytoplasm	0.178923	0.762366	0.354874	0.862844	0.230191	0.766749	0.280378	0.924849	0.777279	1	1.11659	0.896708	0.48897	0.443053	0.512041	0.376177	1	0.90864	0.798094	0.372013	0.342491	0.30566	0.34486
Q9UUJ3_S662_1	Q9UUJ3	SPAC1952.16	rga9	RhoGAP Rga9			CDK substrate site		-4.15657	S	662	1	QKLKLPRSSSPCKNPSPTRRFRPF_______	0.998047	Cytoplasm	0.105723	0.726805	0.282939	0.960284	0.190766	1.00017	0.1311	0.913392	0.554203	1	0.939787	0.829502	0.470774	0.543018	0.494837	0.336518	1	1.0768	0.802978	0.398623	0.20941	0.207646	0.216368
Q9Y7U5_S94_1	Q9Y7U5	SPCC645.06c	rgf3	RhoGEF for Rho1, Rgf3	TUS1		CDK substrate site		0.424386	S	94	1	PASINSRRVASYTVQSSPSRTTYRQLPNEPQ	0.890217	Cytoplasm (Periphery)	0.951571	0.721773	0.280373	0.988221	0.831893	0.738106	0.274693	0.954152	1.14386	1	0.566944	0.308507	0.214408	0.303095	0.290979	0.29158	1	0.63933	0.263906	0.260689	0.225735	0.294065	0.367866
Q10203_T178_1	Q10203	SPBC17D1.05	rhs1	fungal protein, conserved in ascomycetes			CDK substrate site		-2.04844	T	178	1	SSSAHHSRSSYYDLATPTRSSFSYNTVGAAS	0.997775	Cytoplasm	0.675298	0.573142	0.425105	0.966806	0.772517	0.682501	0.329939	0.978713	0.874153	1	0.711094	0.511943	0.41023	0.486407	0.439716	0.371018	1	0.68516	0.337199	0.326624	0.32585	0.329366	0.377574
Q96UP3_T1237_1	Q96UP3	SPAC6F6.17	rif1	telomere length regulator protein Rif1	RIF1	RIF1	CDK substrate site		0.633524	T	1237	1	IEPEGQTASREGVLSTPRSTRKKRKLGRKSQ	0.984954	Nucleus	2.65931	0.957574	0.042438	0.994677	1.22061	0.958071	0.0440906	0.99584	2.17867	1	0.109741	0.0241496	0.10158	0.0454404	0.037658	0.0236099	1	0.33776	0.02664	0.0451915	0.0348069	0.0670365	0.0622726
Q96UP3_S1251_1	Q96UP3	SPAC6F6.17	rif1	telomere length regulator protein Rif1	RIF1	RIF1	CDK substrate site		-6.08752	S	1251	1	STPRSTRKKRKLGRKSQSSNVNKEVAISEVS	0.997921	Nucleus	80.4061	0.619903	0.380097	0.937477	1.90393	0.877453	0.122549	0.997422	42.2316	1	0.320336	0.258347	0.455007	0.34107	0.419649	0.365883	1	0.253292	0.125223	0.114301	0.144946	0.131609	0.0982934
Q9USP9_S210_1	Q9USP9	SPBC902.04	rmn1	MTREC (exosome adaptor) complex RNA-binding subunit Rmn1		RBM26,RBM27	CDK substrate site		2.64639	S	210	1	GFGMRHEHNSELRRHSPGNRRFNPYKAYPQP	1		0.140634	0.730137	0.269988	0.972028	0.132116	0.666898	0.372156	0.952796	1.06448	1	0.884455	0.77814	0.580292	0.522337	0.323394	0.314965	1	1.06326	0.789776	0.68339	0.593385	0.47786	0.405877
O14233_S611_1	O14233	SPAC6F12.17	rna14	mRNA cleavage and polyadenylation specificity factor complex subunit Rna14	RNA14	CSTF3	CDK substrate site		0.687137	S	611	1	EEERETKEAEKIRELSVRLNGGNGFPGHVHN	1		0.573697	0.812751	0.190553	0.988763	0.656987	0.78921	0.22198	0.98063	0.873225	1	0.654208	0.34256	0.174817	0.201558	0.170871	0.2469	1	0.661516	0.303236	0.213099	0.201625	0.209659	0.300613
Q9P6P7_S147_1	Q9P6P7	SPAC644.16	rna15	mRNA cleavage and polyadenylation specificity factor complex RNA-binding protein Rna15	RNA15	CSTF2,CSTF2T	CDK substrate site		1.25912	S	147	1	SYGYPSYPPAGYRGGSARPSGVLANDEVYRV	0.999765		2.08219	0.70338	0.296568	0.976158	2.20095	0.67098	0.329004	0.982709	0.94604	1	0.383593	0.311317	0.28515	0.284475	0.259964	0.391597	1	0.403017	0.336009	0.322167	0.326632	0.332254	0.445814
Q9P6L9_S568_1	Q9P6L9	SPAC688.07c	rng10	cytoskeleton adaptor for Rga7 GTPase activator Rng10			CDK substrate site		-1.77094	S	568	1	NNATNSEVETVTNDPSFSQQPGTHSRILRNF	0.992702		0.165565	0.895009	0.238594	0.879308	0.17472	0.992025	0.158097	0.905601	0.947602	1	1.14764	0.874338	0.402246	0.47216	0.357518	0.274861	1	1.14987	0.804253	0.514797	0.274602	0.203166	0.258055
O14188_S199_1	O14188	SPAC4F8.13c	rng2	IQGAP domain cytoskeleton scaffold protein Rng2	IQG1	IQGAP1,IQGAP2	CDK substrate site		2.59118	S	199	1	LPNFKALSADFMLRASPVSSRTPSPTRFPKH	0.993291		1.08773	0.487279	0.518088	0.899161	0.542874	0.468126	0.588174	0.694739	2.00365	1	0.705993	0.469375	0.492955	0.551767	0.469674	0.612085	1	0.998094	0.569892	0.57471	0.5006	0.581719	0.75264
Q09729_S514_1	Q09729	SPAC31A2.12	rod1	arrestin-related substrate adaptor Rod1	ROD1,ROG3	ARRDC1,ARRDC2,ARRDC3,ARRDC4,TXNIP	CDK substrate site		-0.209547	S	514	1	GIVTPPQRTSPSFFVSPTESTRQSLDSRRSF	0.999817	Cytoplasm	0.311594	0.740227	0.224057	0.984634	0.368773	0.7496	0.231004	0.992379	0.844949	1	0.711202	0.51547	0.371195	0.283164	0.233316	0.20442	1	0.715833	0.483341	0.334767	0.276426	0.217674	0.222645
Q9P3T6_S141_1	Q9P3T6	SPAC328.10c	rps502	40S ribosomal protein S5	RPS5	RPS5	CDK substrate site		2.45e-05	S	141	1	RIGSAGTVRRQAVDVSPLRRVNQALALITIG	1		0.129316	0.802034	0.201276	0.997925	0.24607	1.00568	0.280827	0.976316	0.525525	1	0.902055	0.757886	0.570866	0.459432	0.348155	0.240835	1	1.07373	0.750591	0.49663	0.417832	0.340485	0.26693
O74835_S27_1	O74835	SPCC1183.07	rrp5	U3 snoRNP-associated protein Rrp5	RRP5	PDCD11	CDK substrate site		0.623044	S	27	1	SEGSDSQGNERISSLSANEATQDFPRGGASS	0.977834		0.291552	0.615148	0.443356	0.943605	0.10595	0.606941	0.342981	0.969583	2.7518	1	0.991578	0.696295	0.523379	0.444346	0.464393	0.486991	1	0.84952	0.756423	0.686265	0.571204	0.531011	0.376781
Q09825_S52_1	Q09825	SPBC12D12.01	sad1	spindle pole body SUN domain protein Sad1	MPS3	SPAG4,SUN1,SUN2,SUN3,SUN5	CDK substrate site		0.721877	S	52	1	DLASKMHKLRYTKIRSPPTRVSIESITPKQR	0.999939	SPB	0.167926	0.884651	0.131576	0.98108	0.147825	0.938371	0.123571	0.980045	1.13598	1	0.872772	0.747346	0.450101	0.302413	0.223118	0.175513	1	1.01204	0.720444	0.52313	0.355828	0.254727	0.167517
Q09825_T63_1	Q09825	SPBC12D12.01	sad1	spindle pole body SUN domain protein Sad1	MPS3	SPAG4,SUN1,SUN2,SUN3,SUN5	CDK substrate site		0.0699399	T	63	1	TKIRSPPTRVSIESITPKQRFPAPNFEQAYH	0.999888	SPB	0.715468	0.915286	0.0930113	0.995944	0.904703	0.880453	0.115006	0.996721	0.790832	1	0.565495	0.168397	0.0920782	0.102253	0.118064	0.08879	1	0.454217	0.210063	0.105103	0.120084	0.106	0.109811
Q9P7H6_S347_1	Q9P7H6	SPAC1782.03	saf3	splicing associated factor Saf3	SPP381	MFAP1	CDK substrate site		-3.18676	S	347	1	ILQKNLHRLGGLHSDSPLSKRKRT_______	0.999927		2.83347	0.811574	0.188426	0.987922	1.08531	0.963595	0.0366254	0.999968	2.61075	1	0.236146	0.189327	0.164007	0.22968	0.219548	0.138015	1	0.363117	0.070746	0.0394742	0.0394013	0.0355609	0.0357949
Q9Y7K6_T660_1	Q9Y7K6	SPBC2A9.04c	san1	sir antagonist, ubiquitin-protein ligase E3	SAN1	RNF115	CDK substrate site		-1.23354	T	660	1	GSDAGDTSKVSSGTSTPRMAAPIARRSNRHH	0.999696		2.34033	0.544749	0.45524	0.957637	0.572578	0.668733	0.352441	0.976137	4.08735	1	0.507529	0.461825	0.433513	0.473599	0.376	0.502984	1	0.78436	0.422384	0.357503	0.358969	0.339908	0.396902
P40847_S19_2	P40847	SPCC1672.02c	sap1	switch-activating protein Sap1			CDK substrate site		-1.34738	S	19	2	PKMELKSYKRKNASLSPSSSPAKAQRTHLSL	0.999884	Nucleus	0.0950323	0.917609	0.0769438	0.969416	0.0970258	0.926343	0.0441202	0.994041	0.979454	1	1.14	0.750063	0.619265	0.439563	0.388169	0.159295	1	0.866359	0.706519	0.564349	0.457569	0.329922	0.120626
P40847_S23_2	P40847	SPCC1672.02c	sap1	switch-activating protein Sap1			CDK substrate site		-1.34738	S	23	2	LKSYKRKNASLSPSSSPAKAQRTHLSLEEKI	0.918149	Nucleus	0.0950323	0.917609	0.0769438	0.969416	0.0970258	0.926343	0.0441202	0.994041	0.979454	1	1.14	0.750063	0.619265	0.439563	0.388169	0.159295	1	0.866359	0.706519	0.564349	0.457569	0.329922	0.120626
P40995_S573_1	P40995	SPAC16E8.09	scd1	RhoGEF Scd1	CDC24		CDK substrate site		4.69948	S	573	1	RSAASTPANPVYNRSSSQTSKGYNSSDYDLL	0.830145		0.534257	0.71276	0.293009	0.978768	2.33898	0.508689	0.491449	0.861529	0.228415	1	0.728743	0.404332	0.370051	0.271904	0.249237	0.337502	1	0.542746	0.411685	0.413902	0.477751	0.593682	0.561416
P40995_S605_1	P40995	SPAC16E8.09	scd1	RhoGEF Scd1	CDC24		CDK substrate site		1.14131	S	605	1	THSLDENVNSPTSISSPSSKSSPFTKTTSKD	0.824712		0.142054	0.87707	0.15668	0.986525	0.115727	0.829909	0.167964	0.993628	1.22749	1	0.949846	0.764037	0.47449	0.414524	0.315429	0.185632	1	0.891429	0.789401	0.562209	0.444021	0.396386	0.211204
P50530_T345_1	P50530	SPAC1B9.02c	sck1	serine/threonine protein kinase S6K family Sck1	SCH9	AKT1,AKT2,SGK1,SGK2,SGK3	CDK substrate site		0.302951	T	345	1	MKKISKKLIVRKKEVTHTLGERNILVRTSLD	0.999903		0.502909	0.589492	0.388534	0.954493	0.309235	0.653613	0.354159	0.972762	1.6263	1	0.697761	0.538758	0.453803	0.453133	0.331836	0.356799	1	0.864703	0.551095	0.486047	0.435574	0.335047	0.349407
O60119_T304_1	O60119	SPBC16G5.05c	scs2	VAP family protein Scs2	SCS2,SCS22	VAPA,VAPB	CDK substrate site		-2.02552	T	304	1	FDTKKNDFDSKLPESTPAVEKVSENLGSETR	0.94071		0.361353	0.633225	0.358874	0.981641	0.425823	0.712433	0.277513	0.997853	0.848599	1	0.796331	0.541593	0.466752	0.4027	0.387011	0.305858	1	0.721001	0.488365	0.340881	0.289329	0.281636	0.272207
O74452_S97_1	O74452	SPCC16C4.07	scw1	RNA-binding protein Scw1	WHI3,WHI4	RBPMS,RBPMS2	CDK substrate site		-0.666982	S	97	1	TPIGRLLSNLNGGLASAPPKVGFGFPRYYAL	0.999998		0.584822	0.932539	0.077104	0.995526	0.637016	0.94205	0.0551204	0.999755	0.918064	1	0.621791	0.216566	0.0827751	0.11782	0.0779729	0.0712518	1	0.545353	0.203733	0.0764555	0.0587182	0.0517273	0.0537113
O14029_S734_2	O14029	SPAC29B12.07	sec16	multidomain vesicle coat component Sec16	SEC16	SEC16A,SEC16B	CDK substrate site		-2.38946	S	734	2	RHMAYEMTKSHINVISPGPSLQVNAPYTPTS	0.965705		0.843854	0.776122	0.221739	0.997681	0.591871	0.892814	0.10187	0.998775	1.42574	1	0.547818	0.299123	0.214353	0.24151	0.213831	0.213886	1	0.581528	0.268519	0.125128	0.117827	0.098308	0.0907151
O14029_T746_2	O14029	SPAC29B12.07	sec16	multidomain vesicle coat component Sec16	SEC16	SEC16A,SEC16B	CDK substrate site		-2.38946	T	746	2	NVISPGPSLQVNAPYTPTSGELGNKVSNPTK	0.797881		0.843854	0.776122	0.221739	0.997681	0.591871	0.892814	0.10187	0.998775	1.42574	1	0.547818	0.299123	0.214353	0.24151	0.213831	0.213886	1	0.581528	0.268519	0.125128	0.117827	0.098308	0.0907151
O43058_S491_1	O43058	SPBC4C3.12	sep1	DNA-binding forkhead transcription factor Sep1	HCM1		CDK substrate site		1.02	S	491	1	SLLSPIRSDMSGISASPNTNLKEHRTRILQM	1	Nucleus	0.514071	0.858887	0.150911	0.991263	0.288958	1.00093	0.106534	0.933942	1.77905	1	0.690548	0.307537	0.185166	0.188297	0.178496	0.110434	1	1.0259	0.515855	0.197472	0.164228	0.151393	0.148633
Q9UST7_S596_1	Q9UST7	SPBC336.07	sfc3	transcription factor TFIIIC complex B box binding subunit Sfc3	TFC3	GTF3C1	CDK substrate site		-1.67047	S	596	1	LNVSSSVPSKNFTVSSPDHLKYGNTSSLQVS	0.999257		0.202201	0.602196	0.417749	0.973627	0.221616	0.597926	0.375608	0.97784	0.912396	1	0.940919	0.743785	0.592895	0.466763	0.526846	0.411874	1	0.803466	0.711574	0.512154	0.487079	0.408729	0.37225
Q9UTH8_S311_1	Q9UTH8	SPAC16.05c	sfp1	DNA-binding transcription factor for ribosome biogenesis Sfp1	SFP1	JAZF1	CDK substrate site		-2.52617	S	311	1	AATNSAISSPFVRKSSSDLEAKPSKKQRSTP	0.996217		0.21553	0.876515	0.211824	0.920705	0.270736	0.800677	0.170916	0.984786	0.79609	1	1.08566	0.636067	0.405939	0.309549	0.3503	0.199769	1	0.725686	0.561642	0.304173	0.256194	0.226537	0.146741
Q9USV1_S116_1	Q9USV1	SPBC28F2.07	sfr1	DNA recombination mediator Sfr1	MEI5	SFR1	CDK substrate site		-1.18131	S	116	1	NILLKPFKSPLRQTASPQVADTNLKPSLAVT	0.999994		1.47005	0.71955	0.280349	0.967315	0.232915	0.955352	0.065507	0.997142	6.31152	1	0.445166	0.291813	0.331286	0.32129	0.266362	0.184814	1	0.850564	0.541183	0.304414	0.164778	0.113038	0.0869549
P50527_T343_1	P50527	SPBC1604.14c	shk1	PAK-related kinase Shk1	STE20	PAK1,PAK2,PAK3	CDK substrate site		-2.11612	T	343	1	YQRRAETSTKPKAVATPQKVEAPSAPRLQKR	1		53.5358	0.831274	0.168726	0.991246	1.88522	0.935339	0.0647327	0.999514	28.3976	1	0.153546	0.17907	0.166746	0.19125	0.117798	0.201089	1	0.207436	0.0575829	0.0597517	0.0619102	0.0724292	0.0747368
Q09898_S86_1	Q09898	SPAC24B11.11c	sid2	serine/threonine protein kinase (NDR family) Sid2	DBF2,DBF20	STK38,STK38L	CDK substrate site		-0.579227	S	86	1	DNHMHSKHISKLPIASPIPRGLDRSGELSYK	1	SPB/Cytoplasm (Periphery)	0.67147	0.7058	0.282216	0.98213	0.359306	0.840081	0.194164	0.986315	1.8688	1	0.607068	0.425379	0.278072	0.318208	0.243313	0.279364	1	0.844169	0.463372	0.259304	0.228552	0.213793	0.207298
O60187_T136_1	O60187	SPBC244.01c	sid4	SIN component scaffold protein Sid4	ADY3,CNM67		CDK substrate site		-2.1426	T	136	1	HHEPSFNSEKASYTSTPYKNVAPKVIDSPSA	0.995675		0.846253	0.767352	0.232585	0.996189	1.10717	0.827665	0.168253	0.989249	0.764336	1	0.561673	0.292589	0.244442	0.212703	0.265121	0.218468	1	0.423371	0.252989	0.184672	0.173431	0.136919	0.139483
Q9UT50_S144_1	Q9UT50	SPAC821.03c	slf1	cell cortex node protein Slf1			CDK substrate site		-0.824026	S	144	1	DESASYRTRGEYESSSPRVPQKSLRRYYSTR	0.997341	Cytoplasm (Periphery)	0.198773	0.788202	0.195412	0.994524	0.181692	0.849478	0.130062	0.986711	1.09401	1	0.821092	0.626934	0.427528	0.366394	0.252134	0.19619	1	0.779175	0.674028	0.41257	0.282078	0.218818	0.1478
P53692_S64_1	P53692	SPCC5E4.06	smc6	Smc5-6 complex SMC P-loop ATPase subunit Smc6	SMC6	SMC6	CDK substrate site		1.25749	S	64	1	QDNRPERQSRLQRSSSLIEQVRGNEDGENDV	0.820846		0.256554	0.753921	0.313607	0.884029	0.316892	0.589243	0.424223	0.980402	0.809595	1	0.964842	0.769372	0.291112	0.370358	0.410143	0.332242	1	0.875313	0.657782	0.456055	0.497298	0.43951	0.418422
Q9UTN6_T998_1	Q9UTN6	SPAC1250.01	snf21	RSC-type complex ATPase Snf21	SNF2,STH1	SMARCA2,SMARCA4	CDK substrate site		1.6756	T	998	1	DLLQEEPLGRGARRRTPVVYDEAVRDAQWMA	0.999991		0.0921392	0.644688	0.279458	0.865651	0.117671	0.677699	0.362673	0.941293	0.783024	1	0.814618	0.665286	0.725344	0.621856	0.43712	0.344045	1	1.03658	0.788542	0.763354	0.544139	0.531723	0.405093
O94421_S247_1	O94421	SPCC1620.14c	snf22	SWI/SNF ATP-dependent chromatin remodeler Snf22	SNF2,STH1	SMARCA2,SMARCA4	CDK substrate site		-0.270832	S	247	1	SSTFEQPHTVQSRAPSVDTTSSSHSFSARNI	0.998366		37.4856	0.582684	0.417316	0.882329	1.60735	0.57535	0.424026	0.965201	23.3213	1	0.322694	0.405058	0.363578	0.488879	0.395748	0.533405	1	0.534634	0.468608	0.36912	0.463992	0.388288	0.436497
O14027_S283_1	O14027	SPAC29B12.04	snz1	pyridoxal 5'-phosphate synthase (glutamine hydrolysing)	SNZ1,SNZ2,SNZ3		CDK substrate site		-3.75739	S	283	1	EVSENLGAAMVGRSVSSLEEKEKLATRGW__	0.8889		0.362932	0.612962	0.438514	0.899115	0.415458	0.742921	0.279954	0.980564	0.873572	1	0.983408	0.555236	0.499691	0.470649	0.523391	0.385326	1	0.812217	0.487718	0.312847	0.244802	0.325316	0.306997
O42869_S513_1	O42869	SPAC3G9.05	spa2	ArfGAP, GTPase-activating protein Spa2	SPA2,SPH1	GIT1,GIT2	CDK substrate site		-3.42881	S	513	1	GLTNTGKSSLSVGRNSLHPVDDLKALSVAKT	1		0.178318	0.737716	0.348424	0.930169	0.398265	0.684532	0.306171	0.948785	0.447736	1	1.03893	0.847379	0.587127	0.437195	0.397424	0.412235	1	0.731659	0.586129	0.334546	0.291746	0.284866	0.378354
O42869_S508_1	O42869	SPAC3G9.05	spa2	ArfGAP, GTPase-activating protein Spa2	SPA2,SPH1	GIT1,GIT2	CDK substrate site		-4.03892	S	508	1	IAKTYGLTNTGKSSLSVGRNSLHPVDDLKAL	0.99931		0.141639	0.679516	0.404096	0.924939	0.348321	0.660026	0.350203	0.987749	0.406634	1	1.05898	0.910593	0.676344	0.587342	0.463752	0.465329	1	0.824022	0.612886	0.386147	0.370649	0.352082	0.38407
O59757_S615_1	O59757	SPCC1020.02	spc7	outer kinetochore KNL network protein, KNL-1 family member, blinkin, Spc7	SPC105	KNL1	CDK substrate site		0.12107	S	615	1	NGNNNLKFSKDPNSSSPSRHVVATPTDKLGT	0.971632		0.361257	0.875253	0.129225	0.993632	0.353658	0.943943	0.114919	0.965914	1.02149	1	0.754215	0.402012	0.232859	0.209879	0.108919	0.125772	1	0.898912	0.379672	0.214631	0.153022	0.107452	0.156059
O59757_T623_1	O59757	SPCC1020.02	spc7	outer kinetochore KNL network protein, KNL-1 family member, blinkin, Spc7	SPC105	KNL1	CDK substrate site		-2.18451	T	623	1	SKDPNSSSPSRHVVATPTDKLGTRKRRLRYS	0.977152		2.41098	0.7385	0.261471	0.986636	2.18679	0.842489	0.15758	0.99708	1.10252	1	0.327238	0.282632	0.236885	0.278835	0.210556	0.292796	1	0.253135	0.133294	0.163155	0.152984	0.186935	0.152442
O59757_S301_1	O59757	SPCC1020.02	spc7	outer kinetochore KNL network protein, KNL-1 family member, blinkin, Spc7	SPC105	KNL1	CDK substrate site		-2.63639	S	301	1	SLKASHDPSNQTQLSSPNKSSSPTSIEISDF	0.987167		1.70565	0.730397	0.269547	0.914269	1.19584	0.883306	0.115977	0.987332	1.42632	1	0.401751	0.279177	0.230954	0.331291	0.125269	0.366678	1	0.379589	0.153351	0.113599	0.109715	0.0873984	0.217628
O94519_S155_1	O94519	SPCC1281.02c	spf30	splicing factor Spf30		SMNDC1	CDK substrate site		-0.288096	S	155	1	IEGNKEILKKSTTIRSTPVREPTKAISVASM	0.966758		0.452797	0.990331	0.0328566	0.992776	0.583724	0.923341	0.0532401	0.9872	0.775705	1	0.716673	0.248075	0.0835035	0.061851	0.055353	0.0263469	1	0.506572	0.273092	0.100415	0.0458861	0.0406398	0.038559
O94714_S153_1	O94714	SPCC1393.02c	spt2	histone H3-H4 chaperone Spt2	SPT2	SPTY2D1	CDK substrate site		-0.914672	S	153	1	SGLLQSKDKRSQSPHSPKKPVKNSSSRDQPV	1		0.349486	1.07019	0.0144833	0.951809	0.567383	0.94833	0.0427395	0.995293	0.615961	1	0.918045	0.364721	0.0476382	0.0644944	0.0300622	0.0720181	1	0.555069	0.248333	0.064481	0.0332296	0.0272005	0.0700061
O94714_S150_2	O94714	SPCC1393.02c	spt2	histone H3-H4 chaperone Spt2	SPT2	SPTY2D1	CDK substrate site		-2.74832	S	150	2	TSSSGLLQSKDKRSQSPHSPKKPVKNSSSRD	0.999877		0.316817	0.827568	0.244108	0.945683	0.426723	0.861008	0.139808	0.979901	0.742442	1	0.961396	0.559803	0.297486	0.285957	0.234839	0.312015	1	0.702869	0.600764	0.212329	0.14116	0.140414	0.15545
O94714_S153_2	O94714	SPCC1393.02c	spt2	histone H3-H4 chaperone Spt2	SPT2	SPTY2D1	CDK substrate site		-2.74832	S	153	2	SGLLQSKDKRSQSPHSPKKPVKNSSSRDQPV	1		0.316817	0.827568	0.244108	0.945683	0.426723	0.861008	0.139808	0.979901	0.742442	1	0.961396	0.559803	0.297486	0.285957	0.234839	0.312015	1	0.702869	0.600764	0.212329	0.14116	0.140414	0.15545
O14174_S398_1	O14174	SPAC4D7.10c	spt20	SAGA complex subunit Spt20	SPT20	SUPT20H,SUPT20HL1,SUPT20HL2	CDK substrate site		-1.26333	S	398	1	PSGPVPANEPMLKRESVDLIKIRQLAILFQQ	1		1.96041	0.619523	0.380866	0.966035	2.58367	0.672231	0.32783	0.967991	0.75877	1	0.472451	0.309181	0.400959	0.36098	0.389439	0.439666	1	0.379922	0.249137	0.307485	0.336551	0.360896	0.379301
O13936_T827_1	O13936	SPAC23C4.19	spt5	DSIF transcription elongation factor complex subunit Spt5	SPT5	SUPT5H	CDK substrate site		2.72859	T	827	1	WAQGARTPAVANGSRTPAWNTGSRTPAWNSG	0.999958		0.908049	0.577448	0.429261	0.956337	0.581097	0.525924	0.520015	0.654777	1.56265	1	0.686895	0.418165	0.420619	0.434127	0.39243	0.5091	1	0.932665	0.50325	0.510386	0.479879	0.406925	0.759054
O94547_T463_1	O94547	SPCC1322.08	srk1	MAPK-activated protein kinase Srk1	RCK1,RCK2		CDK substrate site		-3.94118	T	463	1	FLEPEDVAAAGSAARTPGVNSLREVFNISYA	0.999956		33.7596	0.535771	0.464229	0.978844	32.0785	0.712744	0.287256	0.940709	1.05241	1	0.363458	0.399626	0.456582	0.477062	0.458714	0.464931	1	0.205393	0.241737	0.332262	0.344622	0.258591	0.320608
O43032_S142_1	O43032	SPBC3B9.03	srp101	signal recognition particle receptor alpha subunit Srp101	SRP101	SRPRA	CDK substrate site		0.298127	S	142	1	ETDTKSLPVEANNDNSARKKNEYEMKKKGAQ	1		0.0946679	0.927783	0.0607406	0.896531	0.124763	0.912437	0.160113	0.961226	0.75878	1	0.790111	0.933894	0.595725	0.341712	0.383765	0.161438	1	1.01503	0.831877	0.621466	0.418534	0.30969	0.238469
Q92372_T428_1	Q92372	SPBC660.13c	ssb1	DNA replication factor A subunit Ssb1	RFA1	RPA1	CDK substrate site		0.784048	T	428	1	QGRGQEFAKHSVISSTLSTTGRSAERKNIAE	0.948412		0.211159	0.616371	0.399137	0.953252	0.139378	0.726648	0.343167	0.948502	1.51501	1	0.886402	0.805021	0.559131	0.461188	0.400989	0.456285	1	1.0256	0.867412	0.674743	0.510601	0.434222	0.403721
Q92372_S137_1	Q92372	SPBC660.13c	ssb1	DNA replication factor A subunit Ssb1	RFA1	RPA1	CDK substrate site		-1.62151	S	137	1	TVDALRQQQNEQNNASAPRTGISTSTNSFYG	1		0.109626	0.791551	0.2115	0.978624	0.206519	1.04847	0.208674	0.982736	0.530827	1	0.898861	0.803147	0.663039	0.510106	0.355663	0.285705	1	1.06414	0.766639	0.516115	0.370269	0.300772	0.212052
O60184_S856_2	O60184	SPBC23E6.09	ssn6	transcriptional corepressor Ssn6	CYC8	KDM6A,KDM6B,UTY	CDK substrate site		-1.07552	S	856	2	RNNSISNVSHRERSNSVSSKSRETRTSASNE	0.998743		0.136495	0.875497	0.183404	0.922391	0.137891	0.827915	0.175883	0.993728	0.989877	1	1.09363	0.679156	0.555116	0.409822	0.438514	0.185489	1	0.811255	0.730218	0.542754	0.408036	0.329248	0.20656
O74454_S261_1	O74454	SPCC16C4.09	sts5	cytoplasmic P body 3'-5'-exoribonuclease, Dis3L2-related	SSD1	DIS3L2	CDK substrate site		1.50707	S	261	1	TSNFRPEGGGHRHRRSTGSLSVGSSGSGFSS	0.949646	Cytoplasm	0.353075	0.633061	0.363299	0.87878	0.324055	0.703319	0.309739	0.852372	1.08955	1	0.771676	0.681392	0.396628	0.313329	0.322183	0.493009	1	0.838804	0.576201	0.393065	0.33863	0.34243	0.714881
O74454_S160_1	O74454	SPCC16C4.09	sts5	cytoplasmic P body 3'-5'-exoribonuclease, Dis3L2-related	SSD1	DIS3L2	CDK substrate site		-1.64482	S	160	1	SKFSLNPSVATSTNISPRRHAKSHSVASVSS	0.99774	Cytoplasm	0.271589	0.926053	0.064633	0.987853	0.330692	1.02026	0.015926	0.990672	0.821276	1	0.742793	0.518388	0.208033	0.127882	0.154698	0.0455852	1	0.808759	0.392448	0.1077	0.0633647	0.0455294	0.0361975
P36603_T384_1	P36603	SPBC25D12.04	suc22	ribonucleotide reductase small subunit Suc22	RNR2,RNR4	RRM2,RRM2B	CDK substrate site		-0.860464	T	384	1	AGVMSGTKRAEKDDHTFTIDEDF________	0.999992		0.220391	0.926186	0.147232	0.962782	0.34579	1.39223	0.132424	0.966187	0.637354	1	0.970448	0.681016	0.316214	0.269011	0.184628	0.196892	1	1.11638	0.629657	0.303283	0.199671	0.14162	0.141494
O13370_T620_1	O13370	SPCC1795.11	sum3	translation initiation RNA helicase Sum3	DBP1,DED1	DDX3X,DDX3Y,DDX4	CDK substrate site		1.5699	T	620	1	SSGPSYSGYGGFESRTPHHGNTYNSGSAQSW	0.954753		21.3757	0.538197	0.461803	0.89826	24.6071	0.517695	0.482305	0.901682	0.86868	1	0.423202	0.45827	0.529046	0.517691	0.419225	0.384203	1	0.458361	0.454336	0.489385	0.430795	0.474363	0.609674
O13370_S609_1	O13370	SPCC1795.11	sum3	translation initiation RNA helicase Sum3	DBP1,DED1	DDX3X,DDX3Y,DDX4	CDK substrate site		-1.01698	S	609	1	FRRPTNSSSGYSSGPSYSGYGGFESRTPHHG	0.787209		0.568977	0.893913	0.125149	0.96369	1.00008	0.886226	0.109567	0.992924	0.568929	1	0.687792	0.204846	0.191081	0.201872	0.12981	0.0544106	1	0.41868	0.192611	0.13498	0.108678	0.100195	0.0701155
O74718_T194_1	O74718	SPCC584.04	sup35	cytoplasmic translation release factor class II, GTPase eRF3	SUP35	GSPT1,GSPT2	CDK substrate site		-1.27477	T	194	1	PQETPTKSADAELAKTPSAPAAALKKAAEAA	0.998054		0.370053	0.692638	0.298668	0.974434	0.324223	0.81805	0.214443	0.985551	1.14135	1	0.77194	0.488391	0.455618	0.341213	0.289555	0.276252	1	0.873752	0.481825	0.341333	0.24212	0.230915	0.229818
O74897_T129_1	O74897	SPCC576.13	swc5	Swr1 complex subunit Swc5	SWC5	CFDP1	CDK substrate site		0.885454	T	129	1	NSSVAVEGDENSYAETPKKKHSLIRKRRKSP	1		1.20969	0.93419	0.0670022	0.99899	0.494698	0.879829	0.0719385	0.958856	2.4453	1	0.351649	0.0694792	0.0659707	0.0712247	0.076175	0.0722087	1	0.490116	0.37299	0.128447	0.0752952	0.0527146	0.0579039
O74897_S143_1	O74897	SPCC576.13	swc5	Swr1 complex subunit Swc5	SWC5	CFDP1	CDK substrate site		0.29758	S	143	1	ETPKKKHSLIRKRRKSPLDSSSAQKVLKKNK	0.999995		0.173657	0.980402	0.0438333	0.989229	0.16274	0.939331	0.049254	0.990534	1.06708	1	0.929558	0.587575	0.369458	0.278993	0.173342	0.0461457	1	0.804723	0.680514	0.397811	0.240342	0.188644	0.0709093
O74897_S149_1	O74897	SPCC576.13	swc5	Swr1 complex subunit Swc5	SWC5	CFDP1	CDK substrate site		0.0256557	S	149	1	HSLIRKRRKSPLDSSSAQKVLKKNKLNTLEQ	0.951993		1.70835	0.975773	0.0245045	0.997114	1.68233	0.977805	0.0223176	0.99967	1.01547	1	0.203577	0.00703673	0.021287	0.0610807	0.0253142	0.0143833	1	0.205121	0.019152	0.0161715	0.0239081	0.0274531	0.0301994
Q06182_T31_1	Q06182	SPBC4F6.15c	swi10	DNA repair endonuclease non-catalytic (ERCC1) subunit Swi10	RAD10	ERCC1	CDK substrate site		-0.160065	T	31	1	ALEEVEKKAGFAQQPTPQKVSRVTAHSILVN	1	Cytoplasm	0.412685	1.01454	0.02028	0.986187	0.449844	0.981346	0.0257257	0.998485	0.917395	1	0.77046	0.261946	0.0825772	0.0752332	0.032669	0.0179128	1	0.670259	0.258807	0.0996532	0.0447259	0.0398431	0.0149875
O13690_T276_1	O13690	SPAC11E3.11c	syt22	ArfGEF Syt22	YEL1	PSD,PSD2,PSD3,PSD4	CDK substrate site		-2.61632	T	276	1	NLMVDPKVSPYGNSRTPLRDSSNYLRDRRSI	0.850441		76.5923	0.685797	0.314203	0.951743	1.27524	0.810331	0.191179	0.994694	60.0611	1	0.305433	0.284187	0.318513	0.369116	0.375532	0.224873	1	0.425671	0.174086	0.193139	0.22131	0.202229	0.17634
O13690_S233_1	O13690	SPAC11E3.11c	syt22	ArfGEF Syt22	YEL1	PSD,PSD2,PSD3,PSD4	CDK substrate site		-2.91839	S	233	1	EEVSTYEGLNSQIELSPVKSRDSQNKSAKNL	1		0.209301	0.744972	0.324641	0.951543	0.18499	0.852902	0.168516	0.99036	1.13141	1	1.00783	0.760223	0.480428	0.444472	0.341929	0.371652	1	0.89548	0.670854	0.461781	0.326048	0.20905	0.209776
Q9US54_S24_2	Q9US54	SPAC1002.04c	taf11	transcription factor TFIID complex subunit Taf11	TAF11	TAF11	CDK substrate site		-1.00376	S	24	2	SVPRFQRSMSYDQSNSPTAGAHAKANTASPA	0.990895		0.145265	0.661856	0.382526	0.950549	0.244921	0.673743	0.40028	0.932077	0.59311	1	0.978565	0.878124	0.619091	0.589488	0.431795	0.431823	1	1.04432	0.704645	0.552332	0.438802	0.426267	0.43611
O13722_S220_2	O13722	SPAC15A10.02	taf12	SAGA complex/transcription factor TFIID complex subunit A Taf12	TAF12	TAF12	CDK substrate site		4.06603	S	220	2	STPVNASTDTRKSTASTPQLQQTQAQANAPQ	0.939592		0.265347	0.713284	0.230584	0.919111	0.105604	0.896325	0.167172	0.960382	2.51266	1	0.652201	0.623775	0.413569	0.268739	0.195666	0.27618	1	1.05724	0.800679	0.693858	0.438564	0.433398	0.239874
O13701_T298_1	O13701	SPAC13F5.02c	taf7	transcription factor TFIID complex subunit Taf7	TAF7	TAF7,TAF7L	CDK substrate site		0.018631	T	298	1	IEQGMLELSQDTRESTAEPRAAGEESASEEE	0.991377		0.514809	0.905532	0.109164	0.994904	0.616798	0.86296	0.126719	0.995446	0.834647	1	0.685073	0.279497	0.125618	0.136987	0.118029	0.111303	1	0.563261	0.297154	0.148071	0.11434	0.115057	0.139236
P87061_S586_1	P87061	SPCC1223.06	tea1	cell end marker Tea1	KEL1,KEL2	RABEPK	CDK substrate site		-0.702229	S	586	1	VKTVDERKSLDGRITSVTLETLVEKYSELSK	0.889067		0.177495	0.52888	0.449962	0.882954	0.300382	0.576939	0.458594	0.967566	0.590897	1	0.82025	0.82185	0.698977	0.457572	0.497614	0.488718	1	0.934969	0.709958	0.507033	0.464325	0.499847	0.479969
Q1MTQ1_S82_1	Q1MTQ1	SPBC1604.20c	tea2	kinesin family plus-end directed microtubule motor Tea2	KIP2	KIF22	CDK substrate site		0.000373	S	82	1	NGPTAFDLGVTEKLMSPGTLDRYTRPALYPS	0.999989		0.285972	0.834509	0.145541	0.992591	0.279543	0.870121	0.13413	0.999387	1.023	1	0.747574	0.489651	0.304246	0.229278	0.19422	0.105979	1	0.795956	0.515623	0.296191	0.192516	0.161221	0.146181
Q1MTQ1_T15_1	Q1MTQ1	SPBC1604.20c	tea2	kinesin family plus-end directed microtubule motor Tea2	KIP2	KIF22	CDK substrate site		-0.830919	T	15	1	_MSSSSSKPVNTGLVTPRRYSTMTGIRTGPS	1		0.949799	0.757412	0.241884	0.995001	0.906869	0.794992	0.204108	0.999107	1.04734	1	0.531975	0.29364	0.229498	0.269523	0.213532	0.251187	1	0.521934	0.261701	0.216076	0.212268	0.195643	0.192592
O60132_S540_2	O60132	SPBC1706.01	tea4	tip elongation aberrant protein Tea4	BUD14	NCKIPSD	CDK substrate site		-2.61284	S	540	2	EKLLSPRLYSSSTPSSPTKGFQKDDEEDSEN	0.999825	Cytoplasm/Cytoplasm (Periphery)	0.240988	0.644121	0.427263	0.931218	0.248448	0.709686	0.3122	0.945244	0.969976	1	1.01827	0.764321	0.531593	0.455942	0.484098	0.454643	1	0.873599	0.767812	0.406184	0.353939	0.364224	0.337207
O60132_S536_2	O60132	SPBC1706.01	tea4	tip elongation aberrant protein Tea4	BUD14	NCKIPSD	CDK substrate site		-2.70837	S	536	2	EMPSEKLLSPRLYSSSTPSSPTKGFQKDDEE	0.985945	Cytoplasm/Cytoplasm (Periphery)	0.237621	0.67507	0.388747	0.956219	0.237148	0.765276	0.261714	0.958799	1.002	1	1.00904	0.724862	0.509897	0.453156	0.437814	0.406534	1	0.872932	0.736868	0.375532	0.316723	0.311439	0.297175
P79011_T256_1	P79011	SPCC1672.08c	tfa2	transcription factor TFIIE beta subunit, TFIIEB, Tfa2	TFA2	GTF2E2	CDK substrate site		-0.423696	T	256	1	TSVDPSTVKRAGHNQTPKQKKPKTRRGKITN	1		0.497032	0.90443	0.106967	0.992778	0.376837	0.860317	0.0739503	0.94287	1.31896	1	0.684484	0.291448	0.128145	0.151514	0.131943	0.0786845	1	0.517933	0.450468	0.184443	0.0709104	0.0708269	0.0772116
O94416_S402_1	O94416	SPCC1620.09c	tfg1	transcription factor TFIIF complex alpha subunit Tfg1	TFG1	GTF2F1	CDK substrate site		-1.2794	S	402	1	KTNTPRPLERTPSSVSPVKASSQLQSPNTSI	0.991625	Nucleus	0.560772	0.750908	0.25465	0.968176	0.541361	0.827887	0.179395	0.993889	1.03586	1	0.704104	0.347354	0.334858	0.320304	0.189049	0.236735	1	0.681344	0.316204	0.232687	0.168939	0.162495	0.206835
P49373_T93_1	P49373	SPAC20H4.03c	tfs1	general transcription elongation factor TFIIS	DST1	TCEA1,TCEA2,TCEA3,TCEANC	CDK substrate site		0.159728	T	93	1	VSKGRPLKTTTTTSSTPSKHADVGSQAQKQV	0.995707		0.586999	0.954591	0.0551247	0.997724	0.508667	0.922433	0.0584448	0.993651	1.154	1	0.611635	0.194043	0.0741055	0.069095	0.0654737	0.0546832	1	0.565953	0.299389	0.108276	0.0661885	0.0576732	0.0444522
Q9URV0_S174_1	Q9URV0	SPBC106.12c	tho4	THO complex subunit Tho4		ALYREF	CDK substrate site		-2.74974	S	174	1	KSPPSLFDRISDMPHSARKPSRSSRSNRGFN	0.990536		2.10682	0.72452	0.275427	0.946269	3.47251	0.809834	0.190163	0.983338	0.606713	1	0.362894	0.291664	0.203579	0.281567	0.229262	0.395178	1	0.21517	0.237142	0.242007	0.161	0.146616	0.16683
P56287_S500_1	P56287	SPAC8C9.15c	tif225	translation initiation factor eIF2B epsilon subunit	GCD6	EIF2B5	CDK substrate site		0.87014	S	500	1	SEEDMEFIPFSARRDSANTINSEDFDEGDFN	0.998724		0.286035	0.807299	0.193377	0.994523	0.360949	0.742368	0.263154	0.993704	0.792452	1	0.897513	0.539241	0.334288	0.251293	0.226253	0.192634	1	0.782037	0.541191	0.318082	0.270772	0.275373	0.290434
P56287_S500_2	P56287	SPAC8C9.15c	tif225	translation initiation factor eIF2B epsilon subunit	GCD6	EIF2B5	CDK substrate site		-1.23045	S	500	2	SEEDMEFIPFSARRDSANTINSEDFDEGDFN	0.998724		0.115511	0.77063	0.267234	0.948756	0.114303	0.776239	0.222189	0.973504	1.01057	1	1.02681	0.799048	0.618562	0.497161	0.543824	0.292602	1	0.888628	0.868642	0.571063	0.490134	0.436631	0.265519
P56287_S506_2	P56287	SPAC8C9.15c	tif225	translation initiation factor eIF2B epsilon subunit	GCD6	EIF2B5	CDK substrate site		-1.23045	S	506	2	FIPFSARRDSANTINSEDFDEGDFNKEAQQS	1		0.115511	0.77063	0.267234	0.948756	0.114303	0.776239	0.222189	0.973504	1.01057	1	1.02681	0.799048	0.618562	0.497161	0.543824	0.292602	1	0.888628	0.868642	0.571063	0.490134	0.436631	0.265519
O74743_S19_1	O74743	SPBC1709.18	tif452	translation initiation factor eIF4E, 4F complex E subunit isoform 2, stress response factor	CDC33	EIF4E,EIF4E1B	CDK substrate site		-0.0824545	S	19	1	AEDSRHSKNEGFPNTSLITEKLDLLDLFGSP	0.952476		0.242705	1.07761	0.0796974	0.899098	0.229546	0.973875	0.088049	0.963672	1.05732	1	1.14571	0.616537	0.214391	0.183626	0.134836	0.138171	1	0.915912	0.669458	0.238201	0.181447	0.141311	0.140209
Q10475_T1351_1	Q10475	SPAC17C9.03	tif471	translation initiation factor eIF4G	TIF4631,TIF4632	EIF4G2	CDK substrate site		-1.5471	T	1351	1	PTSLSSMLKGGSVSRTPSRQNSALRREQSVR	0.985929		99.999	0.812666	0.187334	0.981433	1.01074	0.908366	0.0909669	0.998024	98.9368	1	0.170731	0.192026	0.18494	0.211304	0.106127	0.231533	1	0.419038	0.138939	0.121065	0.0929459	0.0749456	0.0791181
Q10475_S299_1	Q10475	SPAC17C9.03	tif471	translation initiation factor eIF4G	TIF4631,TIF4632	EIF4G2	CDK substrate site		-3.5895	S	299	1	SNTSSRSNRQNHGNFSEKRHYDRYGNSHPSY	1		2.02979	0.685895	0.313931	0.96976	2.43903	0.848993	0.150999	0.999408	0.832213	1	0.401975	0.355141	0.352705	0.334831	0.241603	0.281223	1	0.224923	0.157979	0.150877	0.158897	0.136672	0.14918
Q9Y7Y1_S261_1	Q9Y7Y1	SPBC365.07c	tmf1	Golgi coiled-coil protein Tmf1	SGM1	TMF1	CDK substrate site		-0.442267	S	261	1	TQLDRLQRELDTNIRSNVKSKPKKIVTTGGI	0.996924	Cytoplasm	0.330799	0.913145	0.0702553	0.991949	0.539348	0.932141	0.0846342	0.991919	0.613331	1	0.70449	0.391877	0.230922	0.150388	0.0464616	0.0649754	1	0.673216	0.219349	0.130139	0.102443	0.105654	0.0662998
Q9Y7Y1_S402_1	Q9Y7Y1	SPBC365.07c	tmf1	Golgi coiled-coil protein Tmf1	SGM1	TMF1	CDK substrate site		-2.08705	S	402	1	INAQSRYASISSAVLSPPSEASRKFSLYESE	0.999995	Cytoplasm	0.314322	0.611161	0.40819	0.982916	0.312169	0.760575	0.305175	0.902276	1.0069	1	0.900874	0.603706	0.512749	0.461288	0.402828	0.413705	1	1.01835	0.463088	0.461684	0.38133	0.301094	0.305278
P08096_T44_1	P08096	SPBC1A4.03c	top2	DNA topoisomerase II	TOP2	TOP2A,TOP2B	CDK substrate site		-1.02397	T	44	1	KASTTSSKSRAKKASTPDLRQTSLTSMTASE	0.999532	Nucleus	0.195893	0.6701	0.326795	0.975915	0.160697	0.811889	0.238416	0.977873	1.21901	1	0.874029	0.691197	0.55408	0.576451	0.371334	0.339579	1	0.987355	0.742923	0.569186	0.417469	0.303415	0.285995
P08096_S1433_1	P08096	SPBC1A4.03c	top2	DNA topoisomerase II	TOP2	TOP2A,TOP2B	CDK substrate site		-1.17302	S	1433	1	PKASSTNAEPPEDSDSPIRKRPTRRAAATVK	1	Nucleus	0.0671197	1.08445	2.22045e-14	0.943019	0.0759449	1.02154	2.22045e-14	0.89389	0.883796	1	1.02398	0.985666	0.716686	0.651959	0.426368	0.151234	1	0.856102	1.05088	0.700271	0.464506	0.379124	0.136668
P08096_T1417_1	P08096	SPBC1A4.03c	top2	DNA topoisomerase II	TOP2	TOP2A,TOP2B	CDK substrate site		-2.11926	T	1417	1	PEDDDDDFIIPGSSSTPKASSTNAEPPEDSD	0.767792	Nucleus	0.249859	0.78128	0.216766	0.947076	0.167637	0.849005	0.0758714	0.864611	1.49048	1	1.14252	0.590714	0.350334	0.325465	0.295186	0.185064	1	0.589629	0.759608	0.35802	0.236626	0.175784	0.106066
Q9P7A1_T188_1	Q9P7A1	SPBP35G2.02	txc1	26S proteasome co-factor Txc1		PITHD1	CDK substrate site		-0.759332	T	188	1	FVPFKGDPVVTIYEATPRPSDHPKVNQEEVF	0.962456		1.4341	0.511672	0.488412	0.94522	3.49522	0.517552	0.482449	0.962466	0.410304	1	0.610882	0.49227	0.643558	0.491992	0.470016	0.505719	1	0.498208	0.411185	0.467503	0.53982	0.486407	0.485095
O13773_T86_1	O13773	SPAC17A5.12	ucp7	UBA/TPR/DNAJ domain protein Ucp7	SWA2		CDK substrate site		-2.7828	T	86	1	KELERQKVGTPDSNSTPKSSNYDPFENLEIL	0.995553		0.540125	0.630981	0.412566	0.875354	0.269898	0.715013	0.259539	0.983163	2.00122	1	0.881759	0.474536	0.377989	0.35356	0.474767	0.483737	1	0.748483	0.624412	0.381275	0.317602	0.307375	0.249826
O13769_S265_1	O13769	SPAC17A5.07c	ulp2	SUMO deconjugating cysteine peptidase Ulp2	ULP2	SENP6,SENP7	CDK substrate site		3.74283	S	265	1	SSPHSSKMPKHSLPSSPTPFNSNSGDSLLSR	0.971536	Nucleus	0.25378	0.52501	0.486311	0.966943	0.13066	0.477493	0.572012	0.803042	1.9423	1	0.894382	0.766312	0.596924	0.520122	0.461777	0.541669	1	1.13211	0.811442	0.74544	0.765591	0.699574	0.570758
O13769_S90_1	O13769	SPAC17A5.07c	ulp2	SUMO deconjugating cysteine peptidase Ulp2	ULP2	SENP6,SENP7	CDK substrate site		0.244217	S	90	1	PPKHLKRSFQNVTVVSPRKKKTIDVVELPFT	0.999989	Nucleus	0.654153	0.77632	0.220456	0.99605	0.485386	0.817372	0.214071	0.975415	1.3477	1	0.613877	0.346154	0.226637	0.207944	0.210844	0.24867	1	0.793611	0.340619	0.246129	0.25398	0.189502	0.242917
O13769_S49_1	O13769	SPAC17A5.07c	ulp2	SUMO deconjugating cysteine peptidase Ulp2	ULP2	SENP6,SENP7	CDK substrate site		0.0542889	S	49	1	IPIKSPLERLANSVTSPEKPTVRTAIQKDSP	0.915406	Nucleus	0.770999	0.940235	0.0649183	0.9961	0.750554	0.93767	0.0616246	0.999359	1.02724	1	0.517139	0.127534	0.0855448	0.0936921	0.0626028	0.0460727	1	0.502087	0.163443	0.0728706	0.0603793	0.0747071	0.0504144
Q9Y7N1_S231_1	Q9Y7N1	SPCC1450.03	utp502	ribonucleoprotein (RNP) complex Utp502	UTP5,UTP9	WDR43	CDK substrate site		-0.452773	S	231	1	QEVEKQILPKFVVPESPRKTSRKSR______	1	Nucleus/Cytoplasm	1.94158	0.765943	0.234211	0.990204	1.15985	0.800542	0.199958	0.999652	1.67399	1	0.345767	0.209643	0.229593	0.276206	0.203329	0.255045	1	0.453323	0.216906	0.196414	0.199594	0.208413	0.202189
O59773_T636_1	O59773	SPCC1795.08c	vid21	NuA4 histone acetyltransferase complex scaffold subunit Vid21/Eaf1	EAF1	EP400,EP400P1	CDK substrate site		-0.857753	T	636	1	ENNEYCEEISEKYPITPVSRFAYAKTKLKST	0.999109		2.17341	0.736395	0.263708	0.986353	0.934457	0.795197	0.207472	0.99151	2.32586	1	0.348925	0.2283	0.249376	0.262948	0.255928	0.328551	1	0.529691	0.237038	0.191871	0.175925	0.240823	0.236809
Q9C0U7_S56_1	Q9C0U7	SPCPJ732.01	vps5	retromer complex subunit Vps5	VPS5	SNX1,SNX2	CDK substrate site		-2.50442	S	56	1	SPNVQASPPKTHIYTSPRKRSVNLKSLPFET	0.996512		0.241949	0.912577	0.122144	0.978488	0.321187	1.02251	0.0405994	0.974059	0.753296	1	0.869896	0.623241	0.244368	0.232482	0.172553	0.144807	1	0.885861	0.423901	0.121169	0.0828093	0.080011	0.0723358
Q9C0U7_S47_1	Q9C0U7	SPCPJ732.01	vps5	retromer complex subunit Vps5	VPS5	SNX1,SNX2	CDK substrate site		-5.87553	S	47	1	PSAEGVEEESPNVQASPPKTHIYTSPRKRSV	1		0.104966	0.870216	0.266065	0.855409	0.123675	0.939151	0.0655271	0.889193	0.848724	1	1.22778	0.909865	0.72094	0.477762	0.599316	0.328052	1	0.783392	0.946676	0.496798	0.314922	0.22545	0.151267
Q9UR17_T10_1	Q9UR17	SPBC21B10.04c	vtc1	vacuolar transporter chaperone (VTC) complex, GTPase regulator subunit Vtc1	VTC1		CDK substrate site		-1.21368	T	10	1	______MSTQPLLQTTPGKRIALPVRVEPKV	0.961023		0.33427	0.818244	0.174555	0.985342	0.423598	0.83639	0.144	0.990611	0.789121	1	0.762924	0.432822	0.307127	0.270027	0.195238	0.121109	1	0.655336	0.383486	0.242764	0.177831	0.156741	0.0978309
P33886_S197_1	P33886	SPBC409.07c	wis1	MAP kinase kinase Wis1	PBS2	MAP2K1,MAP2K2	CDK substrate site		0.898927	S	197	1	SYPLPNSQLAGRLSNSPVKSPNMPESGLAKS	1	Cytoplasm	0.580841	0.94482	0.0631944	0.99719	0.315074	0.976452	0.0357151	0.990765	1.8435	1	0.611927	0.213412	0.0704847	0.0869487	0.0771805	0.0563175	1	0.755526	0.45849	0.125833	0.076029	0.0678388	0.0582069
P33886_S253_1	P33886	SPBC409.07c	wis1	MAP kinase kinase Wis1	PBS2	MAP2K1,MAP2K2	CDK substrate site		-1.7487	S	253	1	PGKLDLSNSNPTSPVSPSSMASRRGLNIPPT	0.989038	Cytoplasm	0.700172	0.451205	0.549509	0.969405	0.381613	0.611646	0.421391	0.941772	1.83477	1	0.776057	0.599278	0.564542	0.613719	0.471484	0.545049	1	0.902162	0.591803	0.472261	0.426192	0.364789	0.510251
P40923_S6_1	P40923	SPBC21B10.13c	yox1	MBF complex corepressor Yox1	YHP1,YOX1		CDK substrate site		-0.384307	S	6	1	__________MSLSDSPSKSGNTGKDLISNN	0.989255		0.249628	0.949546	0.0525887	0.992257	0.317803	0.92442	0.0728073	0.995791	0.78548	1	0.926762	0.512099	0.25021	0.156505	0.101239	0.0555246	1	0.740633	0.533793	0.21844	0.12072	0.0907063	0.075152
Q10424_S248_1	Q10424	SPAC25G10.03	zip1	DNA-binding transcription factor Zip1	MET28,MET4		CDK substrate site		0.174789	S	248	1	ASVSSPSLSSYKGAQSPNANSKRTKATSAIR	1		0.395184	0.723973	0.293024	0.988268	0.505302	0.672779	0.317617	0.983304	0.782075	1	0.811495	0.508403	0.343968	0.302987	0.273462	0.3429	1	0.695595	0.504193	0.337647	0.280366	0.322177	0.351557
O94274_S217_2	O94274	SPBP8B7.26		Schizosaccharomyces specific protein			CDK substrate site		4.59489	S	217	2	YASGSVPAATAASTASPVKKPPPPAPPKPRR	0.971913		0.175055	0.953339	0.0561198	0.918989	0.166773	0.918258	0.101544	0.654555	1.04966	1	0.852635	1.02814	0.390547	0.275204	0.106043	0.0984305	1	0.893069	2.29606	0.516795	0.217391	0.214829	0.142868
Q12519_S11_1	Q12519	SPCC330.07c		transmembrane transporter			CDK substrate site		4.28064	S	11	1	_____MEPSQRSGSFSSISRRRSRVDSRPTY	0.975205		0.552045	0.656029	0.360477	0.9826	0.783176	0.451095	0.553945	0.876507	0.704881	1	0.781246	0.443039	0.380952	0.380766	0.333665	0.39172	1	0.775289	0.58191	0.496505	0.633483	0.618669	0.477498
Q12519_S9_2	Q12519	SPCC330.07c		transmembrane transporter			CDK substrate site		3.5021	S	9	2	_______MEPSQRSGSFSSISRRRSRVDSRP	0.995022		0.89971	0.648971	0.352313	0.992011	1.02415	0.504041	0.498945	0.973812	0.878492	1	0.620639	0.389794	0.330981	0.364042	0.384973	0.341376	1	0.691996	0.495487	0.45319	0.507984	0.533069	0.517931
Q12519_S12_2	Q12519	SPCC330.07c		transmembrane transporter			CDK substrate site		3.5021	S	12	2	____MEPSQRSGSFSSISRRRSRVDSRPTYF	0.992319		0.89971	0.648971	0.352313	0.992011	1.02415	0.504041	0.498945	0.973812	0.878492	1	0.620639	0.389794	0.330981	0.364042	0.384973	0.341376	1	0.691996	0.495487	0.45319	0.507984	0.533069	0.517931
O94358_S748_1	O94358	SPBC428.10		Schizosaccharomyces pombe specific protein			CDK substrate site		2.22693	S	748	1	KNAMIARKSTADSLSSPKRQSVPSTPKASLS	0.964412		0.215791	0.59479	0.427233	0.893306	0.0492265	1.11793	2.22045e-14	0.898997	4.38364	1	0.974398	0.673642	0.581737	0.486948	0.597156	0.368864	1	1.0572	1.12631	0.885466	0.675394	0.585377	0.305597
O14273_S490_2	O14273	SPAC8C9.04		Schizosaccharomyces specific disordered protein			CDK substrate site		2.09568	S	490	2	DKASAEKHKVARKPSSTGQEPTTPSTPAKSA	0.765406	Cytoplasm (Periphery)	0.241222	1.28408	2.22047e-14	0.985331	0.139162	0.940526	0.0261024	0.945437	1.73339	1	0.99747	0.652413	0.294843	0.129	0.0679405	0.012233	1	0.736884	0.767748	0.387606	0.289806	0.211495	0.0567064
O14273_T500_1	O14273	SPAC8C9.04		Schizosaccharomyces specific disordered protein			CDK substrate site		1.43253	T	500	1	ARKPSSTGQEPTTPSTPAKSAQSSKHARRPS	0.997572	Cytoplasm (Periphery)	0.286757	0.980603	0.0381285	0.992581	0.18683	0.959442	0.0181225	0.968804	1.53486	1	0.812821	0.435724	0.184386	0.160287	0.0550213	0.03576	1	0.735048	0.678933	0.319592	0.178991	0.111822	0.0396111
P87293_S74_1	P87293	SPAC16A10.01		plasma membrane ThrE amino acid transmembrane transporter family protein	YJL107C		CDK substrate site		1.41006	S	74	1	IINVESKIPFHRRANSTPEESRKRVSFSLTS	0.972808		0.401587	0.609513	0.382374	0.898109	0.640849	0.60435	0.423352	0.712175	0.626649	1	0.757014	0.629769	0.400141	0.377386	0.289838	0.509495	1	0.815152	0.445705	0.393361	0.308399	0.38282	0.704334
O14273_S499_2	O14273	SPAC8C9.04		Schizosaccharomyces specific disordered protein			CDK substrate site		1.26525	S	499	2	VARKPSSTGQEPTTPSTPAKSAQSSKHARRP	0.934231	Cytoplasm (Periphery)	0.161479	1.05676	0.0392874	0.963908	0.134656	0.910994	0.0862296	0.966762	1.19919	1	1.02385	0.749112	0.395774	0.244538	0.194052	0.0819428	1	0.741786	0.831913	0.476528	0.362926	0.280761	0.111212
O14273_T491_2	O14273	SPAC8C9.04		Schizosaccharomyces specific disordered protein			CDK substrate site		1.15127	T	491	2	KASAEKHKVARKPSSTGQEPTTPSTPAKSAQ	0.777847	Cytoplasm (Periphery)	0.155652	1.10144	0.0096734	0.960154	0.142779	0.908368	0.089787	0.969801	1.09016	1	1.04944	0.740253	0.413431	0.228236	0.194012	0.0499212	1	0.740906	0.814789	0.462397	0.351496	0.257845	0.111519
O14273_T500_2	O14273	SPAC8C9.04		Schizosaccharomyces specific disordered protein			CDK substrate site		1.09902	T	500	2	ARKPSSTGQEPTTPSTPAKSAQSSKHARRPS	0.997572	Cytoplasm (Periphery)	0.171977	1.06107	0.0245007	0.965458	0.140004	0.913636	0.058746	0.945445	1.22837	1	1.04628	0.658194	0.334827	0.271327	0.161193	0.0449622	1	0.751962	0.784698	0.4212	0.313034	0.229314	0.0903509
Q9HDY5_T23_1	Q9HDY5	SPAPB1A10.05		Schizosaccharomyces specific protein			CDK substrate site		0.654765	T	23	1	DSMISVPLQNENSTTTPTKEVSHLNFPLKRP	0.898995		0.596419	0.955094	0.0697435	0.977627	0.384838	1.0012	0.0535368	0.96465	1.54979	1	0.664714	0.150593	0.0902228	0.12925	0.0919759	0.0332371	1	0.861797	0.263826	0.176808	0.0845993	0.0546633	0.0715072
O13633_T64_1	O13633	SPBC17A3.05c		DNAJ/DUF1977, human DNAJB12 homolog, Hsp70 co-chaperone		DNAJB12,DNAJB14	CDK substrate site		0.251138	T	64	1	QIEKQKLTGSPNPQATPKQENKSNFFSEKQS	1		0.217629	0.973694	0.0648046	0.982152	0.184123	0.91176	0.0543558	0.98629	1.18198	1	0.935054	0.515666	0.315496	0.23746	0.134293	0.0607469	1	0.74048	0.627808	0.342962	0.223312	0.161921	0.0610032
Q9UT17_S178_2	Q9UT17	SPAC9.11		Schizosaccharomyces specific protein			CDK substrate site		0.096617	S	178	2	KLSPKKTSPNSGYITSPLRHPILLSETEPGT	0.922882		0.735683	0.661539	0.338592	0.994075	0.485099	0.692046	0.313747	0.994009	1.51656	1	0.655514	0.414206	0.335175	0.279988	0.350997	0.345489	1	0.754554	0.460018	0.35834	0.306165	0.348356	0.300355
Q9UT17_T193_2	Q9UT17	SPAC9.11		Schizosaccharomyces specific protein			CDK substrate site		0.096617	T	193	2	SPLRHPILLSETEPGTPTKNDSPAYIGLPSQ	0.99249		0.735683	0.661539	0.338592	0.994075	0.485099	0.692046	0.313747	0.994009	1.51656	1	0.655514	0.414206	0.335175	0.279988	0.350997	0.345489	1	0.754554	0.460018	0.35834	0.306165	0.348356	0.300355
O14273_S523_1	O14273	SPAC8C9.04		Schizosaccharomyces specific disordered protein			CDK substrate site		0.063721	S	523	1	SKHARRPSKQASAPSSPGTTSAAVPGGKKSA	0.999677	Cytoplasm (Periphery)	1.29511	0.541009	0.464773	0.868039	1.40532	0.517586	0.4836	0.968558	0.921575	1	0.644494	0.337624	0.423171	0.514779	0.550745	0.480109	1	0.617842	0.450159	0.506627	0.478646	0.534125	0.451394
O59708_S241_1	O59708	SPBC36.11		Schizosaccharomyces specific protein, predicted plasma membrane receptor			CDK substrate site		-0.0066955	S	241	1	TIGNYRSPSALEKRRSISYGAVQSVQGRPLA	0.951455		0.595173	0.675341	0.35032	0.945037	0.535812	0.732171	0.335854	0.84373	1.11079	1	0.796957	0.362064	0.427665	0.330536	0.34394	0.371335	1	0.939815	0.308273	0.383003	0.326551	0.2935	0.442559
O94358_T504_1	O94358	SPBC428.10		Schizosaccharomyces pombe specific protein			CDK substrate site		-0.092783	T	504	1	QSAEAGNVELKLHPQTPDRIVKVERKVHSLN	1		0.362466	0.619563	0.335568	0.932962	0.204712	0.803593	0.220689	0.981996	1.77061	1	0.691629	0.546478	0.452721	0.436706	0.282444	0.302084	1	0.910776	0.63967	0.503764	0.29239	0.279139	0.248511
O94274_S217_1	O94274	SPBP8B7.26		Schizosaccharomyces specific protein			CDK substrate site		-0.24333	S	217	1	YASGSVPAATAASTASPVKKPPPPAPPKPRR	0.971913		0.375738	0.973044	0.0643934	0.985625	0.360773	0.960659	0.0520191	0.99653	1.04148	1	0.813138	0.33488	0.144227	0.107648	0.096106	0.0601219	1	0.738663	0.391311	0.126362	0.0800785	0.0678902	0.0738657
Q9P7E1_T119_1	Q9P7E1	SPBP4H10.07		ubiquitin-protein ligase E3, unknown specificity, implicated in vesicle fusion, possibly multiple pathways		ARK2C	CDK substrate site		-0.458568	T	119	1	ATPATPRSRIEGESQTSAIPQTDRLILENHQ	0.79453		1.27769	0.798558	0.200604	0.996134	1.12492	0.827255	0.173631	0.997669	1.13581	1	0.418566	0.238731	0.174368	0.214229	0.186035	0.209844	1	0.446206	0.190692	0.154542	0.185746	0.171434	0.19166
O94274_T45_1	O94274	SPBP8B7.26		Schizosaccharomyces specific protein			CDK substrate site		-0.542124	T	45	1	EHGEDAMYDIRSVHGTGPRLSIKYVDVTKLP	0.998974		30.2416	0.734919	0.265081	0.958492	3.40432	0.78828	0.211725	0.935321	8.8833	1	0.191713	0.27289	0.275816	0.310389	0.198422	0.338676	1	0.238147	0.120949	0.192623	0.247288	0.204874	0.362575
Q09894_S455_1	Q09894	SPAC24B11.07c		oxidoreductase	PAM1,SVL3		CDK substrate site		-0.634794	S	455	1	APRGSPPVRGGKNVLSPEAKEHTHKNISPES	1	Cytoplasm (Periphery)	0.343139	0.943806	0.0905239	0.980432	0.354991	0.902536	0.0769301	0.994606	0.966613	1	0.836667	0.381152	0.180902	0.171392	0.135414	0.0602384	1	0.665042	0.419691	0.176459	0.123093	0.0909287	0.0664544
Q92346_S37_1	Q92346	SPAC6G9.01c		DUF1764 family conserved eukaryotic protein, fungi, plants, apicomplexa			CDK substrate site		-0.70095	S	37	1	SKSEAKAPKKGAKTKSTPSRPKPTNNQDDLF	0.878878		0.47414	0.966258	0.0467231	0.996217	0.620598	0.969848	0.0359497	0.998953	0.764004	1	0.678802	0.258099	0.0855984	0.0873898	0.0490417	0.0430484	1	0.57396	0.165717	0.0644792	0.0388435	0.0421051	0.0356265
Q10190_T332_1	Q10190	SPAC3F10.16c		GTP binding protein, HSR1-related	LSG1	LSG1	CDK substrate site		-1.15893	T	332	1	TINALVGSKKVSVSSTPGKTKHFQTINLSEK	0.878541		0.19342	0.854002	0.161241	0.979073	0.31668	0.767277	0.209865	0.990052	0.610774	1	0.884491	0.652088	0.386792	0.438484	0.250754	0.165966	1	0.717742	0.545975	0.316759	0.245926	0.237674	0.204256
O94274_S246_1	O94274	SPBP8B7.26		Schizosaccharomyces specific protein			CDK substrate site		-1.30191	S	246	1	RRLAARTSSNSSGVSSPTSVPPPVQRNTRPN	0.899559		0.371942	0.70092	0.30067	0.984865	0.436882	0.770466	0.244795	0.995125	0.851357	1	0.794797	0.502563	0.385249	0.388701	0.287735	0.282885	1	0.775944	0.43381	0.289441	0.254726	0.265905	0.246307
Q9UT17_S103_1	Q9UT17	SPAC9.11		Schizosaccharomyces specific protein			CDK substrate site		-1.41842	S	103	1	EFLHKKLLNEDTGHESKVSDQVKQVISTPMS	0.999999		0.327792	0.764182	0.2993	0.949666	0.194273	0.99101	0.125249	0.915545	1.68727	1	0.96003	0.560191	0.379371	0.300345	0.310556	0.353492	1	1.04689	0.811222	0.298803	0.252504	0.22618	0.181791
O94358_S689_1	O94358	SPBC428.10		Schizosaccharomyces pombe specific protein			CDK substrate site		-1.55678	S	689	1	VVSRTVTSPKSGAYASPSKASYNQDSSPNAS	0.999849		0.333087	0.72862	0.289469	0.978102	0.190371	0.885674	0.0766376	0.975008	1.74967	1	0.843907	0.553168	0.370441	0.305066	0.333312	0.096186	1	0.722872	0.644087	0.339303	0.214019	0.193615	0.0779714
Q9UUD0_S415_1	Q9UUD0	SPBC19C2.10		BAR adaptor protein, human endophilin A1-like ortholog		SH3GL2	CDK substrate site		-1.67865	S	415	1	NISDAPPSKLNRSYSSPLASISSRKVVRMKY	0.998594		0.374907	0.503452	0.48587	0.923885	0.308545	0.68182	0.359657	0.952136	1.21508	1	0.8045	0.67536	0.541863	0.502464	0.372698	0.542433	1	0.929571	0.611866	0.476019	0.365582	0.318462	0.440055
Q9UTG3_T8_1	Q9UTG3	SPAC1805.14		Schizosaccharomyces specific protein			CDK substrate site		-1.77586	T	8	1	________MFRRNTLTPGKGRNSLDMFSVND	0.998087		1.02409	0.816297	0.175447	0.965988	2.02078	0.892767	0.107066	0.995244	0.506779	1	0.434639	0.295721	0.225993	0.178296	0.133225	0.110023	1	0.223419	0.146756	0.119469	0.105433	0.0919029	0.076503
O94733_S105_2	O94733	SPCC191.01		Schizosaccharomyces specific protein			CDK substrate site		-2.12068	S	105	2	EEQGHQRSASHGSTSSATSTPKRLSISSMDP	0.970032		0.101154	0.866601	0.177957	0.920767	0.178179	0.865258	0.199176	0.945283	0.56771	1	0.981471	0.838471	0.709208	0.549742	0.284762	0.291248	1	1.04908	0.657381	0.495085	0.414504	0.244887	0.229358
O14319_S195_1	O14319	SPBC16E9.02c		CUE domain protein, human TOLLIP ortholog	CUE5,DON1	TOLLIP	CDK substrate site		-2.3359	S	195	1	DDDDEKYSAPSKIYPSPRRSTAATLESAYEE	0.999996		0.0565467	1.04831	2.22047e-14	0.867235	0.0872215	1.10968	2.22045e-14	0.950296	0.648311	1	0.935349	0.997771	0.730814	0.781878	0.414535	0.210362	1	1.13935	0.845604	0.658239	0.561306	0.331987	0.099338
O94525_S174_1	O94525	SPBC609.01		cytoplasmic P body 3'-5'-exoribonuclease, Dis3L2-related	SSD1	DIS3L2	CDK substrate site		-2.52313	S	174	1	QTTPQRAGAGVSTATSHTRRRSSAGTDPFSP	0.949856		0.595278	0.696809	0.293413	0.976496	0.562539	0.824433	0.176972	0.989745	1.0582	1	0.647828	0.457317	0.278477	0.294839	0.258104	0.342298	1	0.650344	0.32468	0.217331	0.155439	0.144281	0.237207
Q9HDY5_T59_1	Q9HDY5	SPAPB1A10.05		Schizosaccharomyces specific protein			CDK substrate site		-2.89782	T	59	1	VPTSKQAALSDITPDTPPAFKTPYSSLPYNL	0.987663		59.0851	0.812107	0.187893	0.969989	1.27488	0.934363	0.0673276	0.996198	46.3456	1	0.164708	0.329816	0.235024	0.147476	0.217386	0.17605	1	0.337538	0.0486639	0.0737723	0.0633758	0.0677407	0.0959018

## Sheet: PP2A-B56_substrates
Site ID	Uniprot ID	Systematic ID	Gene name	Description	S cerevisiae ortholog	Human ortholog	CDK substrate site	Ppase target	Diff. integral	Aa residue	Aa number	Multiplicity	Sequence	Localisation prob.	Localisation	WT-rate constant	WT-a	WT-C	WT-Rsqrd	Pdeg-rate constant	Pdeg-a	Pdeg-C	Pdeg-Rsqrd	Ratio rate constants	t0	t1	t3	t6	t9	t12	t25	P-t0	P-t1	P-t3	P-t6	P-t9	P-t12	P-t25
O13858_S265_1	O13858	SPAC1A6.07	sle1	eisosome assembly protein Seg1	SEG1		CDK substrate site	Ppase target	24.6201	S	265	1	NTTQKSVLKKPSRKMSPAYTSSYRQNSPSSQ	0.999586		1.15721	0.696364	0.304776	0.96529	8.6854e-05	-654.282	654.919	0.714489	13323.6	1	0.528921	0.31125	0.265913	0.286587	0.330512	0.419158	1	0.790051	0.516295	0.758048	1.05234	1.41852	2.14809
Q9P7H1_S470_3	Q9P7H1	SPAC1782.09c	clp1	serine/threonine protein phosphatase (Cdc14-related) Clp1/Flp1	CDC14	CDC14A,CDC14B	CDK substrate site	Ppase target	18.6877	S	470	3	TETISVVRLRRSSSQSNIEPNGVRSPTSSPT	0.99987	SPB/Nucleus/Cytoplasm (Periphery)	35.6844	0.60541	0.39459	0.8977	0.190402	-0.590116	1.3051	0.426883	187.416	1	0.301798	0.330982	0.450454	0.40961	0.37363	0.480982	1	0.525919	0.799445	1.20476	1.3523	1.36059	1.12617
Q9P7H1_S468_3	Q9P7H1	SPAC1782.09c	clp1	serine/threonine protein phosphatase (Cdc14-related) Clp1/Flp1	CDC14	CDC14A,CDC14B	CDK substrate site	Ppase target	17.1585	S	468	3	TPTETISVVRLRRSSSQSNIEPNGVRSPTSS	0.999825	SPB/Nucleus/Cytoplasm (Periphery)	36.3489	0.568684	0.431316	0.900561	0.189425	-0.522303	1.26279	0.419288	191.891	1	0.353073	0.358977	0.469318	0.445843	0.416641	0.516032	1	0.559428	0.821865	1.18025	1.28883	1.31476	1.10757
O42844_T252_1	O42844	SPAC23A1.06c	cmk2	MAPK-activated protein kinase Cmk2	RCK1,RCK2		CDK substrate site	Ppase target	16.788	T	252	1	ADFGFSKVVWNSKTATPCGTVGYAAPEIVND	0.805084	Cytoplasm	0.62031	0.808187	0.208801	0.912178	0.0451405	1.56634	2.22045e-14	0.343474	13.7418	1	0.692495	0.271436	0.241554	0.212138	0.355436	0.0894439	1	2.23264	1.07007	1.2825	1.11799	1.06552	0.237158
O43059_T377_2	O43059	SPBC4C3.06	syp1	endocytic adaptor, F-BAR domain protein Syp1	SYP1	FCHO1,FCHO2,SGIP1	CDK substrate site	Ppase target	16.5354	T	377	2	QNFNETSDEGEDNDATIRANNVRSSFLEAPL	0.956444		6.75803e-05	-1236.98	1237.73	0.885968	0.000115978	-1433.56	1434.18	0.970159	0.582698	1	0.358583	1.35969	1.46987	1.05303	1.91031	4.8458	1	0.733191	0.912934	1.30701	2.12661	2.80475	5.95391
Q09756_S15_3	Q09756	SPAC24H6.04	hxk1	hexokinase 1	HXK1,HXK2	GCK,HK1,HK2,HK3	CDK substrate site	Ppase target	16.2163	S	15	3	_MSLHDAYHWPSRTPSRKGSNIKLNKTLQDH	0.892268		83.9093	0.682829	0.317171	0.948214	2.22046e-14	-6.75804	7.70594	0.229422	3778908035727933	1	0.271141	0.195627	0.25944	0.385567	0.359907	0.310839	1	0.991043	0.95704	0.928729	0.85452	0.949491	1.09569
Q09756_S2_3	Q09756	SPAC24H6.04	hxk1	hexokinase 1	HXK1,HXK2	GCK,HK1,HK2,HK3	CDK substrate site	Ppase target	15.6415	S	2	3	______________MSLHDAYHWPSRTPSRK	1		81.4712	0.674698	0.325302	0.949404	2.22045e-14	-6.28122	7.21868	0.148984	3669126360209043	1	0.280927	0.187758	0.27263	0.388569	0.360639	0.324378	1	0.976819	0.937752	0.927019	0.848413	0.931996	1.06424
Q09756_S11_3	Q09756	SPAC24H6.04	hxk1	hexokinase 1	HXK1,HXK2	GCK,HK1,HK2,HK3	CDK substrate site	Ppase target	15.6415	S	11	3	_____MSLHDAYHWPSRTPSRKGSNIKLNKT	0.869507		81.4712	0.674698	0.325302	0.949404	2.22045e-14	-6.28122	7.21868	0.148984	3669126360209043	1	0.280927	0.187758	0.27263	0.388569	0.360639	0.324378	1	0.976819	0.937752	0.927019	0.848413	0.931996	1.06424
Q09756_T13_3	Q09756	SPAC24H6.04	hxk1	hexokinase 1	HXK1,HXK2	GCK,HK1,HK2,HK3	CDK substrate site	Ppase target	15.6415	T	13	3	___MSLHDAYHWPSRTPSRKGSNIKLNKTLQ	0.993522		81.4712	0.674698	0.325302	0.949404	2.22045e-14	-6.28122	7.21868	0.148984	3669126360209043	1	0.280927	0.187758	0.27263	0.388569	0.360639	0.324378	1	0.976819	0.937752	0.927019	0.848413	0.931996	1.06424
O74360_T337_2	O74360	SPBC28E12.03	rga4	RhoGAP Rga4	RGA1,RGA2	CHN1,CHN2	CDK substrate site	Ppase target	13.4195	T	337	2	PLRRSSTMNYKSVSTTTSPSKYGYVSGRIAL	0.945515	Cytoplasm (Periphery)	0.174311	0.825007	0.259109	0.935295	0.0255962	1.41994	2.22045e-14	-0.0287951	6.81004	1	1.0148	0.829461	0.539212	0.378975	0.296611	0.337417	1	1.30376	1.54385	1.74219	1.20475	0.849553	0.443615
O75011_T565_1	O75011	SPBC17F3.02	nak1	PAK-related GC kinase Nak1	KIC1	STK24,STK25,STK26	CDK substrate site	Ppase target	13.0502	T	565	1	LESASSTPKISSCSSTPKPFNSKLRAHLPPL	0.98335		2.47459	0.621408	0.378572	0.942405	0.184939	-0.204022	1.06889	0.138624	13.3805	1	0.430542	0.395741	0.378143	0.33264	0.403618	0.169056	1	0.726143	0.840849	1.35902	0.835559	1.06309	0.440879
Q12519_S7_3	Q12519	SPCC330.07c		transmembrane transporter			CDK substrate site	Ppase target	12.2064	S	7	3	_________MEPSQRSGSFSSISRRRSRVDS	0.999873		0.197921	0.680395	0.352176	0.965621	0.633284	-0.118195	1.08383	0.317945	0.312532	1	0.980013	0.669925	0.603668	0.45367	0.395576	0.369426	1	0.926382	1.14909	1.18769	1.04535	0.991692	0.799108
Q12519_S9_3	Q12519	SPCC330.07c		transmembrane transporter			CDK substrate site	Ppase target	12.2064	S	9	3	_______MEPSQRSGSFSSISRRRSRVDSRP	0.999996		0.197921	0.680395	0.352176	0.965621	0.633284	-0.118195	1.08383	0.317945	0.312532	1	0.980013	0.669925	0.603668	0.45367	0.395576	0.369426	1	0.926382	1.14909	1.18769	1.04535	0.991692	0.799108
Q12519_S12_3	Q12519	SPCC330.07c		transmembrane transporter			CDK substrate site	Ppase target	12.2064	S	12	3	____MEPSQRSGSFSSISRRRSRVDSRPTYF	0.999891		0.197921	0.680395	0.352176	0.965621	0.633284	-0.118195	1.08383	0.317945	0.312532	1	0.980013	0.669925	0.603668	0.45367	0.395576	0.369426	1	0.926382	1.14909	1.18769	1.04535	0.991692	0.799108
O42901_S11_1	O42901	SPBC119.09c	orm1	ORMDL family protein Orm1	ORM1,ORM2	ORMDL1,ORMDL2,ORMDL3	CDK substrate site	Ppase target	11.2401	S	11	1	_____MGSSSSRRRSSSLVTKVPKPTIDDRL	0.966776		0.706776	0.582604	0.413746	0.983602	0.0303934	0.414974	0.595501	0.557428	23.2542	1	0.688134	0.513133	0.366985	0.420991	0.418067	0.425904	1	0.999469	1.04682	0.847902	0.874599	0.959591	0.780235
O43070_S355_1	O43070	SPBC6B1.09c	nbs1	Mre11 complex BRCT domain subunit Nbs1	XRS2	NBN	CDK substrate site	Ppase target	10.9304	S	355	1	NIVDDLFSVKKPLPCSPKSKRVKTLENLSIM	1		0.487167	0.721679	0.264424	0.951496	0.0416275	1.20441	2.22081e-14	0.515977	11.703	1	0.678223	0.442333	0.344773	0.225383	0.353776	0.192965	1	1.54712	0.812844	1.0333	0.752862	0.853182	0.355654
Q10304_S140_1	Q10304	SPAC22H10.11c	crf1	transcriptional coactivator for ribosomal proteins via TOR signaling pathway Crf1/Ifh1	CRF1,IFH1		CDK substrate site	Ppase target	9.74835	S	140	1	PTEFVKRENAGIRRRSSNQGSFALEAPKILK	0.986706		0.849705	0.520999	0.48624	0.978907	0.946165	0.11538	0.895686	0.389067	0.898051	1	0.733989	0.484268	0.474133	0.478787	0.52369	0.496878	1	0.983202	0.808311	0.895054	0.883347	0.921915	0.943367
O42914_S186_1	O42914	SPBC16A3.08c	oga1	ribosome preservation factor, Stm1 homolog Oga1	STM1	SERBP1	CDK substrate site	Ppase target	9.05142	S	186	1	EENVKTLDEYLSERKSAAKPVGRTVEKLENA	1		24.9744	0.563751	0.436249	0.868014	0.621587	0.28129	0.783159	0.225615	40.1785	1	0.364267	0.413255	0.376454	0.449699	0.434237	0.602868	1	1.09912	0.70325	0.592037	0.766121	0.856539	0.948979
Q9P7Q7_S116_1	Q9P7Q7	SPAC1834.08	mak1	phosphorelay sensor kinase Mak1	SLN1		CDK substrate site	Ppase target	8.92381	S	116	1	PNELFKTSSMSSDCYSPQKSRESLNSLCHSP	1		0.235821	0.918517	0.0757129	0.970677	0.133456	2.09109	7.7608e-06	0.765097	1.76704	1	0.790519	0.548938	0.255598	0.166078	0.25485	0.0307462	1	2.00232	1.24175	1.16388	0.462186	0.429342	0.0868955
P78953_S15_1	P78953	SPCC4B3.15	mid1	anillin-related medial ring protein Mid1	BUD4	ANLN	CDK substrate site	Ppase target	8.63211	S	15	1	_MKEQEFSYREAKDVSLDSKGLENSFLSSPN	1		0.13417	1.0534	2.22124e-14	0.970132	0.020301	1.00362	2.25334e-14	0.86543	6.60905	1	0.954801	0.731368	0.548053	0.260813	0.136271	0.0775927	1	0.997783	0.885887	0.921981	0.91932	0.718118	0.143633
P06652_S204_1	P06652	SPAC24H6.05	cdc25	protein tyrosine phosphatase (M phase inducer) Cdc25	MIH1	CDC25A,CDC25B,CDC25C	CDK substrate site	Ppase target	8.35325	S	204	1	RSRSSGNAPPFLRSRSSSSYSINKKKGTSGG	0.983172	Nucleus/Cytoplasm	0.250641	0.582431	0.398988	0.95556	0.0542465	0.328191	0.658279	0.718692	4.62042	1	0.848703	0.618863	0.546513	0.483188	0.487782	0.332317	1	0.966588	0.872555	0.981813	0.871108	0.782556	0.749908
O13681_S367_1	O13681	SPCC737.03c	ima1	inner nuclear membrane protein Ima1		TMEM201	CDK substrate site	Ppase target	7.97915	S	367	1	HLTGEILKPRKKRQESTSSVHRIGKESSDRK	0.991641		0.812158	0.528542	0.470012	0.937806	0.0242071	0.9798	0.0451229	0.910906	33.5505	1	0.700212	0.520803	0.48553	0.516852	0.447835	0.317132	1	1.04996	0.950042	0.829328	0.901593	0.759148	0.579487
Q12519_S9_1	Q12519	SPCC330.07c		transmembrane transporter			CDK substrate site	Ppase target	7.77254	S	9	1	_______MEPSQRSGSFSSISRRRSRVDSRP	0.999996		0.908301	0.645417	0.359103	0.988981	1.20619	0.315351	0.685992	0.935595	0.753032	1	0.635567	0.372945	0.325799	0.377266	0.380201	0.371518	1	0.78697	0.672165	0.645465	0.681991	0.709421	0.723895
Q12519_S12_2	Q12519	SPCC330.07c		transmembrane transporter			CDK substrate site	Ppase target	7.71865	S	12	2	____MEPSQRSGSFSSISRRRSRVDSRPTYF	0.999891		0.977254	0.786421	0.218038	0.993385	0.586143	0.448093	0.552105	0.976849	1.66726	1	0.531659	0.219569	0.209505	0.236983	0.242252	0.212382	1	0.802236	0.62736	0.568788	0.596847	0.550566	0.469205
Q12519_S9_2	Q12519	SPCC330.07c		transmembrane transporter			CDK substrate site	Ppase target	7.65413	S	9	2	_______MEPSQRSGSFSSISRRRSRVDSRP	0.999996		0.974763	0.781567	0.222552	0.9942	0.587638	0.447509	0.553256	0.977433	1.65878	1	0.53366	0.227906	0.212421	0.237936	0.247148	0.219141	1	0.804269	0.62614	0.57015	0.59914	0.552161	0.473869
O59740_S153_1	O59740	SPBC530.04	mod5	Tea1 anchoring protein Mod5			CDK substrate site	Ppase target	7.55752	S	153	1	ISIEGSPSETAKGARSSFNSNFRTFDIGSER	0.904747		0.361628	0.63542	0.358754	0.989592	0.212226	0.402563	0.647109	0.706992	1.70398	1	0.795864	0.556284	0.467456	0.394058	0.329355	0.365141	1	0.98748	0.977487	0.741016	0.641372	0.594213	0.755233
Q9USV1_S165_1	Q9USV1	SPBC28F2.07	sfr1	DNA recombination mediator Sfr1	MEI5	SFR1	CDK substrate site	Ppase target	7.55279	S	165	1	RTTPNSIKRQKRLFKSPISNCLNPKSDPEIT	0.999988		0.20462	0.934857	0.12129	0.977758	0.0886205	1.21782	0.122288	0.565407	2.30895	1	0.972511	0.614585	0.391374	0.228227	0.22577	0.133737	1	1.67963	0.899474	1.16397	0.484629	0.404244	0.328368
Q10189_S47_2	Q10189	SPAC3F10.15c	spo12	Spo12 family nuclear protein	BNS1,SPO12		CDK substrate site	Ppase target	7.4351	S	47	2	VLQKHELPKHALNVASPTDSLMSPCTAKLQA	0.967295	Nucleus/Cytoplasm	0.328564	0.803215	0.263656	0.945206	0.13676	0.875496	0.404247	0.708346	2.40249	1	0.967368	0.53032	0.306066	0.321961	0.310109	0.265889	1	1.40297	1.06435	0.745031	0.580028	0.556075	0.479397
Q10189_S54_2	Q10189	SPAC3F10.15c	spo12	Spo12 family nuclear protein	BNS1,SPO12		CDK substrate site	Ppase target	7.4351	S	54	2	PKHALNVASPTDSLMSPCTAKLQAHKKKYYM	0.999455	Nucleus/Cytoplasm	0.328564	0.803215	0.263656	0.945206	0.13676	0.875496	0.404247	0.708346	2.40249	1	0.967368	0.53032	0.306066	0.321961	0.310109	0.265889	1	1.40297	1.06435	0.745031	0.580028	0.556075	0.479397
Q9HDV6_S2097_1	Q9HDV6	SPBP19A11.04c	mor2	morphogenesis protein Mor2	TAO3	FRY,FRYL	CDK substrate site	Ppase target	7.35842	S	2097	1	AKLPMDMPPVRVRKSSFISKLKPHYFMDAES	0.909242		2.39906	0.644485	0.355662	0.906854	1.52712	0.337738	0.664028	0.722852	1.57097	1	0.416707	0.254315	0.293899	0.346868	0.41029	0.473138	1	0.749494	0.583641	0.592222	0.684753	0.669648	0.788897
O14273_S490_2	O14273	SPAC8C9.04		Schizosaccharomyces specific disordered protein			CDK substrate site	Ppase target	7.33448	S	490	2	DKASAEKHKVARKPSSTGQEPTTPSTPAKSA	0.8984	Cytoplasm (Periphery)	0.15886	0.834067	0.200198	0.977518	0.34554	0.457513	0.56002	0.755821	0.459743	1	0.919157	0.787418	0.521613	0.368042	0.281636	0.25437	1	0.910775	0.724787	0.588114	0.569453	0.59474	0.899765
P78953_S18_1	P78953	SPCC4B3.15	mid1	anillin-related medial ring protein Mid1	BUD4	ANLN	CDK substrate site	Ppase target	7.3227	S	18	1	EQEFSYREAKDVSLDSKGLENSFLSSPNREK	1		0.112357	1.11948	0.00108661	0.937262	0.0156762	0.981916	2.22064e-14	0.849728	7.16738	1	1.06471	0.929268	0.587463	0.344723	0.213957	0.12174	1	0.946891	0.938013	0.855013	0.951223	0.776551	0.176303
Q9UUI7_S45_1	Q9UUI7	SPAC22F8.05		alpha,alpha-trehalose-phosphate synthase	TPS3,TSL1		CDK substrate site	Ppase target	7.04885	S	45	1	PAITHQEKVTQTHRDSVKIDDILTRLSISKS	0.999974	Cytoplasm	0.386924	0.697553	0.328339	0.984859	0.603966	0.339044	0.652282	0.726324	0.640638	1	0.850124	0.53435	0.375765	0.326436	0.329737	0.370521	1	0.812879	0.737438	0.671315	0.581076	0.617062	0.777879
P87314_T425_1	P87314	SPBC31F10.13c	hip1	histone H3.3-H4 chaperone, HIR complex WD repeat subunit, hira family Hip1	HIR1	HIRA	CDK substrate site	Ppase target	6.63696	T	425	1	TLVPQSSSTPKSAQKTPQKLPAFLPNRLTAE	1		1.26254	0.714939	0.283809	0.936771	0.0743894	1.01027	0.0613475	0.709414	16.9721	1	0.47951	0.326302	0.309879	0.341422	0.24466	0.110056	1	1.19859	0.814779	0.399016	0.785982	0.526279	0.18438
O74653_S551_2	O74653	SPBC1289.04c	pob1	Boi family protein	BOI1,BOI2	CNKSR1,CNKSR2,CNKSR3,IPCEF1,SAMD3	CDK substrate site	Ppase target	6.5854	S	551	2	ELDPPKITTIDGESPSSISSRLPSSNLEQGS	0.780295	Cytoplasm (Periphery)	0.913529	0.445319	0.568868	0.864036	0.823254	0.15169	0.864595	0.524478	1.10966	1	0.79996	0.493874	0.538754	0.549374	0.646306	0.607753	1	0.987483	0.775999	0.883492	0.89263	0.887519	0.854694
Q9HGK9_T164_1	Q9HGK9	SPBC800.13	cnp20	CENP-T histone fold, kinetochore scaffold protein	CNN1	CENPT	CDK substrate site	Ppase target	6.49331	T	164	1	IEAPRRAPQRLSDFFTPDGRRVSNIRDSLIS	0.997782		2.00734	0.621877	0.37849	0.903756	0.887324	0.404649	0.598128	0.854292	2.26224	1	0.466314	0.300707	0.514776	0.389116	0.385462	0.311437	1	0.775232	0.60223	0.631542	0.55058	0.586329	0.747514
O60129_S368_3	O60129	SPBC16G5.15c	fkh2	DNA-binding forkhead transcription factor Fkh2	FKH1,FKH2		CDK substrate site	Ppase target	6.44912	S	368	3	AEPASSTTSARDQTPSTPKDVGSPSTAETSA	0.895127		2.12108	0.570436	0.429719	0.982556	0.0285816	0.975728	2.22307e-14	0.354467	74.2113	1	0.500161	0.383204	0.444301	0.43374	0.469497	0.415995	1	1.15362	0.671196	0.573746	0.895017	0.825773	0.435469
O14269_S409_1	O14269	SPAC7D4.14c	iss10	MTREC (exosome adaptor) complex proline-rich subunit Iss10/Pir1			CDK substrate site	Ppase target	6.33362	S	409	1	FPHQNTYILPPGIRNSVDYDGTFLSRKSLPP	0.999818	Nucleus	1.28616	0.49888	0.501318	0.97642	2.3026	0.283114	0.716971	0.376593	0.558569	1	0.640327	0.505371	0.539793	0.4882	0.524727	0.456697	1	0.746633	0.674411	0.679624	0.611282	0.688338	1.01884
Q10304_S171_1	Q10304	SPAC22H10.11c	crf1	transcriptional coactivator for ribosomal proteins via TOR signaling pathway Crf1/Ifh1	CRF1,IFH1		CDK substrate site	Ppase target	6.30889	S	171	1	RDAMFKESWKNKCFISPQKDNQGFSKSKHLS	1		0.753308	0.815916	0.199571	0.982439	0.458109	0.664127	0.433681	0.750295	1.64439	1	0.633099	0.210323	0.210662	0.190381	0.226088	0.220131	1	1.07364	0.460766	0.427969	0.414325	0.395857	0.580141
O60129_S375_3	O60129	SPBC16G5.15c	fkh2	DNA-binding forkhead transcription factor Fkh2	FKH1,FKH2		CDK substrate site	Ppase target	6.1992	S	375	3	TSARDQTPSTPKDVGSPSTAETSAEEKQMET	0.999904		2.15192	0.547782	0.452315	0.990553	0.0480567	0.657813	0.327157	0.427263	44.7787	1	0.517328	0.420397	0.462405	0.456653	0.480287	0.440857	1	1.12717	0.689841	0.634071	0.8966	0.790702	0.485883
O60129_T366_3	O60129	SPBC16G5.15c	fkh2	DNA-binding forkhead transcription factor Fkh2	FKH1,FKH2		CDK substrate site	Ppase target	6.1992	T	366	3	PAAEPASSTTSARDQTPSTPKDVGSPSTAET	0.999871		2.15192	0.547782	0.452315	0.990553	0.0480567	0.657813	0.327157	0.427263	44.7787	1	0.517328	0.420397	0.462405	0.456653	0.480287	0.440857	1	1.12717	0.689841	0.634071	0.8966	0.790702	0.485883
O60129_T369_3	O60129	SPBC16G5.15c	fkh2	DNA-binding forkhead transcription factor Fkh2	FKH1,FKH2		CDK substrate site	Ppase target	6.1992	T	369	3	EPASSTTSARDQTPSTPKDVGSPSTAETSAE	0.996716		2.15192	0.547782	0.452315	0.990553	0.0480567	0.657813	0.327157	0.427263	44.7787	1	0.517328	0.420397	0.462405	0.456653	0.480287	0.440857	1	1.12717	0.689841	0.634071	0.8966	0.790702	0.485883
P08096_S31_1	P08096	SPBC1A4.03c	top2	DNA topoisomerase II	TOP2	TOP2A,TOP2B	CDK substrate site	Ppase target	5.89842	S	31	1	GDENVLPNTTTKRKASTTSSKSRAKKASTPD	0.975578	Nucleus	0.232498	0.51976	0.514779	0.898542	0.0331882	0.506916	0.491126	0.908416	7.00542	1	1.00985	0.696286	0.666027	0.631152	0.483399	0.532116	1	0.970238	0.973942	0.867757	0.912416	0.813014	0.713315
P06652_T104_1	P06652	SPAC24H6.05	cdc25	protein tyrosine phosphatase (M phase inducer) Cdc25	MIH1	CDC25A,CDC25B,CDC25C	CDK substrate site	Ppase target	5.64565	T	104	1	TPRRTLFRSLSCTVETPLANKTIVSPLPESP	0.952578	Nucleus/Cytoplasm	2.2331	0.620573	0.379153	0.869625	25.2978	0.373056	0.626944	0.777431	0.0882725	1	0.441572	0.49841	0.313534	0.304051	0.314313	0.476581	1	0.558612	0.373799	0.601728	0.659949	0.6064	0.709296
Q92351_S61_1	Q92351	SPAC6G9.06c	pcp1	gamma tubulin complex linker, pericentrin/kendrin Pcp1	SPC110	PCNT	CDK substrate site	Ppase target	5.61641	S	61	1	YLNDKSSFQTPLRNGSYQPKGSLEFTPLLQS	0.999892		0.310706	0.90725	0.223888	0.862843	0.418785	0.566779	0.5116	0.761202	0.741921	1	1.11211	0.550597	0.24601	0.242716	0.324526	0.246763	1	1.02864	0.653305	0.438058	0.439408	0.516325	0.675107
O14031_S80_2	O14031	SPAC29B12.10c	pgt1	plasma membrane glutathione transmembrane transporter Pgt1	OPT1,OPT2		CDK substrate site	Ppase target	5.56361	S	80	2	NIQHHPNRPFRTNSSSFSPNDYSISESPSKS	0.884697		0.0493252	0.57243	0.151694	0.921252	0.0126953	1.00763	2.89024e-09	0.694873	3.88532	1	0.686472	0.657082	0.640835	0.515433	0.461713	0.320525	1	0.882966	0.985666	1.10132	0.994606	0.703506	0.273462
P06652_T379_1	P06652	SPAC24H6.05	cdc25	protein tyrosine phosphatase (M phase inducer) Cdc25	MIH1	CDC25A,CDC25B,CDC25C	CDK substrate site	Ppase target	5.53017	T	379	1	STRLGLFKSQDLVCVTPKQSTKESERFISSH	1	Nucleus/Cytoplasm	0.98449	0.83263	0.166137	0.995244	0.190231	0.766634	0.270519	0.869112	5.17522	1	0.472499	0.218787	0.18973	0.15066	0.185815	0.132502	1	1.00784	0.416878	0.514461	0.416543	0.401738	0.245226
P07799_S111_1	P07799	SPBC1703.14c	top1	DNA topoisomerase I	TOP1	TOP1,TOP1MT	CDK substrate site	Ppase target	5.51221	S	111	1	AVVKEEEDFNEIAKPSPKHKRVSKANGSKNG	1		0.0977361	0.339889	0.367827	0.92046	0.0732123	0.588174	0.446727	0.909659	1.33497	1	0.662107	0.627761	0.592514	0.502992	0.440302	0.407957	1	1.0308	0.956938	0.728263	0.792222	0.691077	0.539509
Q9USS2_S758_1	Q9USS2	SPBC557.04	ppk29	Ark1/Prk1 family protein kinase Ppk29	AKL1,ARK1,PRK1	AAK1,BMP2K	CDK substrate site	Ppase target	5.45923	S	758	1	VSLHSERASLDKKRPSFHDKNPYFKFSPSKY	1	Cytoplasm	0.54603	0.630604	0.383098	0.983701	0.723737	0.397068	0.618759	0.846986	0.754459	1	0.781511	0.480789	0.397394	0.353712	0.391349	0.425971	1	0.856865	0.617926	0.549185	0.607441	0.626916	0.718627
Q09761_S673_1	Q09761	SPAC24H6.06	sld3	DNA replication pre-initiation complex subunit Sld3	SLD3	TICRR	CDK substrate site	Ppase target	5.41921	S	673	1	DKASACTVENHIVTESPAHKSNKAQLFVCVP	0.794143		0.693245	0.61592	0.384484	0.978381	0.277549	0.573645	0.543572	0.776297	2.49774	1	0.692238	0.469837	0.351451	0.425362	0.420449	0.342891	1	1.16843	0.758741	0.634792	0.516421	0.55417	0.618228
Q7LL22_S103_1	Q7LL22	SPAC3G9.01	nsk1	Clp1-interacting, microtubule plus-end binding Nsk1			CDK substrate site	Ppase target	5.23095	S	103	1	DTQTRYLKQLINICNSPSKNHETSLSPSKST	0.947218		2.18263	0.8084	0.191947	0.924808	1.17339	0.599802	0.399177	0.955314	1.8601	1	0.28848	9.90493e-05	0.251817	0.238356	0.204535	0.192525	1	0.579666	0.435707	0.379849	0.404068	0.338138	0.462539
Q9USU7_S77_1	Q9USU7	SPBC28F2.11	hmo1	upstream binding transcription factor, RNA polymerase I specific, Hmo1	HMO1	UBTF	CDK substrate site	Ppase target	5.21743	S	77	1	KEINMAIESPSKKATSPKKATPAAVAPVEAT	0.999789	Nucleus	0.0728745	0.476722	0.23317	0.930338	0.139007	0.513703	0.517261	0.810996	0.524249	1	0.658292	0.652714	0.532058	0.479507	0.426367	0.312905	1	1.05034	0.823785	0.608362	0.740162	0.676847	0.495515
O94714_S153_1	O94714	SPCC1393.02c	spt2	histone H3-H4 chaperone Spt2	SPT2	SPTY2D1	CDK substrate site	Ppase target	5.10632	S	153	1	SGLLQSKDKRSQSPHSPKKPVKNSSSRDQPV	0.999982		1.261	0.825172	0.178385	0.977282	0.439401	0.675801	0.333353	0.931207	2.86983	1	0.430956	0.120765	0.152503	0.185235	0.192863	0.244087	1	0.777673	0.545898	0.310212	0.33515	0.316798	0.491635
Q12519_S14_2	Q12519	SPCC330.07c		transmembrane transporter			CDK substrate site	Ppase target	4.83793	S	14	2	__MEPSQRSGSFSSISRRRSRVDSRPTYFKV	0.9973		1.35723	0.643149	0.358149	0.984705	0.830422	0.435717	0.562818	0.992755	1.63438	1	0.531214	0.331702	0.346545	0.353571	0.413318	0.354088	1	0.747207	0.61219	0.542611	0.569294	0.556685	0.574153
O94714_S148_2	O94714	SPCC1393.02c	spt2	histone H3-H4 chaperone Spt2	SPT2	SPTY2D1	CDK substrate site	Ppase target	4.55826	S	148	2	NETSSSGLLQSKDKRSQSPHSPKKPVKNSSS	0.827427		1.08384	0.755371	0.247866	0.985266	0.619523	0.562854	0.429221	0.983541	1.74948	1	0.517603	0.237472	0.230306	0.240514	0.24395	0.311397	1	0.708065	0.553459	0.425276	0.407118	0.424194	0.458462
Q09904_S209_2	Q09904	SPAC30D11.04c	nup124	nucleoporin Nup124	NUP1	NUP153	CDK substrate site	Ppase target	4.288	S	209	2	ITEANPTCEKRKPSRSPSPMLSKKKSVARAS	1	NE	0.628423	0.447528	0.554966	0.917387	0.19872	0.281181	0.709148	0.99113	3.16235	1	0.80205	0.606551	0.586541	0.564739	0.498345	0.659657	1	0.923907	0.869462	0.79086	0.756894	0.74342	0.70549
Q09904_S211_2	Q09904	SPAC30D11.04c	nup124	nucleoporin Nup124	NUP1	NUP153	CDK substrate site	Ppase target	4.288	S	211	2	EANPTCEKRKPSRSPSPMLSKKKSVARASEN	0.999997	NE	0.628423	0.447528	0.554966	0.917387	0.19872	0.281181	0.709148	0.99113	3.16235	1	0.80205	0.606551	0.586541	0.564739	0.498345	0.659657	1	0.923907	0.869462	0.79086	0.756894	0.74342	0.70549
Q9USU7_S266_1	Q9USU7	SPBC28F2.11	hmo1	upstream binding transcription factor, RNA polymerase I specific, Hmo1	HMO1	UBTF	CDK substrate site	Ppase target	4.20601	S	266	1	KHTRSTVPTSNVEPVSQPQPSPDKIVSSPNP	0.98374	Nucleus	1.60718	0.764474	0.234498	0.981496	0.558717	0.682009	0.327374	0.915646	2.87655	1	0.380066	0.303781	0.262154	0.207554	0.225814	0.187224	1	0.736028	0.754463	0.28288	0.323927	0.341592	0.373046
O94714_S150_2	O94714	SPCC1393.02c	spt2	histone H3-H4 chaperone Spt2	SPT2	SPTY2D1	CDK substrate site	Ppase target	3.94911	S	150	2	TSSSGLLQSKDKRSQSPHSPKKPVKNSSSRD	0.992373		1.12688	0.800995	0.203457	0.984984	0.608032	0.644535	0.354005	0.995003	1.85332	1	0.483591	0.16581	0.199977	0.201003	0.207583	0.254359	1	0.699211	0.471945	0.350722	0.345515	0.350369	0.382403
O94714_S153_2	O94714	SPCC1393.02c	spt2	histone H3-H4 chaperone Spt2	SPT2	SPTY2D1	CDK substrate site	Ppase target	3.94911	S	153	2	SGLLQSKDKRSQSPHSPKKPVKNSSSRDQPV	0.999982		1.12688	0.800995	0.203457	0.984984	0.608032	0.644535	0.354005	0.995003	1.85332	1	0.483591	0.16581	0.199977	0.201003	0.207583	0.254359	1	0.699211	0.471945	0.350722	0.345515	0.350369	0.382403
Q9USU7_S271_1	Q9USU7	SPBC28F2.11	hmo1	upstream binding transcription factor, RNA polymerase I specific, Hmo1	HMO1	UBTF	CDK substrate site	Ppase target	3.84736	S	271	1	TVPTSNVEPVSQPQPSPDKIVSSPNPPSAKR	1	Nucleus	0.877107	0.761978	0.227258	0.964234	0.293724	0.688319	0.303749	0.994087	2.98617	1	0.506884	0.343067	0.301344	0.220919	0.175323	0.183016	1	0.793408	0.625015	0.409861	0.348248	0.322623	0.310211
O74135_S346_1	O74135	SPAC1805.05	cki3	serine/threonine protein kinase (CK1 family) Cki3	YCK1,YCK2,YCK3	CSNK1G1,CSNK1G2,CSNK1G3	CDK substrate site	Ppase target	3.55035	S	346	1	STIPPYARTRQNLLSSPSKQTPVNNVVDASV	0.89309		1.3159	0.646289	0.353089	0.992514	0.854527	0.501441	0.497272	0.996355	1.53991	1	0.522956	0.382025	0.346511	0.334711	0.335436	0.385668	1	0.706177	0.54353	0.50192	0.51322	0.49028	0.482783
Q9P7S1_T20_1	Q9P7S1	SPAC23G3.12c	htr12	serine protease, involved in lipid metabolism	NMA111	HTRA1,HTRA2,HTRA3,HTRA4	CDK substrate site	Ppase target	3.35489	T	20	1	KRARAGSKSDDIGNKTPKKNGIEHEATKSSE	1		1.15176	0.843148	0.15133	0.964333	0.251157	0.939802	0.13838	0.923235	4.58582	1	0.391857	0.261537	0.193729	0.169777	0.113845	0.0645007	1	1.02986	0.520748	0.254692	0.312389	0.223053	0.105342
O14302_S300_1	O14302	SPAC9G1.06c	cyk3	Nebulin-family actin filament anchoring protein Cyk3	CYK3	LASP1,NEB,NEBL,NRAP	CDK substrate site	Ppase target	3.20696	S	300	1	VLSPSDYFPQHRRFQSAPAPIPRPVSTLIPL	1	Cytoplasm (Periphery)	0.302837	0.569709	0.448572	0.987845	0.0594503	0.639949	0.324803	0.928325	5.09396	1	0.904504	0.661088	0.543104	0.489099	0.438598	0.470086	1	0.850108	0.883479	0.795918	0.724424	0.591152	0.477428
Q9P6R3_T147_1	Q9P6R3	SPBC13E7.07		Schizosaccharomyces specific protein			CDK substrate site	Ppase target	3.19016	T	147	1	TDVEDTQKLEQKHSTTPSSLKMKSSISLAAI	0.982048	Cytoplasm	0.254228	0.579858	0.376319	0.923926	0.0503109	1.02694	2.22615e-14	0.868559	5.05313	1	0.759094	0.664027	0.478	0.449589	0.492663	0.303214	1	1.01691	0.954679	0.577941	0.646003	0.666147	0.272425
Q9P6R7_S17_1	Q9P6R7	SPBC13E7.03c	vts1	Smaug family RNA-binding protein Vts1	VTS1	SAMD4B	CDK substrate site	Ppase target	3.11197	S	17	1	EVVEGRRKTCLDVVDSPSSRQKQTIAVSLVD	0.999985	Cytoplasm	0.952771	0.792579	0.20709	0.999254	0.612351	0.68702	0.324309	0.976728	1.55592	1	0.511478	0.255413	0.234816	0.208426	0.209901	0.199664	1	0.730883	0.382583	0.370877	0.340318	0.355497	0.27602
O13779_S241_1	O13779	SPAC17A2.14	mnr2	vacuolar CorA family magnesium ion transmembrane transporter Mnr2	MNR2		CDK substrate site	Ppase target	3.09821	S	241	1	SVEDVDKRRERNRKLSEPLLVNGRYRVRDRW	1		0.43821	0.756887	0.237569	0.997987	0.270609	0.69865	0.323316	0.987435	1.61935	1	0.712167	0.454955	0.284792	0.252223	0.256606	0.224427	1	0.899226	0.619933	0.433422	0.392491	0.381159	0.307821
Q9P6L9_S971_1	Q9P6L9	SPAC688.07c	rng10	cytoskeleton adaptor for Rga7 GTPase activator Rng10			CDK substrate site	Ppase target	2.60855	S	971	1	STTTKLAKRITQPSLSPARSTVTITHNIATE	1		0.707087	0.482063	0.515385	0.931332	0.160967	0.450577	0.522993	0.961582	4.39274	1	0.746111	0.578186	0.607509	0.499504	0.52962	0.433499	1	0.892867	0.755457	0.723296	0.618692	0.622144	0.510441
Q9USU7_S93_1	Q9USU7	SPBC28F2.11	hmo1	upstream binding transcription factor, RNA polymerase I specific, Hmo1	HMO1	UBTF	CDK substrate site	Ppase target	2.13306	S	93	1	PKKATPAAVAPVEATSAVDTSEAVASMTPNK	0.980795	Nucleus	0.354831	0.867529	0.0883822	0.972821	0.177383	0.93849	0.046616	0.993148	2.00037	1	0.627678	0.379108	0.250322	0.168815	0.089156	0.0302263	1	0.797251	0.636527	0.334961	0.254859	0.159565	0.0548164
Q9P7H1_S482_3	Q9P7H1	SPAC1782.09c	clp1	serine/threonine protein phosphatase (Cdc14-related) Clp1/Flp1	CDC14	CDC14A,CDC14B	CDK substrate site	Ppase target	2.06202	S	482	3	SSQSNIEPNGVRSPTSSPTGSPIRRTSGNRW	0.849412	SPB/Nucleus/Cytoplasm (Periphery)	58.8944	0.841029	0.158971	0.996903	3.58455	0.753615	0.246385	0.994483	16.4301	1	0.144613	0.135277	0.149765	0.172705	0.155485	0.17397	1	0.267319	0.236681	0.272826	0.248319	0.253669	0.211348
Q9URY1_T489_1	Q9URY1	SPAC890.03	ppk16	serine/threonine protein kinase Ppk16	YPL150W		CDK substrate site	Ppase target	2.02176	T	489	1	PQTTHVDTGEQNTPFTPPLLKTVNLDGNKDF	0.999633		0.563179	0.539887	0.4706	0.987572	0.178815	0.555522	0.464566	0.986702	3.14951	1	0.802292	0.558315	0.454609	0.472821	0.476952	0.498334	1	0.942692	0.816878	0.650119	0.536995	0.538944	0.481374
Q9USU7_T105_1	Q9USU7	SPBC28F2.11	hmo1	upstream binding transcription factor, RNA polymerase I specific, Hmo1	HMO1	UBTF	CDK substrate site	Ppase target	1.94465	T	105	1	EATSAVDTSEAVASMTPNKRKARDPAQPKRP	0.999991	Nucleus	0.327633	0.823176	0.131683	0.976564	0.167733	0.913448	0.0895463	0.998237	1.9533	1	0.655947	0.435567	0.295383	0.199808	0.14594	0.0886882	1	0.862351	0.64863	0.368457	0.286547	0.209206	0.106661
O14139_S1281_1	O14139	SPAC3G6.01	hrp3	CHD family chromatin remodeller Hrp3	CHD1	CHD1,CHD2	CDK substrate site	Ppase target	1.92718	S	1281	1	KIETPSREQSRSQTASPVKSEKDDGNVSLNA	1		0.492717	0.896767	0.102818	0.989818	0.318602	0.866263	0.138034	0.99384	1.5465	1	0.656654	0.277486	0.193023	0.142811	0.106166	0.0493634	1	0.78667	0.439884	0.266734	0.22332	0.168034	0.106064
O74653_S656_1	O74653	SPBC1289.04c	pob1	Boi family protein	BOI1,BOI2	CNKSR1,CNKSR2,CNKSR3,IPCEF1,SAMD3	CDK substrate site	Ppase target	1.85426	S	656	1	GTELKTRPTLRSVASSPLNKEPIGKRKSKRD	0.964918	Cytoplasm (Periphery)	1.43207	0.730721	0.269283	0.992627	0.467359	0.706782	0.296978	0.984427	3.06417	1	0.44383	0.278551	0.286671	0.246776	0.241061	0.304602	1	0.741796	0.49278	0.297285	0.29093	0.288791	0.354693
Q09690_S558_2	Q09690	SPAC2F7.03c	pom1	DYRK family cell polarity protein kinase Pom1	YAK1	DYRK2,DYRK3,DYRK4	CDK substrate site	Ppase target	1.71789	S	558	2	LPSNFKDKGHVPQQRSVSYTPKRSSDTSESL	0.999634		0.861348	0.62229	0.386346	0.980809	0.303169	0.565431	0.414031	0.989553	2.84115	1	0.679709	0.378734	0.376092	0.404262	0.380063	0.420948	1	0.791803	0.654784	0.508114	0.455937	0.432031	0.404454
Q09690_T562_2	Q09690	SPAC2F7.03c	pom1	DYRK family cell polarity protein kinase Pom1	YAK1	DYRK2,DYRK3,DYRK4	CDK substrate site	Ppase target	1.71789	T	562	2	FKDKGHVPQQRSVSYTPKRSSDTSESLQPSL	0.999324		0.861348	0.62229	0.386346	0.980809	0.303169	0.565431	0.414031	0.989553	2.84115	1	0.679709	0.378734	0.376092	0.404262	0.380063	0.420948	1	0.791803	0.654784	0.508114	0.455937	0.432031	0.404454
P22987_S30_1	P22987	SPBC4F6.06	kin1	MARK/PAR-1 kinase Kin1	KIN1,KIN2	MARK1,MARK2,MARK3,MARK4	CDK substrate site	Ppase target	1.67806	S	30	1	KSAALNALPKIKISDSPNRHHNLVDAFMQSP	0.999677	Cytoplasm/Cytoplasm (Periphery)	0.279717	0.862345	0.128853	0.989352	0.13854	0.884487	0.0657168	0.967078	2.01903	1	0.784558	0.450691	0.317165	0.242076	0.151134	0.101184	1	0.735611	0.675395	0.503225	0.299033	0.205547	0.105086
Q09822_S732_1	Q09822	SPAC20G8.05c	cdc15	F-BAR domain protein Cdc15	HOF1	PSTPIP1,PSTPIP2	CDK substrate site	Ppase target	1.64184	S	732	1	ERSASSLSVRQSDVVSPAPSTRARGQSVSGQ	0.999999	Cytoplasm (Periphery)	0.298248	0.665379	0.351442	0.994383	0.122108	0.737176	0.277297	0.958843	2.4425	1	0.87026	0.624036	0.458097	0.378002	0.360768	0.376519	1	0.900747	0.852993	0.677232	0.482431	0.392594	0.345506
O94259_T255_1	O94259	SPBP8B7.10c	utp16	U3 snoRNP-associated protein Utp16	BUD21	NOL7	CDK substrate site	Ppase target	1.58853	T	255	1	TEIEEKVDEASLDLYTPKGHKIVFPNNEIPK	1		0.676356	0.712009	0.287737	0.997593	0.554353	0.662191	0.338909	0.998081	1.22008	1	0.648824	0.383723	0.293408	0.304867	0.262402	0.291786	1	0.72244	0.46054	0.361916	0.369011	0.344303	0.327616
Q9HDY4_S83_1	Q9HDY4	SPAPB1A10.06c	dhx37	ATP-dependent RNA helicase, small-subunit processome Dhx37	ECM16	DHX37	CDK substrate site	Ppase target	1.50598	S	83	1	RKQELKDQLLKENEGSISSKKKKRLDKYIEN	0.988263		1.46537	0.71771	0.282674	0.998045	0.570524	0.679927	0.313961	0.987077	2.56846	1	0.450961	0.275736	0.288403	0.294549	0.291758	0.269224	1	0.683815	0.443759	0.369308	0.271163	0.334567	0.303319
Q09713_S309_1	Q09713	SPAC18B11.06	lcp5	U3 snoRNP-associated protein Lcp5	LCP5	NGDN	CDK substrate site	Ppase target	1.35286	S	309	1	KRRANFEDVNDGSLASPVQIGQSYRKRKKNL	1		0.912997	0.523554	0.477602	0.968665	0.369756	0.546359	0.490875	0.958269	2.46918	1	0.691823	0.504727	0.464563	0.494902	0.436348	0.533044	1	0.934566	0.66415	0.48674	0.515145	0.509729	0.513949
Q03319_S82_1	Q03319	SPAC2G11.11c	prh1	ATP-dependent RNA helicase Prh1	DHR2	DHX35	CDK substrate site	Ppase target	1.26185	S	82	1	VVGSDNSSPEKRSENSPSKRKDILEQRKNLP	0.999763		0.40379	0.903199	0.109406	0.996194	0.261882	0.898283	0.100974	0.992441	1.54188	1	0.744575	0.345304	0.19743	0.145666	0.115814	0.102269	1	0.920871	0.509219	0.282926	0.19201	0.145087	0.0957941
Q10185_S847_1	Q10185	SPAC3F10.11c	abc2	vacuolar phytochelatin and glutathione S-conjugate ABC family transmembrane transporter Abc2	BPT1,VMR1,YBT1,YCF1,YOR1	ABCC1,ABCC2,ABCC3,ABCC6	CDK substrate site		1.69921	S	847	1	TGADTPLSRSQSVITSSTDVTSSASRSSDTV	0.969983		99.9993	0.527578	0.472422	0.950202	99.9988	0.479839	0.520161	0.927979	1.00001	1	0.438583	0.329015	0.444626	0.497646	0.484461	0.494684	1	0.510895	0.480852	0.457303	0.5302	0.567513	0.557921
Q9C0W2_S207_1	Q9C0W2	SPBP22H7.05c	abo2	histone H3-H4 chaperone (ATP-dependent) Abo2	YTA7	ATAD2,ATAD2B	CDK substrate site		1.18377	S	207	1	DSDFADSPDDLTKVRSPIPSRRGRRKRKMRG	0.999999		0.483441	0.661398	0.339402	0.9954	0.429223	0.598588	0.389811	0.989872	1.12632	1	0.750876	0.484322	0.396287	0.34086	0.315626	0.358692	1	0.759795	0.551705	0.46294	0.426072	0.376329	0.368033
Q9P7E8_T297_1	Q9P7E8	SPAPJ760.02c	abp1	cofilin/tropomyosin family, drebrin ortholog Abp1	ABP1	DBNL	CDK substrate site		-0.523948	T	297	1	TGSSYRSAESSHAPTTPDHFKLTPLTKLEPQ	0.9953		0.147835	0.725518	0.286453	0.998267	0.141665	0.801307	0.236634	0.983322	1.04356	1	0.919937	0.766859	0.581807	0.466105	0.409558	0.309292	1	0.949723	0.823778	0.555123	0.445106	0.362401	0.279966
Q9P7E8_S317_1	Q9P7E8	SPAPJ760.02c	abp1	cofilin/tropomyosin family, drebrin ortholog Abp1	ABP1	DBNL	CDK substrate site		-3.14655	S	317	1	KLTPLTKLEPQPPSGSPSKKPVSELEELHTA	0.999901		0.136231	1.04336	0.0272587	0.971621	0.214366	1.07233	2.22045e-14	0.973969	0.63551	1	0.977977	0.813605	0.465011	0.276831	0.22137	0.0890503	1	0.936764	0.620955	0.239707	0.113931	0.0807864	0.0407689
Q9P7E8_T148_1	Q9P7E8	SPAPJ760.02c	abp1	cofilin/tropomyosin family, drebrin ortholog Abp1	ABP1	DBNL	CDK substrate site		-3.27351	T	148	1	ADASGSKYSVHTSNSTPQSKHNAFYDASQTF	0.881235		0.289903	0.697737	0.324541	0.964654	0.248501	0.851859	0.148039	0.99822	1.16661	1	0.897009	0.563512	0.509905	0.335928	0.319835	0.355554	1	0.865127	0.552413	0.336272	0.24853	0.184365	0.150772
O94619_T518_1	O94619	SPBC1289.10c	adn2	DNA-binding transcription factor Adn2	FLO8		CDK substrate site		0.278414	T	518	1	KSTTPKSTDTPTEATTSPVKVSTKNSNTTEN	0.922535	Cytoplasm	0.816024	0.972162	0.0422731	0.986191	0.77876	0.95124	0.0528722	0.998288	1.04785	1	0.521197	0.0424797	0.0491547	0.0601769	0.0504391	0.064627	1	0.502425	0.127299	0.0492697	0.0487178	0.0610335	0.0713656
O94619_S519_1	O94619	SPBC1289.10c	adn2	DNA-binding transcription factor Adn2	FLO8		CDK substrate site		-0.0381361	S	519	1	STTPKSTDTPTEATTSPVKVSTKNSNTTENL	0.998816	Cytoplasm	0.686394	0.959792	0.0577534	0.989243	0.744599	0.938859	0.0643595	0.999254	0.921831	1	0.593026	0.113039	0.0664937	0.0708231	0.0729736	0.0700039	1	0.520324	0.150548	0.0739503	0.060697	0.0655174	0.0768966
O94619_T518_2	O94619	SPBC1289.10c	adn2	DNA-binding transcription factor Adn2	FLO8		CDK substrate site		-0.565244	T	518	2	KSTTPKSTDTPTEATTSPVKVSTKNSNTTEN	0.922535	Cytoplasm	0.654064	0.948275	0.0782477	0.978601	0.816144	0.936435	0.0692051	0.997131	0.801407	1	0.647537	0.11978	0.0872475	0.0949043	0.0921973	0.100973	1	0.502201	0.118966	0.0710898	0.0657392	0.0736784	0.0915753
O94619_T512_2	O94619	SPBC1289.10c	adn2	DNA-binding transcription factor Adn2	FLO8		CDK substrate site		-0.780646	T	512	2	SSVAKTKSTTPKSTDTPTEATTSPVKVSTKN	0.999996	Cytoplasm	0.637515	0.934315	0.0945865	0.97537	0.772784	0.92952	0.0776398	0.996216	0.824959	1	0.668884	0.145207	0.0884794	0.105027	0.111233	0.132581	1	0.529705	0.135757	0.0766356	0.0765009	0.0812897	0.10372
O94619_S519_2	O94619	SPBC1289.10c	adn2	DNA-binding transcription factor Adn2	FLO8		CDK substrate site		-0.936756	S	519	2	STTPKSTDTPTEATTSPVKVSTKNSNTTENL	0.998816	Cytoplasm	0.625439	0.923663	0.107282	0.971174	0.739918	0.924224	0.0844557	0.995193	0.845281	1	0.685401	0.164926	0.0894346	0.112877	0.125996	0.157092	1	0.552127	0.149454	0.0811579	0.0852767	0.0875002	0.11362
O94619_S491_2	O94619	SPBC1289.10c	adn2	DNA-binding transcription factor Adn2	FLO8		CDK substrate site		-3.92555	S	491	2	KERKGYTSASPDRPLSQTITESSVAKTKSTT	0.999538	Cytoplasm	0.177694	0.688631	0.430321	0.86888	0.27611	0.72516	0.323441	0.973991	0.643561	1	1.15747	0.833071	0.693149	0.491806	0.484455	0.487344	1	0.945757	0.638954	0.441798	0.352937	0.342525	0.361715
O74522_S365_1	O74522	SPCC1494.10	adn3	DNA-binding transcription factor Adn3	FLO8		CDK substrate site		0.341426	S	365	1	LKAQQQHLQRQSKQMSEPAPINMKSNKDQQL	1		1.96772	0.60637	0.393985	0.917595	5.64117	0.620953	0.379047	0.89267	0.348815	1	0.482669	0.328107	0.473386	0.402105	0.454143	0.30855	1	0.381252	0.331624	0.278398	0.333331	0.467293	0.48868
O74522_S430_2	O74522	SPCC1494.10	adn3	DNA-binding transcription factor Adn3	FLO8		CDK substrate site		-0.0010845	S	430	2	MRNFGDVRHQKLPTSSPPSQHPPVGQIPSQY	0.985622		1.26245	0.843943	0.158527	0.991373	1.82928	0.831358	0.168639	0.997076	0.690131	1	0.4104	0.123607	0.152374	0.159675	0.169881	0.195025	1	0.302072	0.172503	0.154169	0.153485	0.169661	0.20335
O74522_T428_2	O74522	SPCC1494.10	adn3	DNA-binding transcription factor Adn3	FLO8		CDK substrate site		-0.0010845	T	428	2	LVMRNFGDVRHQKLPTSSPPSQHPPVGQIPS	0.977247		1.26245	0.843943	0.158527	0.991373	1.82928	0.831358	0.168639	0.997076	0.690131	1	0.4104	0.123607	0.152374	0.159675	0.169881	0.195025	1	0.302072	0.172503	0.154169	0.153485	0.169661	0.20335
O74522_T244_1	O74522	SPCC1494.10	adn3	DNA-binding transcription factor Adn3	FLO8		CDK substrate site		-0.172448	T	244	1	VLQGQVMNNPTIPKGTPSTSIEGAKTSIPPS	0.979928		22.661	0.56012	0.43988	0.922984	23.401	0.591435	0.408565	0.977131	0.968379	1	0.424108	0.383937	0.451982	0.444597	0.397462	0.526557	1	0.415101	0.405194	0.418897	0.412948	0.397109	0.524241
O74522_S636_2	O74522	SPCC1494.10	adn3	DNA-binding transcription factor Adn3	FLO8		CDK substrate site		-0.322377	S	636	2	NKKRLMMARQEQGTGSLSPQSYMNSRYSVDV	0.999962		0.423574	0.793497	0.242704	0.969741	0.498393	0.787407	0.240939	0.970624	0.84988	1	0.828588	0.458248	0.237956	0.230444	0.263525	0.300882	1	0.780427	0.390979	0.231444	0.214052	0.24963	0.315945
O74522_S638_2	O74522	SPCC1494.10	adn3	DNA-binding transcription factor Adn3	FLO8		CDK substrate site		-0.410672	S	638	2	KRLMMARQEQGTGSLSPQSYMNSRYSVDVGK	0.999973		0.427056	0.765254	0.261746	0.97197	0.530754	0.766782	0.255048	0.963643	0.804622	1	0.807059	0.482473	0.253457	0.241723	0.275928	0.328768	1	0.753321	0.393664	0.234214	0.21062	0.270774	0.341726
O74522_S725_2	O74522	SPCC1494.10	adn3	DNA-binding transcription factor Adn3	FLO8		CDK substrate site		-1.05566	S	725	2	QQFSPSAPQAEKLSRSMSPFVSQQQQLNQPV	0.999989		0.126298	1.03937	0.0624023	0.962693	0.149145	0.904586	0.100397	0.983737	0.846812	1	1.07816	0.814073	0.528327	0.394296	0.241077	0.135962	1	0.86	0.707804	0.522122	0.29592	0.209312	0.152134
O74522_S727_2	O74522	SPCC1494.10	adn3	DNA-binding transcription factor Adn3	FLO8		CDK substrate site		-1.05566	S	727	2	FSPSAPQAEKLSRSMSPFVSQQQQLNQPVSN	0.999435		0.126298	1.03937	0.0624023	0.962693	0.149145	0.904586	0.100397	0.983737	0.846812	1	1.07816	0.814073	0.528327	0.394296	0.241077	0.135962	1	0.86	0.707804	0.522122	0.29592	0.209312	0.152134
O74522_S472_1	O74522	SPCC1494.10	adn3	DNA-binding transcription factor Adn3	FLO8		CDK substrate site		-3.03499	S	472	1	NTPIPVKQVGGMPLQSPLPVSMKPSADDHSR	1		2.20578	0.535868	0.464006	0.919073	2.50283	0.66106	0.338916	0.995339	0.881316	1	0.521276	0.513133	0.46277	0.39708	0.403432	0.547877	1	0.39256	0.362449	0.341452	0.308298	0.347429	0.33451
O94534_S548_1	O94534	SPCC895.07	alp14	TOG/XMAP215 microtubule plus end tracking polymerase Alp14	STU2	CKAP5	CDK substrate site		0.608793	S	548	1	KAVKKSVVPSSPVVPSPRKATNKSLSMDVSK	1	SPB/MT	0.224569	0.889251	0.1147	0.996316	0.246479	0.937274	0.138523	0.966533	0.911107	1	0.826556	0.56911	0.372946	0.207802	0.154238	0.138881	1	0.965162	0.604508	0.30204	0.212182	0.189733	0.173959
O94534_S767_1	O94534	SPCC895.07	alp14	TOG/XMAP215 microtubule plus end tracking polymerase Alp14	STU2	CKAP5	CDK substrate site		-0.764408	S	767	1	AKTNGNFTFHAELPRSPFSSRANNINPDWTK	0.992655	SPB/MT	0.514741	0.622147	0.356092	0.974923	0.502104	0.730295	0.303804	0.969265	1.02517	1	0.677371	0.521946	0.408451	0.376193	0.364817	0.303783	1	0.826281	0.409533	0.304364	0.323079	0.313008	0.331373
O94534_S548_2	O94534	SPCC895.07	alp14	TOG/XMAP215 microtubule plus end tracking polymerase Alp14	STU2	CKAP5	CDK substrate site		-0.971948	S	548	2	KAVKKSVVPSSPVVPSPRKATNKSLSMDVSK	1	SPB/MT	0.483057	0.762241	0.2272	0.997073	0.576629	0.811629	0.191645	0.998309	0.837726	1	0.673888	0.419309	0.281819	0.239471	0.217178	0.223469	1	0.655188	0.332738	0.19608	0.213685	0.195401	0.189826
O94534_S543_2	O94534	SPCC895.07	alp14	TOG/XMAP215 microtubule plus end tracking polymerase Alp14	STU2	CKAP5	CDK substrate site		-1.13761	S	543	2	VPSNAKAVKKSVVPSSPVVPSPRKATNKSLS	0.994289	SPB/MT	0.484178	0.768931	0.222505	0.997758	0.578004	0.825276	0.180384	0.997097	0.837674	1	0.677449	0.411876	0.280155	0.229273	0.212055	0.223288	1	0.657056	0.318328	0.180537	0.208972	0.183905	0.17895
O94534_S747_1	O94534	SPCC895.07	alp14	TOG/XMAP215 microtubule plus end tracking polymerase Alp14	STU2	CKAP5	CDK substrate site		-1.40335	S	747	1	PTRPKLYSSIDVNQRSPLASAKTNGNFTFHA	1	SPB/MT	0.155318	0.835852	0.168459	0.998811	0.190591	0.893394	0.136507	0.994997	0.814931	1	0.895925	0.678779	0.504355	0.381353	0.289361	0.187297	1	0.910124	0.649951	0.409944	0.294659	0.210589	0.159745
O94534_S720_1	O94534	SPCC895.07	alp14	TOG/XMAP215 microtubule plus end tracking polymerase Alp14	STU2	CKAP5	CDK substrate site		-1.57143	S	720	1	AFMRRANTDFLELSTSPSFQRSVREFEPTRP	0.997862	SPB/MT	0.238579	0.763267	0.232036	0.999064	0.291788	0.847505	0.177027	0.994313	0.817646	1	0.827753	0.603047	0.412902	0.339655	0.268962	0.231586	1	0.849627	0.529751	0.293202	0.237679	0.214743	0.182013
O94534_S692_1	O94534	SPCC895.07	alp14	TOG/XMAP215 microtubule plus end tracking polymerase Alp14	STU2	CKAP5	CDK substrate site		-2.006	S	692	1	QKQLSELKGELNTLRSARKASPIGDRKPAFM	0.981857	SPB/MT	0.911639	0.757092	0.24678	0.995715	0.931375	0.844711	0.157444	0.998732	0.97881	1	0.565708	0.263856	0.260627	0.264161	0.234037	0.252143	1	0.498406	0.192238	0.156714	0.15476	0.174511	0.15832
O94534_S542_2	O94534	SPCC895.07	alp14	TOG/XMAP215 microtubule plus end tracking polymerase Alp14	STU2	CKAP5	CDK substrate site		-2.93937	S	542	2	VVPSNAKAVKKSVVPSSPVVPSPRKATNKSL	0.871599	SPB/MT	0.535036	0.694778	0.318894	0.954722	0.677965	0.842062	0.189274	0.933695	0.78918	1	0.766935	0.390588	0.426069	0.266831	0.342631	0.314085	1	0.703181	0.219544	0.0799989	0.230585	0.243348	0.241021
Q9URY2_T100_1	Q9URY2	SPAC890.02c	alp7	TACC protein Alp7	SLK19	TACC1,TACC2,TACC3	CDK substrate site		0.0372655	T	100	1	RLQALELNKSFDFSGTPRPMHPISHPLSQHK	0.978613		87.7374	0.708942	0.291058	0.974203	4.70946	0.711758	0.288242	0.949459	18.63	1	0.227961	0.209929	0.312642	0.317643	0.269453	0.31244	1	0.294668	0.231332	0.365058	0.27297	0.212728	0.360789
Q9URY2_T65_1	Q9URY2	SPAC890.02c	alp7	TACC protein Alp7	SLK19	TACC1,TACC2,TACC3	CDK substrate site		-0.289924	T	65	1	SSEESMPAPKLFPKLTSKPNPQLNLKDTLNK	0.902589		0.235617	0.971275	0.119386	0.958738	0.362439	1.23678	0.150467	0.980305	0.650086	1	0.983974	0.622714	0.307315	0.200353	0.180455	0.156535	1	1.01256	0.564776	0.286766	0.204157	0.183414	0.131705
Q9URY2_T131_1	Q9URY2	SPAC890.02c	alp7	TACC protein Alp7	SLK19	TACC1,TACC2,TACC3	CDK substrate site		-0.654257	T	131	1	TPEFKHRKRNVESILTPKNPSLFSSSNAASQ	0.999973		1.97428	0.850782	0.149284	0.999288	2.8555	0.872996	0.127004	0.999952	0.691396	1	0.268188	0.138304	0.158514	0.156294	0.143668	0.150662	1	0.177225	0.119184	0.127749	0.126225	0.126589	0.12745
O74191_S192_1	O74191	SPBC1347.02	ani1	nucleophosmin-like histone chaperone/CENP-A amino terminus domain (NTD) isomerase Ani1/Fkbp39	FPR3,FPR4	NPM1,NPM2,NPM3	CDK substrate site		0.703825	S	192	1	PAKKAQVKKKRTKDESEQEEAASPKKNNTKK	1	Nucleus	0.483106	0.857833	0.159686	0.988709	0.445435	0.828471	0.182495	0.995109	1.08457	1	0.736251	0.303281	0.23297	0.178078	0.166308	0.147342	1	0.742053	0.366092	0.258978	0.189107	0.195106	0.177588
O74191_S199_1	O74191	SPBC1347.02	ani1	nucleophosmin-like histone chaperone/CENP-A amino terminus domain (NTD) isomerase Ani1/Fkbp39	FPR3,FPR4	NPM1,NPM2,NPM3	CDK substrate site		0.319104	S	199	1	KKKRTKDESEQEEAASPKKNNTKKQKVEGTP	1	Nucleus	0.602153	1.01619	0.0117655	0.983468	0.538241	1.0066	0.0178956	0.99032	1.11874	1	0.644779	0.0952195	0.0315247	0.0298515	0.028653	0.0234322	1	0.667691	0.161779	0.0461726	0.0313359	0.0329489	0.028905
O74191_T213_1	O74191	SPBC1347.02	ani1	nucleophosmin-like histone chaperone/CENP-A amino terminus domain (NTD) isomerase Ani1/Fkbp39	FPR3,FPR4	NPM1,NPM2,NPM3	CDK substrate site		0.16527	T	213	1	ASPKKNNTKKQKVEGTPVKEKKVAFAEKLEQ	1	Nucleus	0.829764	1.00528	0.000787044	0.997529	0.768839	1.00087	0.004008	0.998832	1.07924	1	0.460146	0.0473261	0.00806041	0.0106418	0.00768426	0.00547676	1	0.483646	0.080021	0.0105521	0.00932654	0.00968889	0.00989465
O74191_S192_2	O74191	SPBC1347.02	ani1	nucleophosmin-like histone chaperone/CENP-A amino terminus domain (NTD) isomerase Ani1/Fkbp39	FPR3,FPR4	NPM1,NPM2,NPM3	CDK substrate site		-0.245253	S	192	2	PAKKAQVKKKRTKDESEQEEAASPKKNNTKK	1	Nucleus	0.507541	0.978128	0.0760795	0.957257	0.495605	0.958422	0.0703311	0.987783	1.02408	1	0.797753	0.179328	0.0943598	0.0972264	0.106358	0.0968815	1	0.723588	0.231958	0.103376	0.0874847	0.08461	0.0831246
O74191_S199_2	O74191	SPBC1347.02	ani1	nucleophosmin-like histone chaperone/CENP-A amino terminus domain (NTD) isomerase Ani1/Fkbp39	FPR3,FPR4	NPM1,NPM2,NPM3	CDK substrate site		-0.245253	S	199	2	KKKRTKDESEQEEAASPKKNNTKKQKVEGTP	1	Nucleus	0.507541	0.978128	0.0760795	0.957257	0.495605	0.958422	0.0703311	0.987783	1.02408	1	0.797753	0.179328	0.0943598	0.0972264	0.106358	0.0968815	1	0.723588	0.231958	0.103376	0.0874847	0.08461	0.0831246
P87175_S370_2	P87175	SPBC3D6.10	apn2	AP-endonuclease Apn2	APN2	APEX2	CDK substrate site		0.014135	S	370	2	SPTQSENVSASASSGSSPTVSRANSVIDVDA	0.938845		0.0964761	0.792095	0.170721	0.926741	0.0944809	0.870099	0.128854	0.960414	1.02112	1	0.919212	0.617273	0.613213	0.571018	0.434463	0.219874	1	0.978272	0.67061	0.638828	0.502225	0.444748	0.195175
Q9UU82_T5_1	Q9UU82	SPCP1E11.05c	are2	acyl-coA-sterol acyltransferase Are2	ARE1,ARE2	DGAT1	CDK substrate site		-0.184784	T	5	1	___________MIAATPAKSKPSDVNLEQTF	1		1.15647	0.948693	0.0549971	0.993435	1.01465	0.954009	0.0455496	0.999874	1.13977	1	0.371104	0.0243571	0.0658301	0.0754268	0.0603076	0.0637921	1	0.389607	0.0952815	0.0508286	0.0386153	0.0448705	0.0467284
Q9HDY1_S683_1	Q9HDY1	SPAPB1A10.09	ase1	antiparallel microtubule cross-linking factor Ase1	ASE1	PRC1	CDK substrate site		0.276471	S	683	1	TPEMDIENSSQNLPFSPMKISPIRASPVKTI	1	SPB/MT	0.375785	0.764309	0.219934	0.99517	0.576277	0.728566	0.263564	0.995107	0.652091	1	0.708593	0.495858	0.299236	0.239616	0.225591	0.221948	1	0.652443	0.41168	0.298726	0.251304	0.246152	0.279351
Q9HDY1_T521_1	Q9HDY1	SPAPB1A10.09	ase1	antiparallel microtubule cross-linking factor Ase1	ASE1	PRC1	CDK substrate site		0.0850545	T	521	1	TPSVRSASRAMTSPRTPLPRVKNTQNPSRSI	0.99998	SPB/MT	57.8718	0.652752	0.347248	0.964072	24.2607	0.635956	0.364044	0.976068	2.38541	1	0.324925	0.375674	0.407694	0.269042	0.353262	0.353573	1	0.331278	0.285847	0.369804	0.418913	0.343094	0.360572
Q9HDY1_S535_1	Q9HDY1	SPAPB1A10.09	ase1	antiparallel microtubule cross-linking factor Ase1	ASE1	PRC1	CDK substrate site		-0.389176	S	535	1	RTPLPRVKNTQNPSRSISAEPPSATSTANRR	0.999798	SPB/MT	40.1774	0.57141	0.42859	0.887592	3.15195	0.601919	0.398092	0.927956	12.7469	1	0.347033	0.223881	0.428245	0.455151	0.51858	0.394143	1	0.424236	0.321527	0.386494	0.461285	0.480456	0.342258
Q9HDY1_T506_1	Q9HDY1	SPAPB1A10.09	ase1	antiparallel microtubule cross-linking factor Ase1	ASE1	PRC1	CDK substrate site		-0.677316	T	506	1	VNRTPSQRGRVAVPSTPSVRSASRAMTSPRT	0.997362	SPB/MT	59.5689	0.87368	0.12632	0.991501	43.9406	0.910651	0.0893488	0.996988	1.35567	1	0.105073	0.0300446	0.148244	0.137528	0.123343	0.117363	1	0.0699625	0.071279	0.100899	0.100724	0.0936408	0.0807981
Q9HDY1_T521_2	Q9HDY1	SPAPB1A10.09	ase1	antiparallel microtubule cross-linking factor Ase1	ASE1	PRC1	CDK substrate site		-1.15752	T	521	2	TPSVRSASRAMTSPRTPLPRVKNTQNPSRSI	0.99998	SPB/MT	2.14702	0.822374	0.177709	0.996447	2.28152	0.866147	0.13382	0.998596	0.941049	1	0.274906	0.151674	0.193059	0.202549	0.176037	0.165362	1	0.221777	0.150747	0.144521	0.133207	0.126801	0.114903
Q9HDY1_T494_1	Q9HDY1	SPAPB1A10.09	ase1	antiparallel microtubule cross-linking factor Ase1	ASE1	PRC1	CDK substrate site		-1.63391	T	494	1	ANRPKTATTTDSVNRTPSQRGRVAVPSTPSV	0.999516	SPB/MT	1.6267	0.841902	0.158796	0.991666	1.6963	0.89738	0.10225	0.998056	0.958974	1	0.329629	0.118779	0.182201	0.136441	0.167876	0.189365	1	0.263771	0.137779	0.101088	0.0918521	0.0900694	0.0996633
Q9HDY1_S693_1	Q9HDY1	SPAPB1A10.09	ase1	antiparallel microtubule cross-linking factor Ase1	ASE1	PRC1	CDK substrate site		-2.70452	S	693	1	QNLPFSPMKISPIRASPVKTIPSSPSPTTNI	1	SPB/MT	0.137036	0.800978	0.227852	0.978259	0.182632	0.905319	0.148888	0.985035	0.750339	1	0.925152	0.824074	0.595473	0.400087	0.369975	0.27747	1	0.950057	0.697065	0.430516	0.300542	0.250585	0.173511
Q9HDY1_S616_1	Q9HDY1	SPAPB1A10.09	ase1	antiparallel microtubule cross-linking factor Ase1	ASE1	PRC1	CDK substrate site		-3.64353	S	616	1	KFPNSVSRNTHFESKSPHPNYSRTPHETYSK	1	SPB/MT	1.14893	0.693344	0.312922	0.950202	1.41032	0.815102	0.184529	0.995413	0.814662	1	0.562531	0.233582	0.350009	0.277094	0.320808	0.380329	1	0.381238	0.207956	0.220112	0.180577	0.164405	0.168473
O74447_S490_1	O74447	SPCC16C4.02c	asi1	armadillo-type fold protein, neurochondrin ortholog, implicated in calcium mediated signalling, and the regulation of cytoskeleton organization Asi1		NCDN	CDK substrate site		-3.00167	S	490	1	YDDFIKCNDDLKGDKSFNDYILSTNEEDGED	1		0.0593285	1.17534	2.22046e-14	0.887323	0.0848502	0.946517	0.0868621	0.874926	0.699215	1	1.21855	1.03728	0.906275	0.683481	0.468436	0.278488	1	0.881141	0.972477	0.760189	0.412977	0.362806	0.241759
Q9P6S5_T193_1	Q9P6S5	SPBC27.02c	ask1	DASH complex subunit Ask1	ASK1		CDK substrate site		-0.739058	T	193	1	ALLHRVLDTNWQVQVTPREPKNLQSQEVMDI	1		29.0559	0.690692	0.309308	0.979385	2.99391	0.725398	0.274615	0.956668	9.70498	1	0.28229	0.290013	0.342902	0.283591	0.362488	0.296066	1	0.311326	0.223619	0.27768	0.295708	0.375342	0.20989
Q9P6S5_T136_1	Q9P6S5	SPBC27.02c	ask1	DASH complex subunit Ask1	ASK1		CDK substrate site		-0.88006	T	136	1	AVQGDNTKNEDFVQSTPKKMDVSLEDISLDD	0.999728		0.302077	0.868704	0.131659	0.994005	0.319239	0.900617	0.106872	0.999375	0.946239	1	0.879636	0.485526	0.268205	0.183869	0.17196	0.124838	1	0.774738	0.450364	0.227889	0.161667	0.131013	0.106426
Q9P6S5_S143_3	Q9P6S5	SPBC27.02c	ask1	DASH complex subunit Ask1	ASK1		CDK substrate site		-1.4383	S	143	3	KNEDFVQSTPKKMDVSLEDISLDDAALTPIP	1		0.751271	0.859987	0.143927	0.998413	1.04464	0.899807	0.0996268	0.999648	0.719169	1	0.561983	0.2166	0.147429	0.160604	0.151239	0.136294	1	0.413834	0.144651	0.106573	0.102438	0.0975757	0.0886278
Q9P6S5_S148_3	Q9P6S5	SPBC27.02c	ask1	DASH complex subunit Ask1	ASK1		CDK substrate site		-1.4383	S	148	3	VQSTPKKMDVSLEDISLDDAALTPIPARMQT	1		0.751271	0.859987	0.143927	0.998413	1.04464	0.899807	0.0996268	0.999648	0.719169	1	0.561983	0.2166	0.147429	0.160604	0.151239	0.136294	1	0.413834	0.144651	0.106573	0.102438	0.0975757	0.0886278
Q9P6S5_T155_3	Q9P6S5	SPBC27.02c	ask1	DASH complex subunit Ask1	ASK1		CDK substrate site		-1.4383	T	155	3	MDVSLEDISLDDAALTPIPARMQTPLRKPEN	1		0.751271	0.859987	0.143927	0.998413	1.04464	0.899807	0.0996268	0.999648	0.719169	1	0.561983	0.2166	0.147429	0.160604	0.151239	0.136294	1	0.413834	0.144651	0.106573	0.102438	0.0975757	0.0886278
P52890_T204_1	P52890	SPBC29B5.01	atf1	DNA-binding transcription factor, Atf-CREB family Atf1	SKO1		CDK substrate site		-0.685478	T	204	1	SDASAAARFSSGTGFTPGVNEPFRSLLTPTG	0.999917	Nucleus	1.40529	0.88885	0.113337	0.988206	1.74198	0.904324	0.0959201	0.998781	0.806718	1	0.344749	0.0522791	0.115677	0.12331	0.129324	0.145951	1	0.256429	0.0780536	0.0932064	0.106746	0.10504	0.0988651
Q9USW1_S108_1	Q9USW1	SPBC21B10.03c	ath1	ataxin-2 homolog	PBP1	ATXN2,ATXN2L	CDK substrate site		-1.10383	S	108	1	SNNSQQRVWKTDVAISAEKRTETRQRELRRW	1		0.159594	0.62448	0.394065	0.98913	0.151061	0.720467	0.319385	0.96048	1.05649	1	0.970193	0.758638	0.622991	0.554785	0.491329	0.401125	1	1.03079	0.715251	0.610655	0.537782	0.419499	0.335956
O42854_T685_1	O42854	SPAC23A1.17	bbc1	WIP family cytoskeletal protein Bbc1	BBC1		CDK substrate site		1.62596	T	685	1	AGATADVESAANSPITPPRTWHSPDFTSKSF	1		0.33687	0.745785	0.327151	0.916018	0.287245	0.684274	0.39169	0.91371	1.17276	1	0.970439	0.620606	0.317219	0.306078	0.377469	0.392291	1	1.03597	0.6635	0.4234	0.451403	0.46565	0.386208
O42854_S589_1	O42854	SPAC23A1.17	bbc1	WIP family cytoskeletal protein Bbc1	BBC1		CDK substrate site		0.295939	S	589	1	PETQETSEQQVHKTPSPEKQKVLSPPPIITN	1		0.356668	0.509676	0.430776	0.89954	0.355235	0.686512	0.400108	0.877249	1.00404	1	0.674549	0.651022	0.51741	0.461432	0.419776	0.414361	1	1.03263	0.622816	0.346952	0.424083	0.456637	0.438648
O42854_T587_1	O42854	SPAC23A1.17	bbc1	WIP family cytoskeletal protein Bbc1	BBC1		CDK substrate site		0.199563	T	587	1	VIPETQETSEQQVHKTPSPEKQKVLSPPPII	1		0.718542	0.523587	0.453821	0.925732	0.403178	0.66394	0.399001	0.895748	1.7822	1	0.641037	0.601482	0.49053	0.460846	0.418756	0.412282	1	0.955605	0.592815	0.314225	0.424256	0.42998	0.45817
O42854_S699_1	O42854	SPAC23A1.17	bbc1	WIP family cytoskeletal protein Bbc1	BBC1		CDK substrate site		-1.81402	S	699	1	ITPPRTWHSPDFTSKSFEPIERKLPSRISEV	1		0.539406	0.664982	0.359661	0.964198	0.296683	0.786943	0.230904	0.993053	1.81812	1	0.810581	0.433294	0.368085	0.386426	0.411688	0.324923	1	0.851703	0.541183	0.340467	0.297468	0.273974	0.218156
Q9HGP4_S667_1	Q9HGP4	SPAC631.02	bdf2	BET family double bromodomain protein Bdf2	BDF1,BDF2	BRD4	CDK substrate site		2.68561	S	667	1	TASHTHQEKKKGRALSETEQAEKIRQLRAQL	0.999773		0.355741	0.797059	0.218325	0.987898	0.228659	0.698898	0.291697	0.989956	1.55577	1	0.817611	0.443219	0.339078	0.239602	0.248741	0.204089	1	0.847138	0.618123	0.468216	0.393155	0.374853	0.257487
O94481_S8_1	O94481	SPCC1919.14c	bdp1	transcription factor TFIIIB complex subunit Bdp1	BDP1	BDP1	CDK substrate site		-0.0566718	S	8	1	________MSSQILTSPTKKSMSRFAPKFTA	0.890711		1.65113	0.928213	0.0724916	0.994934	1.6588	0.926473	0.0735491	0.999845	0.995373	1	0.256062	0.02918	0.0706113	0.0806711	0.0896808	0.0924972	1	0.250096	0.0782848	0.0753997	0.0745464	0.0722548	0.0883329
O94481_S163_1	O94481	SPCC1919.14c	bdp1	transcription factor TFIIIB complex subunit Bdp1	BDP1	BDP1	CDK substrate site		-0.92613	S	163	1	IPLSQLSAVSDGKADSPATKKSRRSYRESSL	0.999512		0.452115	0.810744	0.192081	0.997521	0.53466	0.832713	0.163161	0.999436	0.845613	1	0.71773	0.383414	0.255188	0.227351	0.193979	0.17311	1	0.640811	0.338993	0.199726	0.173044	0.155263	0.163777
O14064_S878_1	O14064	SPCC962.02c	bir1	survivin, Bir1	BIR1	BIRC2,BIRC3	CDK substrate site		0.534648	S	878	1	AKTYAEKEVTSINLPSVRKPLDESYYDHSIS	0.999986	Nucleus	84.1865	0.758386	0.241614	0.983316	24.9054	0.76001	0.23999	0.987516	3.38025	1	0.229143	0.103653	0.240227	0.254517	0.232399	0.239646	1	0.22639	0.219011	0.222497	0.254874	0.276515	0.231888
O14064_S244_1	O14064	SPCC962.02c	bir1	survivin, Bir1	BIR1	BIRC2,BIRC3	CDK substrate site		0.459487	S	244	1	SPTRDSTKSHKTLNFSPSRKNNLNARPLTMS	0.999844	Nucleus	1.19222	0.904944	0.0960545	0.997986	1.15286	0.882563	0.11678	0.999	1.03414	1	0.375771	0.101924	0.117703	0.103091	0.0990621	0.0805014	1	0.392369	0.154123	0.127358	0.121636	0.109863	0.100976
O14064_S202_1	O14064	SPCC962.02c	bir1	survivin, Bir1	BIR1	BIRC2,BIRC3	CDK substrate site		0.295348	S	202	1	RADCVFFTWKDPNSLSPTKLSFLSTSNIDPE	0.941993	Nucleus	1.63437	0.845761	0.155963	0.968534	1.63709	0.825296	0.174897	0.999377	0.99834	1	0.334214	0.0458604	0.165462	0.200328	0.16323	0.195847	1	0.336945	0.167921	0.170821	0.181917	0.183092	0.175287
O14064_S278_1	O14064	SPCC962.02c	bir1	survivin, Bir1	BIR1	BIRC2,BIRC3	CDK substrate site		-0.0730563	S	278	1	NTSEEKDSQPTRAPQSPTKPVLLTAPRRKNK	0.988557	Nucleus	3.12246	0.943884	0.0561167	0.998871	3.00364	0.949759	0.0502412	0.999945	1.03956	1	0.0977346	0.0489769	0.0762176	0.0638624	0.0442163	0.0514251	1	0.09735	0.0510354	0.0565829	0.0497717	0.0471801	0.0514005
O74547_S111_1	O74547	SPCC777.08c	bit61	Protor homolog, Bit61	BIT2,BIT61	PRR5,PRR5L	CDK substrate site		-0.150994	S	111	1	SKRPGKLNVLTPTSPSNVNAEVQSISTKTQL	0.953998	Nucleus/Cytoplasm	0.454567	0.75602	0.279617	0.94708	0.382577	0.779742	0.252486	0.983983	1.18817	1	0.840496	0.415601	0.319451	0.299067	0.209411	0.370258	1	0.850176	0.469706	0.318476	0.266235	0.259664	0.277738
O74547_S132_1	O74547	SPCC777.08c	bit61	Protor homolog, Bit61	BIT2,BIT61	PRR5,PRR5L	CDK substrate site		-1.28039	S	132	1	VQSISTKTQLSLLNLSPHKHKKPKDGLDLSA	1	Nucleus/Cytoplasm	0.299276	0.652914	0.320883	0.960334	0.21301	0.755958	0.205876	0.984099	1.40498	1	0.7817	0.541355	0.464156	0.417157	0.359005	0.249148	1	0.774667	0.589222	0.413702	0.348198	0.292621	0.172194
O74338_S18_1	O74338	SPBC1A4.05	blt1	ubiquitin domain-like protein Blt1			CDK substrate site		-2.66825	S	18	1	KSAFTSKSQLKGIDGSFNDPFRQPSMNLPTP	1		0.268993	0.665149	0.417565	0.900905	0.189693	0.859354	0.225423	0.892655	1.41805	1	1.02996	0.755757	0.490431	0.39573	0.444638	0.493579	1	0.979513	0.891806	0.395433	0.302914	0.314347	0.289436
O74555_T15_1	O74555	SPCC962.06c	bpb1	KH and CC/hC domain splicing factor Bpb1	MSL5	SF1	CDK substrate site		-1.10277	T	15	1	_MLNSRSVGSTGSNNTPLGRRRFDEKPDSLP	0.999916	Nucleus/Cytoplasm	1.95715	0.721574	0.278843	0.966951	1.79047	0.759733	0.240474	0.996254	1.09309	1	0.385815	0.195368	0.276198	0.270466	0.319198	0.320359	1	0.369143	0.221451	0.242206	0.224289	0.250621	0.265921
O60158_S285_1	O60158	SPBC19C7.10	bqt4	integral nuclear inner membrane protein Bqt4			CDK substrate site		-0.321552	S	285	1	IKTPIKPSLLGKIRSSVNKGMTDVASQVNRG	0.840281		0.740646	0.854837	0.151765	0.997038	0.781127	0.869266	0.136776	0.99698	0.948176	1	0.580007	0.215147	0.155522	0.169041	0.149373	0.159233	1	0.554143	0.192453	0.130577	0.142688	0.152491	0.144299
O60158_S172_1	O60158	SPBC19C7.10	bqt4	integral nuclear inner membrane protein Bqt4			CDK substrate site		-0.354125	S	172	1	TSEGEPESSTSATTTSVARRTRQRLAEHLEN	0.945424		0.514016	1.01047	0.0143974	0.990939	0.602283	0.992219	0.0159401	0.998272	0.853446	1	0.678138	0.187762	0.0347308	0.0265547	0.0336458	0.0299558	1	0.580358	0.161003	0.0267257	0.0251846	0.0240216	0.0245037
O60158_T272_1	O60158	SPBC19C7.10	bqt4	integral nuclear inner membrane protein Bqt4			CDK substrate site		-1.90922	T	272	1	EEEEKTSDIQDRKIKTPIKPSLLGKIRSSVN	0.999904		0.108187	0.728573	0.326381	0.95056	0.123794	0.668817	0.292733	0.977166	0.873928	1	1.01516	0.879653	0.765191	0.565231	0.464808	0.407062	1	0.852411	0.708879	0.658515	0.511293	0.44287	0.317705
Q9P6R0_S315_1	Q9P6R0	SPBC13E7.10c	brf1	transcription factor TFIIIB complex subunit Brf1	BRF1	BRF1	CDK substrate site		-3.03147	S	315	1	GAQKVSNIDHTQEYMSPIKRTPDFDGNEVKS	0.999994	Nucleus	0.687974	0.589894	0.426362	0.970823	0.869667	0.678919	0.319941	0.993174	0.791078	1	0.770935	0.440219	0.428883	0.423689	0.42377	0.468846	1	0.600668	0.375184	0.333679	0.354115	0.300689	0.294307
O94751_S532_1	O94751	SPCC1322.12c	bub1	mitotic spindle checkpoint kinase Bub1	BUB1	BUB1,BUB1B	CDK substrate site		0.91103	S	532	1	TTFANAKRRPEDSNISPTNPKKLHTLPRSPQ	0.998941		0.14102	0.625764	0.374656	0.995634	0.146176	0.584674	0.427989	0.993339	0.964725	1	0.924189	0.752962	0.657851	0.553328	0.481898	0.394442	1	0.937335	0.827518	0.664178	0.590854	0.503957	0.455502
O94751_T423_1	O94751	SPCC1322.12c	bub1	mitotic spindle checkpoint kinase Bub1	BUB1	BUB1,BUB1B	CDK substrate site		-0.0175112	T	423	1	KSSKSPISAQSSYLGTPLKNDENSSNSGATS	1		0.844467	0.922496	0.0835105	0.99553	0.884329	0.916867	0.0859618	0.998164	0.954925	1	0.501042	0.118021	0.0955529	0.0674187	0.0943622	0.105935	1	0.474901	0.130332	0.0930069	0.0702763	0.0988385	0.0988854
O94751_T455_1	O94751	SPCC1322.12c	bub1	mitotic spindle checkpoint kinase Bub1	BUB1	BUB1,BUB1B	CDK substrate site		-0.077772	T	455	1	TGRSQEEHLDFIPSLTPSKNYPSKIYSPNKN	0.998916		1.25645	0.9155	0.08662	0.99572	1.14339	0.918923	0.0824168	0.998806	1.09888	1	0.358422	0.0613264	0.0944456	0.0929167	0.105408	0.0901559	1	0.381572	0.0922111	0.0754719	0.0878682	0.0856736	0.0963456
O94751_T340_1	O94751	SPCC1322.12c	bub1	mitotic spindle checkpoint kinase Bub1	BUB1	BUB1,BUB1B	CDK substrate site		-0.186395	T	340	1	NVSPIYKNPVAEQSDTPTRSLPKNYAYVAKS	0.999838		0.228438	0.818983	0.188964	0.995131	0.21712	0.864898	0.16135	0.994636	1.05213	1	0.863605	0.552809	0.40583	0.29311	0.247251	0.18711	1	0.889001	0.628955	0.363587	0.284042	0.22494	0.174428
O94751_S545_2	O94751	SPCC1322.12c	bub1	mitotic spindle checkpoint kinase Bub1	BUB1	BUB1,BUB1B	CDK substrate site		-0.194303	S	545	2	NISPTNPKKLHTLPRSPQYSTVDSNSVLSPA	1		0.479264	0.653219	0.352487	0.99325	0.520992	0.642137	0.350665	0.982959	0.919907	1	0.774051	0.481105	0.40452	0.382062	0.335091	0.349221	1	0.714789	0.496592	0.397535	0.34333	0.303547	0.386971
O94751_S558_2	O94751	SPCC1322.12c	bub1	mitotic spindle checkpoint kinase Bub1	BUB1	BUB1,BUB1B	CDK substrate site		-0.316713	S	558	2	PRSPQYSTVDSNSVLSPAMPKGYMFVNENQS	0.999997		0.461894	0.657347	0.350781	0.990032	0.520161	0.646869	0.346641	0.983596	0.887984	1	0.788342	0.480894	0.415483	0.372843	0.326815	0.358063	1	0.715265	0.494277	0.388587	0.34272	0.297829	0.383046
O94751_S412_2	O94751	SPCC1322.12c	bub1	mitotic spindle checkpoint kinase Bub1	BUB1	BUB1,BUB1B	CDK substrate site		-0.822234	S	412	2	FNQPLRSESLEKSSKSPISAQSSYLGTPLKN	0.999989		0.739988	0.80023	0.212029	0.987714	0.934119	0.807586	0.193995	0.997306	0.792178	1	0.633139	0.236935	0.241282	0.203642	0.218204	0.228895	1	0.517593	0.227428	0.210881	0.211491	0.193617	0.173388
O94751_T423_2	O94751	SPCC1322.12c	bub1	mitotic spindle checkpoint kinase Bub1	BUB1	BUB1,BUB1B	CDK substrate site		-0.822234	T	423	2	KSSKSPISAQSSYLGTPLKNDENSSNSGATS	1		0.739988	0.80023	0.212029	0.987714	0.934119	0.807586	0.193995	0.997306	0.792178	1	0.633139	0.236935	0.241282	0.203642	0.218204	0.228895	1	0.517593	0.227428	0.210881	0.211491	0.193617	0.173388
O13735_T1294_1	O13735	SPAC15A10.16	bud6	actin nucleation-promoting factor Bud6/Aip3	BUD6	KIAA1217,SRCIN1	CDK substrate site		-0.505535	T	1294	1	QVDTENFMLERSPLATPKPLKQPDFNIYETP	1		1.08244	0.874003	0.129006	0.990971	1.19398	0.89682	0.103523	0.998658	0.906577	1	0.438583	0.121942	0.149881	0.163919	0.139277	0.093671	1	0.376909	0.123343	0.0888255	0.0965842	0.113199	0.120943
O13735_T1308_1	O13735	SPAC15A10.16	bud6	actin nucleation-promoting factor Bud6/Aip3	BUD6	KIAA1217,SRCIN1	CDK substrate site		-0.84501	T	1308	1	ATPKPLKQPDFNIYETPIVRSTAHETDDEQT	1		1.03573	0.870498	0.133314	0.99566	1.34053	0.895888	0.104755	0.999152	0.77263	1	0.458435	0.129472	0.135461	0.152256	0.14202	0.134733	1	0.342894	0.102973	0.103866	0.102502	0.115164	0.112186
O13735_S293_1	O13735	SPAC15A10.16	bud6	actin nucleation-promoting factor Bud6/Aip3	BUD6	KIAA1217,SRCIN1	CDK substrate site		-1.43777	S	293	1	RGFLRDSSKPDNIMDSPSPKVSKRPSIVRQD	1		2.37504	0.73646	0.263524	0.997722	2.35768	0.796221	0.203748	0.997033	1.00737	1	0.331764	0.274054	0.28192	0.265806	0.248137	0.248569	1	0.278583	0.22369	0.223797	0.189506	0.185802	0.197778
O13735_T1294_2	O13735	SPAC15A10.16	bud6	actin nucleation-promoting factor Bud6/Aip3	BUD6	KIAA1217,SRCIN1	CDK substrate site		-4.53735	T	1294	2	QVDTENFMLERSPLATPKPLKQPDFNIYETP	1		0.119815	0.733469	0.274885	0.993346	0.284566	0.762662	0.223044	0.997035	0.421046	1	0.95191	0.752978	0.649192	0.526387	0.444095	0.311801	1	0.773626	0.547033	0.38505	0.277815	0.237499	0.225008
O13735_S1290_2	O13735	SPAC15A10.16	bud6	actin nucleation-promoting factor Bud6/Aip3	BUD6	KIAA1217,SRCIN1	CDK substrate site		-4.60973	S	1290	2	DYGSQVDTENFMLERSPLATPKPLKQPDFNI	1		0.124995	0.667559	0.335616	0.993262	0.285234	0.745279	0.251614	0.998276	0.438219	1	0.936122	0.769754	0.678573	0.555841	0.465554	0.369695	1	0.807871	0.563566	0.407982	0.305048	0.264012	0.258096
Q09731_S568_1	Q09731	SPAC31A2.14	bun107	WD repeat protein, human WDR48 family Bun107	DUF1	WDR48	CDK substrate site		-0.532713	S	568	1	REEARKGNVNMPSALSPLRIRSRPSPLSLPP	1	Cytoplasm/Cytoplasm (Periphery)	0.938332	0.825991	0.179179	0.994845	0.924542	0.844571	0.157102	0.999231	1.01492	1	0.522347	0.183934	0.190208	0.195178	0.183746	0.179466	1	0.498435	0.196985	0.156723	0.164816	0.151877	0.1667
Q09731_S655_1	Q09731	SPAC31A2.14	bun107	WD repeat protein, human WDR48 family Bun107	DUF1	WDR48	CDK substrate site		-1.87377	S	655	1	ARQNRNRKPHTEVVGSPTVVRTKEIIPPKVT	0.99929	Cytoplasm/Cytoplasm (Periphery)	1.60669	0.62942	0.371807	0.971725	1.68282	0.705495	0.295086	0.99207	0.954758	1	0.507239	0.300032	0.403005	0.41066	0.374997	0.365232	1	0.430897	0.254037	0.313046	0.317875	0.297232	0.292321
Q09731_S717_1	Q09731	SPAC31A2.14	bun107	WD repeat protein, human WDR48 family Bun107	DUF1	WDR48	CDK substrate site		-2.76064	S	717	1	RAASSRVFSTGTSVTSPQALSKTNNTVNNAA	0.909843	Cytoplasm/Cytoplasm (Periphery)	0.783234	0.521602	0.490133	0.953651	0.580583	0.643361	0.372976	0.975867	1.34905	1	0.766076	0.485716	0.467416	0.494193	0.477389	0.557123	1	0.777951	0.434819	0.388701	0.4283	0.354928	0.366708
Q9Y7V2_T149_1	Q9Y7V2	SPCC645.13	bye1	transcription elongation regulator, PHD finger Bye1	BYE1	PHF3	CDK substrate site		-0.085153	T	149	1	SNVGMTTRSGRQSPRTPIGSTTPKSSHSPPS	0.999991		0.269817	0.640884	0.368465	0.973729	0.357425	0.623919	0.390724	0.972082	0.75489	1	0.89382	0.58159	0.521886	0.42934	0.41375	0.34512	1	0.865124	0.569096	0.449088	0.456747	0.431416	0.342654
Q9Y7V2_S161_2	Q9Y7V2	SPCC645.13	bye1	transcription elongation regulator, PHD finger Bye1	BYE1	PHF3	CDK substrate site		-0.699047	S	161	2	SPRTPIGSTTPKSSHSPPSTRKRRGSVGTTA	0.999966		0.124442	0.911253	0.11197	0.995333	0.142409	0.981787	0.101229	0.997147	0.873835	1	0.990579	0.739099	0.545653	0.405091	0.319548	0.152206	1	0.958987	0.726378	0.528794	0.371722	0.280837	0.12767
Q9Y7V2_S164_2	Q9Y7V2	SPCC645.13	bye1	transcription elongation regulator, PHD finger Bye1	BYE1	PHF3	CDK substrate site		-0.699047	S	164	2	TPIGSTTPKSSHSPPSTRKRRGSVGTTATHT	0.997171		0.124442	0.911253	0.11197	0.995333	0.142409	0.981787	0.101229	0.997147	0.873835	1	0.990579	0.739099	0.545653	0.405091	0.319548	0.152206	1	0.958987	0.726378	0.528794	0.371722	0.280837	0.12767
Q10951_T339_1	Q10951	SPAC222.10c	byr4	SIN signalling inhibitor, two-component GAP Byr4	BFA1		CDK substrate site		-0.765735	T	339	1	HSSPVKGNSSISSTWTPSNLKIYHSKNSMGL	0.972543	SPB/Cytoplasm	0.846684	0.86454	0.135102	0.99719	0.932079	0.905855	0.0932268	0.999366	0.908382	1	0.504597	0.205501	0.140786	0.153531	0.133522	0.0772302	1	0.446265	0.15748	0.0869108	0.100848	0.0982946	0.0838931
Q10951_S499_2	Q10951	SPAC222.10c	byr4	SIN signalling inhibitor, two-component GAP Byr4	BFA1		CDK substrate site		-2.44643	S	499	2	RRHHKKAPTLIQNLNSPRTPKIVGKMRYNPT	1	SPB/Cytoplasm	0.794202	0.595518	0.403823	0.957653	0.979069	0.695303	0.300457	0.992423	0.811181	1	0.670416	0.465682	0.387362	0.465442	0.418344	0.327932	1	0.54472	0.377314	0.301982	0.300044	0.30412	0.27088
Q10951_T502_2	Q10951	SPAC222.10c	byr4	SIN signalling inhibitor, two-component GAP Byr4	BFA1		CDK substrate site		-2.44643	T	502	2	HKKAPTLIQNLNSPRTPKIVGKMRYNPTKHC	0.999913	SPB/Cytoplasm	0.794202	0.595518	0.403823	0.957653	0.979069	0.695303	0.300457	0.992423	0.811181	1	0.670416	0.465682	0.387362	0.465442	0.418344	0.327932	1	0.54472	0.377314	0.301982	0.300044	0.30412	0.27088
Q10951_S446_1	Q10951	SPAC222.10c	byr4	SIN signalling inhibitor, two-component GAP Byr4	BFA1		CDK substrate site		-2.56246	S	446	1	RSTSKHENNLNNITNSAKNEHIRSQRQHKTH	0.999932	SPB/Cytoplasm	0.333874	0.826194	0.230263	0.964627	0.483437	0.836659	0.158817	0.994313	0.690627	1	0.917993	0.518887	0.293813	0.26354	0.228277	0.282092	1	0.660968	0.375032	0.201578	0.131619	0.158907	0.191345
Q10951_S533_1	Q10951	SPAC222.10c	byr4	SIN signalling inhibitor, two-component GAP Byr4	BFA1		CDK substrate site		-3.10259	S	533	1	WEGNDYAIRDFDTPISPSRPALISNISTKKG	0.999669	SPB/Cytoplasm	0.18776	0.889327	0.199615	0.950749	0.276434	0.89576	0.13486	0.983775	0.679223	1	1.0277	0.772278	0.409233	0.343364	0.286498	0.239538	1	0.845135	0.57331	0.234147	0.188853	0.184145	0.158968
P36621_T372_1	P36621	SPCC306.09c	cap1	adenylyl cyclase-associated protein Cap1	SRV2	CAP1,CAP2	CDK substrate site		-2.07782	T	372	1	SEMTHKNPNLRKTGPTPGPKPKIKSSAPSKP	0.880827		0.960307	0.711376	0.293667	0.982772	1.92568	0.773893	0.225783	0.987553	0.498684	1	0.585927	0.286398	0.308728	0.312712	0.253847	0.33266	1	0.334669	0.288345	0.230055	0.204387	0.209232	0.211446
Q10432_S464_2	Q10432	SPCC188.07	ccq1	shelterin complex HEAT repeat subunit Ccq1	HDA2,HDA3		CDK substrate site		0.524242	S	464	2	QVNDTFVKSSDSTFPSSQSMQSPSKLHSLTS	0.854352		0.689603	0.953527	0.0649806	0.987333	0.62714	0.926862	0.0843578	0.995692	1.0996	1	0.597958	0.118108	0.061538	0.0793147	0.0747015	0.0922075	1	0.610691	0.190165	0.104927	0.0786801	0.0874014	0.106844
Q10432_S470_2	Q10432	SPCC188.07	ccq1	shelterin complex HEAT repeat subunit Ccq1	HDA2,HDA3		CDK substrate site		0.250495	S	470	2	VKSSDSTFPSSQSMQSPSKLHSLTSNATDLL	0.999967		0.653357	0.928024	0.0860309	0.993199	0.600875	0.915256	0.0950554	0.996999	1.08734	1	0.608256	0.174341	0.0840162	0.0978555	0.0934091	0.106997	1	0.62528	0.214152	0.120674	0.101574	0.0940477	0.106873
Q10432_S465_2	Q10432	SPCC188.07	ccq1	shelterin complex HEAT repeat subunit Ccq1	HDA2,HDA3		CDK substrate site		-0.0534521	S	465	2	VNDTFVKSSDSTFPSSQSMQSPSKLHSLTSN	0.997145		0.611063	0.977939	0.0279981	0.99912	0.586283	0.985285	0.0238105	0.99817	1.04227	1	0.57462	0.169304	0.0449172	0.0336753	0.0342358	0.0339537	1	0.59643	0.168218	0.0488673	0.0366496	0.0237142	0.0308687
Q10432_S470_1	Q10432	SPCC188.07	ccq1	shelterin complex HEAT repeat subunit Ccq1	HDA2,HDA3		CDK substrate site		-0.382639	S	470	1	VKSSDSTFPSSQSMQSPSKLHSLTSNATDLL	0.999967		0.483366	0.866256	0.139655	0.997592	0.431709	0.903354	0.109469	0.997535	1.11966	1	0.690561	0.320773	0.194275	0.167489	0.141926	0.126305	1	0.72576	0.33415	0.176688	0.129506	0.109995	0.119117
O94515_S527_1	O94515	SPBC646.11	cct6	chaperonin-containing T-complex zeta subunit Cct6	CCT6	CCT6A,CCT6B	CDK substrate site		-13.2853	S	527	1	ASNLISVDQILRAGRSSLKEGPPQ_______	0.999881		0.000136626	-682.317	682.898	0.918381	0.00027454	-140.71	141.485	0.435757	0.497653	1	0.464348	0.704744	1.26386	1.14239	1.7054	3.00322	1	0.472651	0.774033	1.48867	1.15254	0.907351	1.80454
P01129_S182_1	P01129	SPBC336.12c	cdc10	DNA-binding transcription factor, MBF transcription factor complex subunit Cdc10	SWI6		CDK substrate site		0.263538	S	182	1	DLFPKFSKQQQIESSSISKNLNTSSFNTRSP	0.996108		0.726544	0.94474	0.0767162	0.979954	0.682203	0.920451	0.0905982	0.994829	1.065	1	0.600007	0.0901215	0.0818864	0.0920715	0.0944252	0.0987628	1	0.588602	0.167844	0.0986222	0.113079	0.100159	0.0875688
P01129_S196_1	P01129	SPBC336.12c	cdc10	DNA-binding transcription factor, MBF transcription factor complex subunit Cdc10	SWI6		CDK substrate site		0.226779	S	196	1	SSISKNLNTSSFNTRSPLRNHNFSNPSKSSK	0.999805		0.485569	0.842923	0.161369	0.998543	0.462031	0.843456	0.16694	0.998018	1.05095	1	0.690273	0.348835	0.212937	0.152904	0.166531	0.173739	1	0.72089	0.366093	0.209401	0.178112	0.172652	0.177389
P01129_S204_1	P01129	SPBC336.12c	cdc10	DNA-binding transcription factor, MBF transcription factor complex subunit Cdc10	SWI6		CDK substrate site		-0.352782	S	204	1	TSSFNTRSPLRNHNFSNPSKSSKNGVHTINN	0.999999		0.257589	0.818891	0.189087	0.998268	0.262666	0.847772	0.172898	0.996102	0.980672	1	0.83014	0.578339	0.349804	0.255757	0.24105	0.191878	1	0.856504	0.555698	0.341354	0.235671	0.219619	0.179775
O74473_S101_1	O74473	SPCC1739.11c	cdc11	SIN component scaffold protein, centriolin ortholog Cdc11	NUD1	CNTRL	CDK substrate site		0.629075	S	101	1	DLENMFEESSKQSPPSKSPTKNPSKKSSNNS	0.956739		1.07152	0.639059	0.361885	0.98326	0.480108	0.741202	0.314276	0.913654	2.23184	1	0.584853	0.376511	0.352992	0.383603	0.360672	0.250867	1	0.903377	0.399106	0.290775	0.383649	0.363034	0.291239
O74473_S136_1	O74473	SPCC1739.11c	cdc11	SIN component scaffold protein, centriolin ortholog Cdc11	NUD1	CNTRL	CDK substrate site		-3.32593	S	136	1	SSSVGKLSNVSNMQSSPSKDPFVSQDYEKES	0.999078		0.166358	0.890813	0.184829	0.962903	0.208317	0.98035	0.0779112	0.979273	0.79858	1	1.01047	0.780631	0.461827	0.344327	0.324049	0.21404	1	0.930199	0.654621	0.309719	0.195017	0.157321	0.113668
Q10059_T95_1	Q10059	SPAC1F5.04c	cdc12	cytokinetic formin Cdc12	BNI1	DIAPH1	CDK substrate site		0.720919	T	95	1	HNKHALQNSQLPLPKTPEKSTVHRPKANKVE	0.99824		0.271114	0.553155	0.470306	0.934728	0.133877	0.581458	0.39908	0.993903	2.0251	1	0.939324	0.675523	0.621061	0.518919	0.412736	0.519953	1	0.891605	0.774979	0.663948	0.570298	0.534702	0.410004
Q10059_S1732_1	Q10059	SPAC1F5.04c	cdc12	cytokinetic formin Cdc12	BNI1	DIAPH1	CDK substrate site		0.540314	S	1732	1	RRNNSRGRRRMLQQMSPLKSNKFSGTNDLNF	1		0.638052	0.696009	0.305779	0.99694	0.413722	0.738307	0.29952	0.971862	1.54222	1	0.678751	0.401412	0.369678	0.311308	0.308757	0.301796	1	0.864512	0.483711	0.325086	0.319557	0.318756	0.314867
Q10059_T151_1	Q10059	SPAC1F5.04c	cdc12	cytokinetic formin Cdc12	BNI1	DIAPH1	CDK substrate site		-1.49644	T	151	1	KNIIKSSEDVQIAPVTPPVHSRSFDPLPKPP	0.999619		1.03952	0.711134	0.288101	0.996611	0.693198	0.781304	0.210922	0.99552	1.49961	1	0.536499	0.325972	0.322466	0.276273	0.278404	0.285215	1	0.578701	0.336056	0.237243	0.192286	0.201081	0.21464
P10815_S111_1	P10815	SPBC582.03	cdc13	G2/M B-type cyclin Cdc13	CLB1,CLB2	CCNB1,CCNB2,CCNB3	CDK substrate site		-0.452127	S	111	1	LEEKSIIPATDDEPASKKRRQPSVFNSSVPS	1		1.5567	0.918772	0.0823122	0.991498	1.92312	0.92733	0.0727711	0.998588	0.809464	1	0.283727	0.0333579	0.0711853	0.0889402	0.0971527	0.121728	1	0.20937	0.0590289	0.0659634	0.0691896	0.0765621	0.0963239
P10815_S52_1	P10815	SPBC582.03	cdc13	G2/M B-type cyclin Cdc13	CLB1,CLB2	CCNB1,CCNB2,CCNB3	CDK substrate site		-1.04629	S	52	1	SSENSLVNGKKATVSSTNVPKKRHALDDVSN	0.954016		51.5375	0.846151	0.153849	0.97829	3.63167	0.88336	0.11664	0.998759	14.1911	1	0.160995	0.0735869	0.146455	0.166658	0.178567	0.183624	1	0.140023	0.0863564	0.115248	0.120003	0.11374	0.138308
Q09822_S693_1	Q09822	SPAC20G8.05c	cdc15	F-BAR domain protein Cdc15	HOF1	PSTPIP1,PSTPIP2	CDK substrate site		-0.428643	S	693	1	GEQRTENSARESLRHSRSNMSRSPSPMLSRR	0.999997	Cytoplasm (Periphery)	0.492303	0.575293	0.454335	0.942602	0.303535	0.693875	0.391527	0.872822	1.6219	1	0.867796	0.565272	0.420993	0.427236	0.475408	0.521858	1	1.01764	0.714947	0.415698	0.363397	0.380496	0.512489
Q09822_S732_2	Q09822	SPAC20G8.05c	cdc15	F-BAR domain protein Cdc15	HOF1	PSTPIP1,PSTPIP2	CDK substrate site		-2.74867	S	732	2	ERSASSLSVRQSDVVSPAPSTRARGQSVSGQ	0.999999	Cytoplasm (Periphery)	0.428546	0.539742	0.505897	0.915022	0.297777	0.658347	0.365491	0.987547	1.43915	1	0.947892	0.625385	0.487109	0.502942	0.50239	0.575675	1	0.903745	0.604146	0.482237	0.412074	0.369087	0.379412
Q09822_S736_2	Q09822	SPAC20G8.05c	cdc15	F-BAR domain protein Cdc15	HOF1	PSTPIP1,PSTPIP2	CDK substrate site		-3.47591	S	736	2	SSLSVRQSDVVSPAPSTRARGQSVSGQQRPS	0.973294	Cytoplasm (Periphery)	0.469187	0.533383	0.515284	0.867201	0.300868	0.685292	0.343189	0.984907	1.55945	1	0.94893	0.612284	0.457527	0.494549	0.516496	0.619991	1	0.906915	0.594702	0.455836	0.389319	0.344734	0.362442
P41411_T374_1	P41411	SPBC14C8.07c	cdc18	MCM loader	CDC6	CDC6	CDK substrate site		0.0628401	T	374	1	RLKTAATTSEKNNPFTPIKSISEVSDDSINV	1		1.06536	0.913426	0.0955085	0.974487	1.06827	0.905546	0.0991925	0.992392	0.997272	1	0.449096	0.0248995	0.0848015	0.141609	0.126762	0.105864	1	0.431006	0.0778255	0.0986879	0.0987388	0.117477	0.124155
P41411_S133_2	P41411	SPBC14C8.07c	cdc18	MCM loader	CDC6	CDC6	CDK substrate site		-0.189435	S	133	2	NRTCNPVPFATRLLQSTPHRQLFPPTPSTPS	1		1.75122	0.934449	0.0659909	0.994638	2.23509	0.936035	0.0639539	0.999158	0.783511	1	0.232002	0.028217	0.0929487	0.0773458	0.0838969	0.0477794	1	0.163935	0.0697012	0.0650386	0.0541066	0.0522765	0.0809126
P41411_T134_2	P41411	SPBC14C8.07c	cdc18	MCM loader	CDC6	CDC6	CDK substrate site		-0.189435	T	134	2	RTCNPVPFATRLLQSTPHRQLFPPTPSTPST	1		1.75122	0.934449	0.0659909	0.994638	2.23509	0.936035	0.0639539	0.999158	0.783511	1	0.232002	0.028217	0.0929487	0.0773458	0.0838969	0.0477794	1	0.163935	0.0697012	0.0650386	0.0541066	0.0522765	0.0809126
P41411_T113_1	P41411	SPBC14C8.07c	cdc18	MCM loader	CDC6	CDC6	CDK substrate site		-0.199536	T	113	1	TPQTPKTPKRTIQIVTPKSLNRTCNPVPFAT	1		0.818923	0.903877	0.115559	0.971145	0.932739	0.899231	0.1102	0.983878	0.877977	1	0.580116	0.0809007	0.114012	0.142704	0.131867	0.144007	1	0.499567	0.0920716	0.0875571	0.11857	0.127081	0.15684
P41411_T134_1	P41411	SPBC14C8.07c	cdc18	MCM loader	CDC6	CDC6	CDK substrate site		-1.20813	T	134	1	RTCNPVPFATRLLQSTPHRQLFPPTPSTPST	1		1.63843	0.567608	0.432942	0.971132	2.77952	0.609737	0.390274	0.994736	0.589464	1	0.54746	0.399991	0.416403	0.455729	0.405578	0.491706	1	0.428465	0.357661	0.402704	0.388725	0.398057	0.396085
P41411_T60_1	P41411	SPBC14C8.07c	cdc18	MCM loader	CDC6	CDC6	CDK substrate site		-1.73359	T	60	1	TTPSRKRTLASSHFQTPTKRIKYELGELQEE	0.994787		2.52783	0.769762	0.230365	0.935905	1.63862	0.82392	0.176497	0.991093	1.54266	1	0.294318	0.0997963	0.229221	0.231852	0.238825	0.348603	1	0.339766	0.153851	0.188415	0.192241	0.138009	0.211815
O42709_S538_1	O42709	SPBC1347.10	cdc23	MCM-associated protein Mcm10	MCM10	MCM10	CDK substrate site		2.29723	S	538	1	KVSPAVVFTSSPRIFSPQSLRKIGFDPTHSA	0.999999	Nucleus	0.389457	0.676574	0.333908	0.993219	0.513417	0.547289	0.456692	0.972378	0.758558	1	0.819374	0.515955	0.40136	0.379016	0.333249	0.32544	1	0.799814	0.533174	0.537072	0.472966	0.434289	0.446396
P06652_S209_1	P06652	SPAC24H6.05	cdc25	protein tyrosine phosphatase (M phase inducer) Cdc25	MIH1	CDC25A,CDC25B,CDC25C	CDK substrate site		1.18187	S	209	1	GNAPPFLRSRSSSSYSINKKKGTSGGQATRH	0.999898	Nucleus/Cytoplasm	2.59053	0.648465	0.351567	0.9801	2.44465	0.596039	0.404026	0.977603	1.05968	1	0.400847	0.312783	0.360041	0.309275	0.380871	0.3936	1	0.456991	0.348381	0.383786	0.426844	0.41835	0.437429
P06652_S583_2	P06652	SPAC24H6.05	cdc25	protein tyrosine phosphatase (M phase inducer) Cdc25	MIH1	CDC25A,CDC25B,CDC25C	CDK substrate site		0.502391	S	583	2	YTFGQSVLASPDVNDSPTAMHSLSTLRRF__	0.955885	Nucleus/Cytoplasm	0.59127	0.534907	0.465381	0.98986	0.252106	0.429333	0.438599	0.991356	2.34533	1	0.76336	0.549886	0.488748	0.491296	0.419075	0.458444	1	0.771165	0.642566	0.531382	0.488574	0.448354	0.443831
P06652_S577_2	P06652	SPAC24H6.05	cdc25	protein tyrosine phosphatase (M phase inducer) Cdc25	MIH1	CDC25A,CDC25B,CDC25C	CDK substrate site		0.331661	S	577	2	FMRTKSYTFGQSVLASPDVNDSPTAMHSLST	1	Nucleus/Cytoplasm	0.536392	0.468578	0.527479	0.952293	0.315057	0.472086	0.506294	0.983137	1.70253	1	0.796075	0.609865	0.576925	0.592288	0.482077	0.50038	1	0.818976	0.6845	0.597598	0.553245	0.519489	0.479847
P06652_S143_1	P06652	SPAC24H6.05	cdc25	protein tyrosine phosphatase (M phase inducer) Cdc25	MIH1	CDC25A,CDC25B,CDC25C	CDK substrate site		0.199243	S	143	1	YFFRQPASKYSITQDSPRVSSTIAYSFKPKA	1	Nucleus/Cytoplasm	1.17886	0.933502	0.0683371	0.997644	0.953732	0.921293	0.0736479	0.995842	1.23605	1	0.364549	0.0627019	0.0837788	0.0804663	0.0638442	0.0707699	1	0.40896	0.17014	0.0792313	0.0697116	0.0641148	0.0565811
P06652_S577_3	P06652	SPAC24H6.05	cdc25	protein tyrosine phosphatase (M phase inducer) Cdc25	MIH1	CDC25A,CDC25B,CDC25C	CDK substrate site		-1.29872	S	577	3	FMRTKSYTFGQSVLASPDVNDSPTAMHSLST	1	Nucleus/Cytoplasm	0.395835	0.705252	0.316555	0.985676	0.34812	0.759826	0.247243	0.997652	1.13706	1	0.841143	0.491815	0.389829	0.341947	0.296989	0.340901	1	0.801977	0.496532	0.340707	0.296138	0.258867	0.239056
P06652_S583_3	P06652	SPAC24H6.05	cdc25	protein tyrosine phosphatase (M phase inducer) Cdc25	MIH1	CDC25A,CDC25B,CDC25C	CDK substrate site		-1.29872	S	583	3	YTFGQSVLASPDVNDSPTAMHSLSTLRRF__	0.955885	Nucleus/Cytoplasm	0.395835	0.705252	0.316555	0.985676	0.34812	0.759826	0.247243	0.997652	1.13706	1	0.841143	0.491815	0.389829	0.341947	0.296989	0.340901	1	0.801977	0.496532	0.340707	0.296138	0.258867	0.239056
P06652_S567_3	P06652	SPAC24H6.05	cdc25	protein tyrosine phosphatase (M phase inducer) Cdc25	MIH1	CDC25A,CDC25B,CDC25C	CDK substrate site		-1.38561	S	567	3	AMNNFKRNATFMRTKSYTFGQSVLASPDVND	0.999286	Nucleus/Cytoplasm	0.40353	0.708863	0.31557	0.984848	0.358003	0.767303	0.244029	0.994983	1.12717	1	0.843775	0.488401	0.375315	0.344755	0.29953	0.33881	1	0.809172	0.478597	0.333318	0.293989	0.258684	0.230481
P06652_S3_1	P06652	SPAC24H6.05	cdc25	protein tyrosine phosphatase (M phase inducer) Cdc25	MIH1	CDC25A,CDC25B,CDC25C	CDK substrate site		-1.5743	S	3	1	_____________MDSPLSSLSFTNTLSGKR	0.996972	Nucleus/Cytoplasm	0.856806	0.637861	0.360015	0.989184	0.563702	0.729576	0.277156	0.991952	1.51996	1	0.623595	0.419815	0.379881	0.343954	0.386233	0.323856	1	0.712208	0.38327	0.313361	0.305299	0.288071	0.24462
Q10752_T108_1	Q10752	SPBC19C2.01	cdc28	ATP-dependent RNA helicase Cdc28	PRP2	DHX16	CDK substrate site		-0.510489	T	108	1	LNSSYDLLIEPQSHETPGKPLKKKSRSKTPK	0.998519		4.29514	0.784426	0.215574	0.986216	59.3215	0.803908	0.196092	0.997636	0.0724044	1	0.226269	0.108278	0.210359	0.218568	0.217633	0.265859	1	0.187347	0.172791	0.194852	0.183141	0.198833	0.218138
O74435_T17_2	O74435	SPCC1682.04	cdc31	spindle pole body half bridge protein, centrin Cdc31	CDC31	CETN1,CETN2,CETN3	CDK substrate site		-0.508923	T	17	2	FANARAKRRSRASSPTPARLGGYAPLRVEIT	0.999894		0.498938	0.913117	0.0954678	0.998069	0.505676	0.925099	0.0760296	0.999859	0.986677	1	0.672486	0.274919	0.149119	0.106832	0.103643	0.0907315	1	0.637256	0.27433	0.12217	0.0905033	0.0794733	0.0705139
P41892_S391_1	P41892	SPBC21.06c	cdc7	SIN signalling serine/threonine protein kinase Cdc7	CDC15		CDK substrate site		-2.19961	S	391	1	AFNSDQISESNNFNASPLSTPLKAQFDPSKP	0.99999		0.0645177	1.1063	0.0451046	0.85011	0.108073	0.9881	0.165643	0.898043	0.596981	1	1.1166	1.15209	0.868317	0.549777	0.477706	0.308466	1	1.16264	0.976256	0.702368	0.484004	0.356944	0.282647
P41892_S365_2	P41892	SPBC21.06c	cdc7	SIN signalling serine/threonine protein kinase Cdc7	CDC15		CDK substrate site		-4.35155	S	365	2	FMDFCSNFKGKNNSSSITSSPSKSRHAFNSD	0.992784		0.0848391	0.974903	0.111974	0.915879	0.148492	1.03364	0.065095	0.957249	0.571339	1	1.00961	1.0259	0.727368	0.500252	0.397879	0.267421	1	1.03011	0.825196	0.451314	0.292873	0.202889	0.133525
P41892_S369_2	P41892	SPBC21.06c	cdc7	SIN signalling serine/threonine protein kinase Cdc7	CDC15		CDK substrate site		-4.45365	S	369	2	CSNFKGKNNSSSITSSPSKSRHAFNSDQISE	0.971494		0.0860797	0.963199	0.122567	0.915922	0.148783	1.02797	0.0648516	0.961751	0.57856	1	1.0091	1.01922	0.732103	0.495813	0.400463	0.273459	1	1.01998	0.811866	0.458615	0.287034	0.202348	0.131942
Q96WV9_S6_1	Q96WV9	SPBC32H8.10	cdk9	P-TEFb-associated cyclin-dependent protein kinase Cdk9	SGV1	CDK9	CDK substrate site		2.73596	S	6	1	__________MKRSSSVSVEDEKSARRKLDV	0.999997		0.37726	0.644809	0.355986	0.992295	0.361621	0.542593	0.477484	0.979008	1.04325	1	0.8023	0.550559	0.457373	0.351522	0.353168	0.370657	1	0.903614	0.617349	0.547544	0.516579	0.471291	0.479325
P87050_S587_1	P87050	SPAC57A10.02	cdr2	serine/threonine protein kinase Cdr2	GIN4,HSL1,KCC4	BRSK1,BRSK2	CDK substrate site		-0.925942	S	587	1	RTPSGERSMRADLSQSPASYDSLNVPKHRRR	0.999985		0.503664	0.546045	0.454241	0.983347	0.265625	0.62609	0.341014	0.96094	1.89614	1	0.785599	0.571386	0.479417	0.485892	0.436524	0.354048	1	0.793501	0.569317	0.506179	0.450325	0.377389	0.287413
P87050_S462_1	P87050	SPAC57A10.02	cdr2	serine/threonine protein kinase Cdr2	GIN4,HSL1,KCC4	BRSK1,BRSK2	CDK substrate site		-1.93418	S	462	1	NYRPPSALSPRNFNVSINDPEVQLSRRATSL	1		0.432882	0.591734	0.412787	0.992843	0.234581	0.85708	0.231105	0.945238	1.84534	1	0.803036	0.581349	0.426511	0.432238	0.404403	0.43402	1	1.01232	0.692356	0.390118	0.278743	0.282822	0.282742
P38938_T782_1	P38938	SPCC1450.11c	cek1	serine/threonine protein kinase Cek1	RIM15	STK38,STK38L	CDK substrate site		-1.04398	T	782	1	SLSTASSVLEAQSLITPERPKRPSLNEKLLS	0.999863		0.339511	0.869368	0.127477	0.997533	0.390893	0.881119	0.0958504	0.993373	0.868552	1	0.747389	0.42162	0.256712	0.19057	0.134418	0.113035	1	0.643081	0.394393	0.19418	0.114501	0.1078	0.0836954
Q09897_T87_1	Q09897	SPAC24B11.10c	cfh1	SEL1/TPR repeat protein Cfh1	ACK1,SKT5	DELE1	CDK substrate site		-0.362183	T	87	1	RIDANRASIMSATMGTPPSALKFSKKKISRP	0.9997		0.550043	0.53642	0.448675	0.984655	0.883774	0.559486	0.446722	0.982553	0.62238	1	0.718912	0.592071	0.468234	0.441157	0.456623	0.43747	1	0.700214	0.444735	0.433007	0.486392	0.450266	0.445937
P34208_S345_1	P34208	SPCC1259.13	chk1	Chk1 protein kinase	CHK1	CHEK1	CDK substrate site		0.821833	S	345	1	NDQKELDRVEVYGALSQPVQLNKNIDVTEIL	1		0.483656	0.724544	0.285185	0.993883	0.400936	0.712512	0.30767	0.988566	1.20632	1	0.758205	0.423829	0.333808	0.307521	0.297548	0.265981	1	0.831924	0.482575	0.377266	0.337803	0.294728	0.322247
O94614_S139_1	O94614	SPBC1289.01c	chr4	SEL1/TPR repeat protein1, 3-beta-glucan synthase regulatory factor Chf3/Chr4	SKT5		CDK substrate site		1.13206	S	139	1	SQETKRDRPLPNIRNSAPSATRSHSTPCVAP	0.999932		0.162903	0.592206	0.372427	0.943408	0.131374	0.578429	0.397176	0.916267	1.24	1	0.872183	0.658803	0.579023	0.584632	0.480279	0.342871	1	0.819664	0.857418	0.69024	0.570752	0.447936	0.447645
O94614_T122_1	O94614	SPBC1289.01c	chr4	SEL1/TPR repeat protein1, 3-beta-glucan synthase regulatory factor Chf3/Chr4	SKT5		CDK substrate site		-2.88188	T	122	1	PNVSSSSILLTIKRATSSQETKRDRPLPNIR	0.810925		0.702766	0.566097	0.438876	0.964952	0.267579	0.700398	0.257187	0.967387	2.62639	1	0.733879	0.489589	0.445793	0.349635	0.479883	0.450411	1	0.74491	0.53118	0.468194	0.33434	0.283755	0.226612
P36630_S5_1	P36630	SPAPB2B4.03	cig2	G1/S-specific B-type cyclin Cig2	CLB1,CLB2	CCNB1,CCNB2,CCNB3	CDK substrate site		-1.40417	S	5	1	___________MALYSISKPVGSKINKHSYQ	0.999775		33.9285	0.844201	0.155799	0.968008	36.5136	0.866244	0.133756	0.99626	0.929201	1	0.150111	0.0676896	0.144932	0.138442	0.181047	0.308064	1	0.100011	0.131185	0.156855	0.14971	0.13582	0.124138
O42923_S466_1	O42923	SPBC16A3.18	cip1	splicing factor, RNA-binding protein Cip1	PIN4	HNRNPM	CDK substrate site		-1.40657	S	466	1	IYGNESPLQKASTLSSPFNSKNDNDASTSAS	0.999958		0.0673296	0.955934	2.22045e-14	0.965432	0.0956175	1.00249	0.00756714	0.997992	0.704155	1	0.866084	0.728401	0.661718	0.539274	0.430211	0.113804	1	0.937415	0.745031	0.583951	0.436891	0.312631	0.102412
O42923_S479_1	O42923	SPBC16A3.18	cip1	splicing factor, RNA-binding protein Cip1	PIN4	HNRNPM	CDK substrate site		-1.83798	S	479	1	LSSPFNSKNDNDASTSASKQSFGVSHF____	0.968674		0.0659892	1.02597	2.40305e-14	0.988718	0.0835622	0.974819	0.0237761	0.996887	0.789701	1	0.997053	0.810616	0.728539	0.558017	0.464252	0.182949	1	0.917503	0.721612	0.617383	0.485093	0.376774	0.145398
O42923_S22_1	O42923	SPBC16A3.18	cip1	splicing factor, RNA-binding protein Cip1	PIN4	HNRNPM	CDK substrate site		-2.03283	S	22	1	PWKIRVDESRGLAGNSGTKKSNHEALSRLQS	0.944047		0.495688	0.705517	0.343126	0.918252	1.12722	0.692111	0.308445	0.996284	0.439742	1	0.879646	0.452394	0.281489	0.348426	0.42015	0.3615	1	0.5353	0.322417	0.3265	0.291707	0.329108	0.295668
O42923_S465_1	O42923	SPBC16A3.18	cip1	splicing factor, RNA-binding protein Cip1	PIN4	HNRNPM	CDK substrate site		-2.9777	S	465	1	KIYGNESPLQKASTLSSPFNSKNDNDASTSA	0.976242		0.0600932	1.00599	2.22045e-14	0.97913	0.100256	0.946763	0.0345582	0.997498	0.599398	1	0.941708	0.857486	0.554035	0.590773	0.480361	0.222194	1	0.874855	0.723121	0.554693	0.439041	0.31039	0.110115
Q09868_S535_3	Q09868	SPAC12G12.03	cip2	splicing factor, RNA-binding protein Cip2	PIN4	HNRNPM	CDK substrate site		1.04555	S	535	3	TPLELATPFANLNVSSPLDRNATNSSNTLNG	0.992671		1.02308	0.766764	0.233578	0.980839	0.942061	0.733233	0.263361	0.963239	1.086	1	0.510866	0.262772	0.256668	0.293497	0.180639	0.216024	1	0.534967	0.34828	0.151199	0.30468	0.279373	0.260426
Q09868_S516_3	Q09868	SPAC12G12.03	cip2	splicing factor, RNA-binding protein Cip2	PIN4	HNRNPM	CDK substrate site		0.714733	S	516	3	SLRGLNDSKAFSDIRSMPATPLELATPFANL	0.999503		1.07106	0.706414	0.295288	0.974796	1.18306	0.706009	0.293874	0.977169	0.905331	1	0.544955	0.30027	0.313606	0.334647	0.200286	0.30106	1	0.509397	0.319509	0.24136	0.31392	0.356384	0.262615
Q09868_T520_3	Q09868	SPAC12G12.03	cip2	splicing factor, RNA-binding protein Cip2	PIN4	HNRNPM	CDK substrate site		0.714733	T	520	3	LNDSKAFSDIRSMPATPLELATPFANLNVSS	0.999586		1.07106	0.706414	0.295288	0.974796	1.18306	0.706009	0.293874	0.977169	0.905331	1	0.544955	0.30027	0.313606	0.334647	0.200286	0.30106	1	0.509397	0.319509	0.24136	0.31392	0.356384	0.262615
Q09868_S136_1	Q09868	SPAC12G12.03	cip2	splicing factor, RNA-binding protein Cip2	PIN4	HNRNPM	CDK substrate site		-2.549	S	136	1	LKQMLDPEISTANNPSAKPRRTRLQTAWKEA	0.99783		1.91328	0.681357	0.31889	0.984566	2.01698	0.775344	0.22473	0.998258	0.948585	1	0.422034	0.281831	0.295305	0.313282	0.373088	0.333327	1	0.328749	0.210419	0.232488	0.213136	0.242114	0.226579
O74135_S345_1	O74135	SPAC1805.05	cki3	serine/threonine protein kinase (CK1 family) Cki3	YCK1,YCK2,YCK3	CSNK1G1,CSNK1G2,CSNK1G3	CDK substrate site		0.639072	S	345	1	QSTIPPYARTRQNLLSSPSKQTPVNNVVDAS	0.948492		0.747763	0.471263	0.541694	0.947265	0.945027	0.422352	0.578668	0.927291	0.791261	1	0.804156	0.543622	0.497589	0.580611	0.562941	0.552147	1	0.74624	0.600615	0.521	0.640377	0.601045	0.556624
O14336_S430_1	O14336	SPBC1D7.03	clg1	cyclin-like protein involved in autophagy Clg1	CLG1		CDK substrate site		2.03466	S	430	1	QKTYSPTTLSTNAPPSPSSGRSCSNCNYYYP	0.999468		0.22999	0.557892	0.505104	0.868406	0.211008	0.497439	0.498409	0.81646	1.08996	1	1.01165	0.827539	0.653337	0.521468	0.44199	0.61321	1	0.887088	0.784197	0.628822	0.564698	0.546097	0.834881
Q9P7H1_S479_3	Q9P7H1	SPAC1782.09c	clp1	serine/threonine protein phosphatase (Cdc14-related) Clp1/Flp1	CDC14	CDC14A,CDC14B	CDK substrate site		2.69612	S	479	3	RRSSSQSNIEPNGVRSPTSSPTGSPIRRTSG	0.998062	SPB/Nucleus/Cytoplasm (Periphery)	1.97499	0.80939	0.190778	0.993682	1.69538	0.695108	0.304528	0.994644	1.16493	1	0.305431	0.147297	0.18739	0.20098	0.198615	0.205532	1	0.429123	0.338336	0.300829	0.297761	0.31633	0.276395
Q9P7H1_S483_3	Q9P7H1	SPAC1782.09c	clp1	serine/threonine protein phosphatase (Cdc14-related) Clp1/Flp1	CDC14	CDC14A,CDC14B	CDK substrate site		2.34627	S	483	3	SQSNIEPNGVRSPTSSPTGSPIRRTSGNRWS	0.853562	SPB/Nucleus/Cytoplasm (Periphery)	2.0429	0.789618	0.210486	0.996594	1.56453	0.679849	0.32015	0.989366	1.30576	1	0.314372	0.181366	0.211935	0.222499	0.208518	0.221997	1	0.46237	0.325896	0.352551	0.323189	0.307936	0.259487
Q9P7H1_S487_3	Q9P7H1	SPAC1782.09c	clp1	serine/threonine protein phosphatase (Cdc14-related) Clp1/Flp1	CDC14	CDC14A,CDC14B	CDK substrate site		1.99871	S	487	3	IEPNGVRSPTSSPTGSPIRRTSGNRWSSGSS	0.752604	SPB/Nucleus/Cytoplasm (Periphery)	5.23292	0.852639	0.147361	0.996674	3.67247	0.766692	0.233307	0.998323	1.4249	1	0.151914	0.11339	0.137546	0.158436	0.151316	0.166675	1	0.252782	0.238435	0.243794	0.226239	0.241375	0.211625
Q9P7H1_T450_1	Q9P7H1	SPAC1782.09c	clp1	serine/threonine protein phosphatase (Cdc14-related) Clp1/Flp1	CDC14	CDC14A,CDC14B	CDK substrate site		1.39174	T	450	1	SSYEDSEIQNDDETRTVGTPTETISVVRLRR	0.954376	SPB/Nucleus/Cytoplasm (Periphery)	1.02924	0.458701	0.551588	0.89534	0.508754	0.446454	0.589674	0.845979	2.02306	1	0.758622	0.460523	0.544958	0.566053	0.613101	0.559932	1	0.942031	0.628791	0.593302	0.52325	0.590144	0.6927
Q9P7H1_S479_2	Q9P7H1	SPAC1782.09c	clp1	serine/threonine protein phosphatase (Cdc14-related) Clp1/Flp1	CDC14	CDC14A,CDC14B	CDK substrate site		1.21553	S	479	2	RRSSSQSNIEPNGVRSPTSSPTGSPIRRTSG	0.998062	SPB/Nucleus/Cytoplasm (Periphery)	0.505156	0.768021	0.288661	0.922619	0.549076	0.669782	0.351838	0.972189	0.920011	1	0.884936	0.36963	0.252629	0.323807	0.31245	0.326313	1	0.79423	0.426725	0.384486	0.317691	0.360906	0.394618
Q9P7H1_T453_1	Q9P7H1	SPAC1782.09c	clp1	serine/threonine protein phosphatase (Cdc14-related) Clp1/Flp1	CDC14	CDC14A,CDC14B	CDK substrate site		0.705997	T	453	1	EDSEIQNDDETRTVGTPTETISVVRLRRSSS	0.999994	SPB/Nucleus/Cytoplasm (Periphery)	0.308176	0.623564	0.367458	0.992182	0.365134	0.582236	0.41238	0.996933	0.844008	1	0.819485	0.589838	0.491405	0.428255	0.374132	0.351052	1	0.809234	0.600221	0.498389	0.438656	0.404891	0.412158
Q9P7H1_S482_2	Q9P7H1	SPAC1782.09c	clp1	serine/threonine protein phosphatase (Cdc14-related) Clp1/Flp1	CDC14	CDC14A,CDC14B	CDK substrate site		0.36091	S	482	2	SSQSNIEPNGVRSPTSSPTGSPIRRTSGNRW	0.849412	SPB/Nucleus/Cytoplasm (Periphery)	0.581443	0.543838	0.495232	0.890728	0.428133	0.545294	0.497198	0.910879	1.35809	1	0.900852	0.497464	0.470279	0.52015	0.479324	0.562271	1	0.951774	0.564519	0.568257	0.467845	0.490323	0.545637
Q9P7H1_S402_1	Q9P7H1	SPAC1782.09c	clp1	serine/threonine protein phosphatase (Cdc14-related) Clp1/Flp1	CDC14	CDC14A,CDC14B	CDK substrate site		0.118505	S	402	1	PTPGQPRKVSGHNPPSARRLPSASSVKFNEK	1	SPB/Nucleus/Cytoplasm (Periphery)	3.1556	0.938826	0.0611761	0.999116	2.75214	0.93685	0.0631536	0.998857	1.14659	1	0.101263	0.0453349	0.0740586	0.056848	0.0573101	0.0720891	1	0.123003	0.0562862	0.0702665	0.0511706	0.0595589	0.0826944
Q9P7H1_Y437_1	Q9P7H1	SPAC1782.09c	clp1	serine/threonine protein phosphatase (Cdc14-related) Clp1/Flp1	CDC14	CDC14A,CDC14B	CDK substrate site		-0.521111	Y	437	1	SKQSIQNENKASYSSYEDSEIQNDDETRTVG	0.965086	SPB/Nucleus/Cytoplasm (Periphery)	0.167279	0.894125	0.178647	0.864525	0.153746	0.90514	0.115849	0.950562	1.08802	1	0.930732	0.915301	0.519932	0.253627	0.207649	0.298076	1	0.909326	0.958746	0.515133	0.316544	0.223161	0.16022
O74808_S212_1	O74808	SPBC2D10.17	clr1	SHREC complex intermodule linker subunit Clr1			CDK substrate site		-1.03169	S	212	1	FSNLPSNKSSPVKHVSPNVKNNSKKTASSVN	1		0.26063	0.74555	0.242541	0.998156	0.248563	0.81404	0.181652	0.999183	1.04855	1	0.80027	0.580456	0.4108	0.3219	0.265376	0.241779	1	0.810975	0.568695	0.356749	0.279669	0.229668	0.173497
O74808_S283_1	O74808	SPBC2D10.17	clr1	SHREC complex intermodule linker subunit Clr1			CDK substrate site		-1.19881	S	283	1	TTSDKVNASASLYDRSPSKKDITSSRNTSSY	0.999596		1.40437	0.759203	0.241904	0.995884	1.67274	0.799923	0.199842	0.998765	0.839564	1	0.435066	0.215817	0.240332	0.252754	0.254108	0.251086	1	0.348136	0.222992	0.19296	0.18737	0.197132	0.206121
O74808_S468_1	O74808	SPBC2D10.17	clr1	SHREC complex intermodule linker subunit Clr1			CDK substrate site		-1.48631	S	468	1	YNRQTLEKAIKQLDLSPDKVIQLREQNGVAV	1		0.281784	0.709392	0.294005	0.99058	0.312125	0.804666	0.227341	0.988508	0.902794	1	0.828055	0.62113	0.38416	0.382069	0.297273	0.304301	1	0.869001	0.536385	0.326153	0.274679	0.231237	0.256395
O42844_S436_1	O42844	SPAC23A1.06c	cmk2	MAPK-activated protein kinase Cmk2	RCK1,RCK2		CDK substrate site		-0.460061	S	436	1	MGVAYDIRRLNHLGFSPEQLSKKSMNTGSIK	1	Cytoplasm	0.193598	0.731972	0.268336	0.996081	0.201261	0.71832	0.260267	0.994603	0.961927	1	0.884033	0.652128	0.495004	0.40838	0.353365	0.260251	1	0.827202	0.637187	0.477326	0.402272	0.329332	0.248891
O42844_T393_1	O42844	SPAC23A1.06c	cmk2	MAPK-activated protein kinase Cmk2	RCK1,RCK2		CDK substrate site		-1.17063	T	393	1	LPRSLVSKGEIDIPTTPIKSATHPLLSSYSE	0.968163	Cytoplasm	1.81752	0.766953	0.233596	0.983806	1.50462	0.814755	0.185423	0.997524	1.20795	1	0.363412	0.170196	0.271087	0.260302	0.239082	0.222594	1	0.367601	0.185676	0.20685	0.196462	0.180948	0.166238
O42844_T370_1	O42844	SPAC23A1.06c	cmk2	MAPK-activated protein kinase Cmk2	RCK1,RCK2		CDK substrate site		-1.19932	T	370	1	SKMPENFTYKPKLHGTPGGPKLSLPRSLVSK	1	Cytoplasm	1.64268	0.881007	0.119255	0.997765	1.36976	0.931314	0.0687628	0.99994	1.19924	1	0.291726	0.107604	0.11681	0.127244	0.144288	0.106104	1	0.305921	0.0817767	0.0678378	0.0721382	0.0715868	0.0657654
Q9HGK9_T70_1	Q9HGK9	SPBC800.13	cnp20	CENP-T histone fold, kinetochore scaffold protein	CNN1	CENPT	CDK substrate site		2.12622	T	70	1	RNSLARRRSNVFSATTPRDILRMLSRALAKN	0.994859		0.701812	0.586047	0.416815	0.945602	0.342397	0.526268	0.444475	0.955825	2.0497	1	0.716134	0.47544	0.427985	0.522166	0.420948	0.266604	1	0.760264	0.655557	0.546218	0.423873	0.483397	0.428191
Q9HGK9_T8_1	Q9HGK9	SPBC800.13	cnp20	CENP-T histone fold, kinetochore scaffold protein	CNN1	CENPT	CDK substrate site		-3.48548	T	8	1	________MASHNYETPLKSSSFQHLVGTLS	0.996068		1.46042	0.612023	0.39172	0.896912	2.53452	0.71552	0.284413	0.977799	0.576211	1	0.557963	0.250375	0.374461	0.455153	0.458235	0.403502	1	0.339757	0.35837	0.282769	0.288195	0.264071	0.234441
Q9UUE2_S653_1	Q9UUE2	SPBC17G9.08c	cnt5	centaurin Cnt5		ACAP1,ACAP2,ACAP3	CDK substrate site		-1.06216	S	653	1	TSTIGKALQRVASVTSPSRHNSDSKEKKQTK	0.999067	Cytoplasm	0.148115	0.745724	0.272206	0.95715	0.205943	0.734478	0.284215	0.995765	0.719204	1	0.991891	0.669586	0.570669	0.498497	0.412329	0.27568	1	0.907878	0.686942	0.471085	0.405161	0.350987	0.289521
Q10165_S207_1	Q10165	SPAC26A3.10	cnt6	centaurin ADP ribosylation factor GTPase activating protein family		ACAP1,ACAP2,ACAP3	CDK substrate site		-0.438833	S	207	1	SPLTTSQTVQTQPPQSPEAKTELSLINTKTV	1		0.149281	0.63098	0.363327	0.990816	0.0752811	0.870003	0.123071	0.996991	1.98298	1	0.893045	0.789645	0.586136	0.53285	0.485621	0.371842	1	0.912552	0.823794	0.684962	0.575997	0.45441	0.259581
Q09819_S65_1	Q09819	SPAC16C9.05	cph1	Clr6 histone deacetylase associated PHD finger protein Cph1	RCO1	PHF12	CDK substrate site		0.320159	S	65	1	VNVLPISQDKEMDISSPVKKQKASYSNKSPN	0.997533	Cytoplasm	0.692454	0.945025	0.0687486	0.992906	0.622855	0.937342	0.0763901	0.994883	1.11174	1	0.582769	0.133376	0.0778681	0.0813632	0.0813025	0.076787	1	0.617105	0.17996	0.0894361	0.0857551	0.0855962	0.0875509
Q09819_T103_1	Q09819	SPAC16C9.05	cph1	Clr6 histone deacetylase associated PHD finger protein Cph1	RCO1	PHF12	CDK substrate site		-0.300429	T	103	1	RGSSLKSHLETESQQTPVKRRRRKATIRNVD	1	Cytoplasm	0.959734	0.811395	0.190171	0.999115	0.89561	0.817334	0.181768	0.996292	1.0716	1	0.507207	0.220185	0.202951	0.192856	0.193395	0.184679	1	0.512717	0.239264	0.216837	0.19137	0.159853	0.165409
Q09698_S42_1	Q09698	SPAC2F7.07c	cph2	Clr6 histone deacetylase associated PHD-finger protein Cph2	RCO1	PHF12	CDK substrate site		-0.134897	S	42	1	AGAERNAKSSHGSINSRSASPNKATSRRNRA	0.999999		0.184405	1.02394	0.0524024	0.966764	0.202474	1.02955	0.0655517	0.95944	0.910761	1	0.964066	0.726109	0.359315	0.176256	0.148981	0.111317	1	1.00445	0.687112	0.321966	0.178282	0.139829	0.12381
P41000_S324_2	P41000	SPAC3A11.02	cps3	E3 ubiquitin ligase, makorin family	LEE1	MKRN2	CDK substrate site		1.63983	S	324	2	MNTFTATGNLGRPTKSPSVPTSVGSNKSRKF	0.999845		0.569952	0.751174	0.251997	0.987896	0.640402	0.652639	0.337629	0.965793	0.889992	1	0.688498	0.361999	0.30989	0.263597	0.276945	0.19949	1	0.658182	0.442203	0.421628	0.345655	0.337565	0.263867
P41000_T329_2	P41000	SPAC3A11.02	cps3	E3 ubiquitin ligase, makorin family	LEE1	MKRN2	CDK substrate site		1.0476	T	329	2	ATGNLGRPTKSPSVPTSVGSNKSRKFPGING	0.967598		0.588672	0.717609	0.28263	0.997544	0.540272	0.669134	0.323707	0.99364	1.08959	1	0.681517	0.404997	0.334593	0.282208	0.287291	0.250042	1	0.697923	0.461171	0.373695	0.332667	0.333175	0.288011
P41000_S330_2	P41000	SPAC3A11.02	cps3	E3 ubiquitin ligase, makorin family	LEE1	MKRN2	CDK substrate site		0.323595	S	330	2	TGNLGRPTKSPSVPTSVGSNKSRKFPGINGS	0.838947		0.630415	0.672514	0.3315	0.986138	0.498048	0.646721	0.340316	0.983214	1.26577	1	0.703436	0.403751	0.390375	0.323366	0.353987	0.295999	1	0.708617	0.48318	0.433008	0.346659	0.33789	0.303422
P41000_S326_1	P41000	SPAC3A11.02	cps3	E3 ubiquitin ligase, makorin family	LEE1	MKRN2	CDK substrate site		-1.41665	S	326	1	TFTATGNLGRPTKSPSVPTSVGSNKSRKFPG	1		1.2682	0.690524	0.313965	0.941592	0.855697	0.750809	0.256319	0.968166	1.48206	1	0.532071	0.230639	0.281093	0.364125	0.395207	0.29466	1	0.600103	0.272193	0.231075	0.320424	0.301279	0.203891
P87074_S130_1	P87074	SPBC342.05	crb2	BRCT and tudor domain DNA checkpoint protein Crb2	RAD9	TP53BP1	CDK substrate site		1.43408	S	130	1	THTVLKRLYDRQSVISDHEKLLTPQNVSNSS	0.999754		0.159067	0.639249	0.385424	0.98589	0.109025	0.743554	0.339216	0.909798	1.459	1	0.969382	0.777458	0.608623	0.56838	0.460082	0.402505	1	1.06752	0.912161	0.806792	0.514145	0.510119	0.420662
P87074_S43_1	P87074	SPBC342.05	crb2	BRCT and tudor domain DNA checkpoint protein Crb2	RAD9	TP53BP1	CDK substrate site		0.206864	S	43	1	ISRNNYSKVNASINPSPPRSNDNSNKEFSYS	0.99994		0.283209	0.504754	0.459149	0.915988	0.206069	0.64962	0.408179	0.944959	1.37434	1	0.778574	0.682832	0.601727	0.433273	0.541228	0.426408	1	1.02839	0.754011	0.557768	0.481763	0.513632	0.40508
P87074_S330_1	P87074	SPBC342.05	crb2	BRCT and tudor domain DNA checkpoint protein Crb2	RAD9	TP53BP1	CDK substrate site		-0.175366	S	330	1	RLRKSVNNQAISRSDSLSLDTPKIDSLFTRA	0.999249		0.281343	0.603483	0.434125	0.965328	0.296692	0.613006	0.431758	0.963447	0.948267	1	0.947317	0.686005	0.555228	0.425711	0.443865	0.480132	1	0.966213	0.669154	0.487865	0.486712	0.460403	0.437855
P87074_S332_1	P87074	SPBC342.05	crb2	BRCT and tudor domain DNA checkpoint protein Crb2	RAD9	TP53BP1	CDK substrate site		-2.50297	S	332	1	RKSVNNQAISRSDSLSLDTPKIDSLFTRASI	0.778778		0.194815	0.679772	0.381064	0.93535	0.353245	0.665857	0.343028	0.989006	0.551502	1	0.984454	0.846414	0.537413	0.488195	0.387039	0.444032	1	0.835929	0.540434	0.441658	0.361641	0.381468	0.32038
P87074_S355_1	P87074	SPBC342.05	crb2	BRCT and tudor domain DNA checkpoint protein Crb2	RAD9	TP53BP1	CDK substrate site		-3.0729	S	355	1	SLFTRASIKPLKPSQSPNSRRSFKNRVLAFF	0.964305		0.331563	1.32495	0.348277	0.908898	0.345918	0.679843	0.291228	0.948295	0.958503	1	1.30797	0.815113	0.526216	0.496048	0.32243	0.342455	1	0.716351	0.542988	0.458852	0.264062	0.253384	0.334033
Q10304_S315_1	Q10304	SPAC22H10.11c	crf1	transcriptional coactivator for ribosomal proteins via TOR signaling pathway Crf1/Ifh1	CRF1,IFH1		CDK substrate site		-0.280095	S	315	1	DEETPELQNNKLLNLSTPKKSFGQTPRIKTE	0.782386		0.288871	0.672556	0.321001	0.998726	0.298443	0.689616	0.311687	0.999236	0.967927	1	0.811281	0.613778	0.434289	0.371687	0.349723	0.315513	1	0.82351	0.600414	0.413222	0.364968	0.327782	0.314568
Q10304_T316_1	Q10304	SPAC22H10.11c	crf1	transcriptional coactivator for ribosomal proteins via TOR signaling pathway Crf1/Ifh1	CRF1,IFH1		CDK substrate site		-0.386282	T	316	1	EETPELQNNKLLNLSTPKKSFGQTPRIKTEL	0.9974		0.338666	0.687985	0.318735	0.995429	0.289424	0.73278	0.281084	0.995885	1.17014	1	0.828717	0.542996	0.412014	0.371626	0.332151	0.304618	1	0.857038	0.578704	0.394789	0.353139	0.299265	0.281878
O74388_T136_1	O74388	SPBC3H7.13	csc1	SIP/FAR complex FHA domain subunit Csc1	FAR10,VPS64	SLMAP	CDK substrate site		-0.69303	T	136	1	SAQVRIVVRGATFATTPARSLDSEVMLDSIM	0.99721		1.52769	0.540064	0.46157	0.88829	1.29148	0.556867	0.444972	0.973277	1.1829	1	0.590049	0.387989	0.44703	0.454856	0.428905	0.597598	1	0.608119	0.411198	0.46263	0.472046	0.476258	0.404467
O43013_S44_1	O43013	SPBC2G2.14	csi1	mitotic centromere-SPB clustering protein Csi1			CDK substrate site		1.42867	S	44	1	RSQQGQISESVVKNHSPSKRKRRPSKEPSLS	0.999256	Nucleus	2.54996	0.807009	0.193036	0.981379	2.15743	0.734759	0.265191	0.995049	1.18194	1	0.256955	0.143996	0.139412	0.218779	0.227068	0.232806	1	0.349469	0.283298	0.237387	0.276234	0.247213	0.281143
O43013_S259_1	O43013	SPBC2G2.14	csi1	mitotic centromere-SPB clustering protein Csi1			CDK substrate site		0.469206	S	259	1	SSSARAKKNWGRQSNSPNSNKKTDHAYPGAS	0.99999	Nucleus	0.138403	0.785846	0.215687	0.995002	0.206798	0.701442	0.321064	0.984001	0.669268	1	0.913073	0.701197	0.583746	0.434499	0.366247	0.239375	1	0.948631	0.65291	0.525849	0.438773	0.392125	0.314826
O43013_S439_1	O43013	SPBC2G2.14	csi1	mitotic centromere-SPB clustering protein Csi1			CDK substrate site		0.269702	S	439	1	KATPLKDNESASVDESKVNVLSENQSLQADT	0.999999	Nucleus	0.943814	0.979908	0.0300244	0.986085	1.13044	0.945559	0.0549099	0.999056	0.834908	1	0.449717	0.00260263	0.0400557	0.022279	0.0594356	0.056605	1	0.36239	0.0799354	0.0550133	0.0375869	0.0660843	0.0663549
O43013_S137_1	O43013	SPBC2G2.14	csi1	mitotic centromere-SPB clustering protein Csi1			CDK substrate site		0.0930298	S	137	1	PASAPPPRFRFVPPKSDAKSHSAPRSLEGVT	1	Nucleus	1.69298	0.96229	0.0380742	0.998385	1.77085	0.954483	0.0455038	0.999963	0.95603	1	0.218074	0.0147745	0.0428817	0.0507117	0.0466411	0.0378257	1	0.20783	0.0515586	0.0445576	0.0478493	0.0457812	0.0419602
O43013_S246_1	O43013	SPBC2G2.14	csi1	mitotic centromere-SPB clustering protein Csi1			CDK substrate site		0.0208575	S	246	1	NVKSPVQQHRSFVSSSARAKKNWGRQSNSPN	0.990178	Nucleus	0.796138	0.784714	0.236586	0.936247	0.621146	0.800195	0.231487	0.958383	1.28172	1	0.659483	0.208042	0.184654	0.242813	0.238161	0.342985	1	0.746508	0.273831	0.203861	0.244228	0.238104	0.29136
O43013_S91_1	O43013	SPBC2G2.14	csi1	mitotic centromere-SPB clustering protein Csi1			CDK substrate site		-0.0038395	S	91	1	SIPNAGTQSQNFTHLSASKIRISDEDRIKPL	0.99998	Nucleus	0.450016	0.939359	0.0899858	0.988962	0.452523	0.9202	0.0930264	0.997534	0.994459	1	0.755357	0.29055	0.132492	0.112794	0.101285	0.104219	1	0.707331	0.313369	0.143839	0.104811	0.101164	0.104531
O43013_S336_1	O43013	SPBC2G2.14	csi1	mitotic centromere-SPB clustering protein Csi1			CDK substrate site		-0.104004	S	336	1	KLNEAEENQNLLNLRSPKSSGKADNLTIKSS	1	Nucleus	0.304437	0.67971	0.354101	0.970607	0.371226	0.685586	0.361425	0.931962	0.820085	1	0.900988	0.640039	0.443689	0.360183	0.344428	0.419374	1	0.913753	0.581697	0.393804	0.333567	0.333486	0.471642
O43013_S390_1	O43013	SPBC2G2.14	csi1	mitotic centromere-SPB clustering protein Csi1			CDK substrate site		-0.510892	S	390	1	TESQPTNLGRKEYSNSPFSIRARKDAATTSS	0.999827	Nucleus	1.07656	0.845989	0.159209	0.989109	1.03719	0.861132	0.140404	0.99903	1.03795	1	0.470323	0.12782	0.152926	0.175836	0.16695	0.18812	1	0.452084	0.16213	0.137337	0.141407	0.142269	0.153996
O43013_S312_1	O43013	SPBC2G2.14	csi1	mitotic centromere-SPB clustering protein Csi1			CDK substrate site		-0.562884	S	312	1	DTLEEPLLINELNRTSFLNSNNNLKLNEAEE	0.941734	Nucleus	0.369515	0.901626	0.101543	0.961921	0.410581	0.932764	0.102017	0.985335	0.899981	1	1.05418	0.418736	0.171443	0.128316	0.115798	0.114851	1	0.790577	0.34686	0.156175	0.113522	0.121446	0.123653
O43013_S234_1	O43013	SPBC2G2.14	csi1	mitotic centromere-SPB clustering protein Csi1			CDK substrate site		-0.609876	S	234	1	SVSLSPSFAPPSNVKSPVQQHRSFVSSSARA	1	Nucleus	0.336444	0.71481	0.325372	0.952336	0.520754	0.698865	0.320088	0.921981	0.646072	1	0.894121	0.599429	0.384848	0.312599	0.304639	0.419179	1	0.776172	0.449354	0.323628	0.264576	0.288991	0.479971
O43013_T461_1	O43013	SPBC2G2.14	csi1	mitotic centromere-SPB clustering protein Csi1			CDK substrate site		-0.724644	T	461	1	ENQSLQADTATLEQLTPIPKARWNQLANKHP	1	Nucleus	1.73815	0.816177	0.184372	0.988548	1.75602	0.836939	0.163177	0.999575	0.989819	1	0.332585	0.138294	0.181572	0.177086	0.18693	0.239112	1	0.308758	0.156043	0.171308	0.162369	0.167183	0.162134
O43013_S57_2	O43013	SPBC2G2.14	csi1	mitotic centromere-SPB clustering protein Csi1			CDK substrate site		-0.792814	S	57	2	NHSPSKRKRRPSKEPSLSPKRRKNILNDQKK	1	Nucleus	0.388432	0.917084	0.120197	0.984331	0.500715	0.89814	0.113054	0.997745	0.775756	1	0.818086	0.373005	0.189458	0.141249	0.126981	0.14848	1	0.684257	0.292349	0.151277	0.119201	0.125017	0.118629
O43013_S59_2	O43013	SPBC2G2.14	csi1	mitotic centromere-SPB clustering protein Csi1			CDK substrate site		-0.792814	S	59	2	SPSKRKRRPSKEPSLSPKRRKNILNDQKKDE	1	Nucleus	0.388432	0.917084	0.120197	0.984331	0.500715	0.89814	0.113054	0.997745	0.775756	1	0.818086	0.373005	0.189458	0.141249	0.126981	0.14848	1	0.684257	0.292349	0.151277	0.119201	0.125017	0.118629
O43013_S59_1	O43013	SPBC2G2.14	csi1	mitotic centromere-SPB clustering protein Csi1			CDK substrate site		-0.829803	S	59	1	SPSKRKRRPSKEPSLSPKRRKNILNDQKKDE	1	Nucleus	0.437292	0.860766	0.176484	0.978377	0.510934	0.851779	0.156447	0.995057	0.855867	1	0.816568	0.350153	0.230975	0.182351	0.178473	0.21046	1	0.686525	0.327157	0.193348	0.149044	0.143656	0.197243
O43013_S221_2	O43013	SPBC2G2.14	csi1	mitotic centromere-SPB clustering protein Csi1			CDK substrate site		-1.01689	S	221	2	LQSLQERISHCERSVSLSPSFAPPSNVKSPV	0.955525	Nucleus	0.0846327	0.955663	0.11764	0.964882	0.116547	0.849837	0.190343	0.985311	0.726166	1	1.03673	0.916895	0.708154	0.560317	0.39626	0.258861	1	1.00985	0.787589	0.581932	0.500068	0.402802	0.236365
O43013_S223_2	O43013	SPBC2G2.14	csi1	mitotic centromere-SPB clustering protein Csi1			CDK substrate site		-1.01689	S	223	2	SLQERISHCERSVSLSPSFAPPSNVKSPVQQ	1	Nucleus	0.0846327	0.955663	0.11764	0.964882	0.116547	0.849837	0.190343	0.985311	0.726166	1	1.03673	0.916895	0.708154	0.560317	0.39626	0.258861	1	1.00985	0.787589	0.581932	0.500068	0.402802	0.236365
O13961_S421_1	O13961	SPAC1786.03	cut11	spindle pole body docking protein Cut11	NDC1	NDC1	CDK substrate site		-1.40237	S	421	1	PLRNKNIFVPPSQGHSPLLEKIKKQGSLPST	1		0.188982	0.671705	0.30011	0.984086	0.200578	0.835888	0.209417	0.984625	0.942185	1	0.807776	0.693539	0.517267	0.452308	0.340389	0.309434	1	0.939667	0.700941	0.421801	0.333911	0.278318	0.235502
O59755_T75_1	O59755	SPBC649.05	cut12	spindle pole body cell cycle signalling scaffold Cut12			CDK substrate site		0.06272	T	75	1	LTPLKSKAAQNGILKTPGTLQIKKTVNFKDI	0.999744		97.432	0.865201	0.134799	0.967861	77.7064	0.860967	0.139033	0.997402	1.25385	1	0.127003	0.0291064	0.158774	0.167606	0.158282	0.121932	1	0.118313	0.095662	0.150981	0.135957	0.145487	0.14194
O59755_T61_1	O59755	SPBC649.05	cut12	spindle pole body cell cycle signalling scaffold Cut12			CDK substrate site		-0.277406	T	61	1	LPQDAKEDLRPTETLTPLKSKAAQNGILKTP	0.999901		1.54489	0.933672	0.0669945	0.997592	1.91203	0.937445	0.0625524	0.999984	0.807982	1	0.270868	0.0416663	0.070069	0.0816021	0.0791515	0.0665515	1	0.201063	0.0659581	0.0665319	0.063181	0.0625928	0.061154
O59755_S160_1	O59755	SPBC649.05	cut12	spindle pole body cell cycle signalling scaffold Cut12			CDK substrate site		-0.333213	S	160	1	KHDEFDNRYNININESYKNETKSNQRLGEDV	0.999999		1.16671	0.75819	0.243026	0.990368	1.40466	0.759945	0.240598	0.992225	0.830601	1	0.484951	0.24613	0.241663	0.21472	0.247142	0.293988	1	0.43041	0.234454	0.215081	0.279417	0.255731	0.231639
O59755_S518_1	O59755	SPBC649.05	cut12	spindle pole body cell cycle signalling scaffold Cut12			CDK substrate site		-0.516683	S	518	1	QVKVATSSRVDYDLKSPNQRTANAKKRLEER	1		0.278181	0.684067	0.263965	0.943161	0.22909	0.820053	0.189129	0.987301	1.21429	1	0.723862	0.515467	0.449293	0.360571	0.312571	0.191856	1	0.874926	0.565223	0.37555	0.329254	0.269371	0.160027
O59755_S42_2	O59755	SPBC649.05	cut12	spindle pole body cell cycle signalling scaffold Cut12			CDK substrate site		-1.06973	S	42	2	TKPVTKMSSYIEDAESDAELPQDAKEDLRPT	1		0.39386	0.909222	0.168491	0.93098	0.423826	0.891891	0.140295	0.984979	0.929295	1	0.940803	0.386358	0.188118	0.203724	0.198029	0.196137	1	0.79236	0.358733	0.174841	0.176391	0.152283	0.15149
O59755_T25_1	O59755	SPBC649.05	cut12	spindle pole body cell cycle signalling scaffold Cut12			CDK substrate site		-1.17613	T	25	1	TYAWVLKAFSSKLAGTVTKPVTKMSSYIEDA	0.999865		1.48691	0.860887	0.14003	0.992428	1.4795	0.897154	0.102671	0.999721	1.00501	1	0.34071	0.111168	0.113107	0.146758	0.175836	0.157742	1	0.305843	0.120864	0.0964505	0.105876	0.0965055	0.10531
O59755_S343_1	O59755	SPBC649.05	cut12	spindle pole body cell cycle signalling scaffold Cut12			CDK substrate site		-1.42399	S	343	1	GNRFSQMRELYTAKPSPITTKVVSRPSQSDV	0.999483		0.254071	0.810319	0.16689	0.995015	0.35213	0.840898	0.146257	0.997345	0.721527	1	0.763312	0.543132	0.360955	0.245184	0.216973	0.154453	1	0.717802	0.435013	0.265609	0.193595	0.159885	0.125543
P21135_T18_1	P21135	SPBC14C8.01c	cut2	sister chromatid separation inhibitor, securin	PDS1	PTTG1,PTTG2,PTTG3P	CDK substrate site		0.194509	T	18	1	PRTMFSYGKENAFPVTPISNRNGTKGAGSKR	0.999975		2.13526	0.812782	0.187218	0.984801	1.83682	0.824845	0.175476	0.993598	1.16248	1	0.283302	0.0524408	0.173556	0.178414	0.199778	0.19705	1	0.310019	0.137877	0.163773	0.189933	0.20723	0.177976
P21135_S46_1	P21135	SPBC14C8.01c	cut2	sister chromatid separation inhibitor, securin	PDS1	PTTG1,PTTG2,PTTG3P	CDK substrate site		-0.103827	S	46	1	SKRAPLGSTKQSNAPSSVTVPRTVLGGKSTN	0.754988		1.30126	0.925731	0.0762303	0.9924	1.028	0.939748	0.0654556	0.993133	1.26582	1	0.339	0.0465914	0.0705555	0.106544	0.107887	0.0591888	1	0.423426	0.0519768	0.0633475	0.0934135	0.0784704	0.0672532
P21135_S38_1	P21135	SPBC14C8.01c	cut2	sister chromatid separation inhibitor, securin	PDS1	PTTG1,PTTG2,PTTG3P	CDK substrate site		-0.568029	S	38	1	RNGTKGAGSKRAPLGSTKQSNAPSSVTVPRT	0.993187		1.66213	0.901633	0.0990806	0.992813	1.72692	0.921911	0.0780642	0.999641	0.96248	1	0.275805	0.0526115	0.117542	0.130676	0.0878248	0.106603	1	0.241802	0.0854057	0.0800302	0.0869472	0.0742224	0.0686847
P21135_S70_1	P21135	SPBC14C8.01c	cut2	sister chromatid separation inhibitor, securin	PDS1	PTTG1,PTTG2,PTTG3P	CDK substrate site		-1.12381	S	70	1	LGGKSTNISKFISAPSTKKMSPMDISMDSPT	0.963822		3.65443	0.742136	0.257867	0.934815	86.53	0.775931	0.224069	0.984605	0.0422331	1	0.277264	0.135948	0.216042	0.343318	0.309797	0.268165	1	0.184285	0.164016	0.249477	0.200361	0.226972	0.258419
P21135_S75_3	P21135	SPBC14C8.01c	cut2	sister chromatid separation inhibitor, securin	PDS1	PTTG1,PTTG2,PTTG3P	CDK substrate site		-2.90843	S	75	3	TNISKFISAPSTKKMSPMDISMDSPTILEPN	0.985046		0.401993	0.699398	0.281712	0.990126	0.707431	0.831109	0.184572	0.985207	0.568244	1	0.712386	0.501451	0.383908	0.280831	0.274892	0.283	1	0.642548	0.215315	0.200707	0.215619	0.192576	0.177682
P41004_S36_1	P41004	SPBC146.03c	cut3	condensin complex SMC subunit Smc4	SMC4	SMC4	CDK substrate site		0.270844	S	36	1	DRGERPRKLVRSVLESPSQKDVASIVKIEQT	0.99989	Cytoplasm	0.345143	0.867465	0.119568	0.989091	0.315085	0.878758	0.115909	0.998723	1.0954	1	0.724195	0.388125	0.284313	0.17628	0.136157	0.0799424	1	0.75334	0.442761	0.26526	0.177135	0.134598	0.104189
P41004_T19_1	P41004	SPBC146.03c	cut3	condensin complex SMC subunit Smc4	SMC4	SMC4	CDK substrate site		-0.218734	T	19	1	KGIFRTSSTPSIVDVTPDRGERPRKLVRSVL	1	Cytoplasm	0.471754	0.844508	0.152219	0.998088	0.436341	0.870297	0.131855	0.999624	1.08116	1	0.67442	0.351424	0.221191	0.174864	0.152271	0.132249	1	0.700629	0.358144	0.199782	0.151065	0.140922	0.124798
P41004_T86_1	P41004	SPBC146.03c	cut3	condensin complex SMC subunit Smc4	SMC4	SMC4	CDK substrate site		-0.255427	T	86	1	ERPNLLNKFMSAQDGTPSKSTGFNERSSQLV	0.99994	Cytoplasm	1.28332	0.898836	0.101747	0.999323	1.0403	0.914595	0.0845801	0.999748	1.23361	1	0.353996	0.106954	0.1056	0.111633	0.106807	0.0943952	1	0.404193	0.135024	0.0804356	0.0827695	0.0833642	0.0865073
P41004_T51_1	P41004	SPBC146.03c	cut3	condensin complex SMC subunit Smc4	SMC4	SMC4	CDK substrate site		-0.442026	T	51	1	SPSQKDVASIVKIEQTPSRPFFNDFLKKRIT	0.981049	Cytoplasm	2.65981	0.764607	0.23541	0.996239	5.59697	0.7724	0.2276	0.997569	0.475223	1	0.289286	0.209632	0.238432	0.230669	0.232112	0.266945	1	0.230464	0.23945	0.222432	0.224753	0.203867	0.245925
P41889_T647_1	P41889	SPAC6F12.15c	cut9	anaphase-promoting complex TPR lobe subcomplex subunit Cut9/Apc6	CDC16	CDC16	CDK substrate site		-0.381956	T	647	1	MEDQSGKVTESVNDRTQVLYADSRSEMMMDD	0.981867		0.316389	0.741158	0.298569	0.970766	0.373359	0.722356	0.295971	0.994199	0.847411	1	0.926722	0.520504	0.417512	0.357123	0.302686	0.305394	1	0.827701	0.522126	0.353675	0.319448	0.314409	0.301282
P41889_S629_1	P41889	SPAC6F12.15c	cut9	anaphase-promoting complex TPR lobe subcomplex subunit Cut9/Apc6	CDC16	CDC16	CDK substrate site		-1.58697	S	629	1	VSEYMQQSNLNTSDKSMSMEDQSGKVTESVN	0.999991		0.100484	0.803659	0.290518	0.919948	0.133942	0.748168	0.302723	0.953074	0.750205	1	1.06225	0.981467	0.754146	0.576126	0.458197	0.396005	1	0.982737	0.849949	0.690004	0.460535	0.405353	0.368781
P87126_T36_1	P87126	SPAC3A12.11c	cwf2	zf-CCCH type zinc finger protein, Prp19 complex subunit, RNA-binding Cwf2	CWC2	RBM22	CDK substrate site		0.0346986	T	36	1	EKILVEGEKSKEYEETPRKVKIVKRKKQPAR	1		0.636345	0.979073	0.0286531	0.998263	0.700356	0.963154	0.0374049	0.999982	0.908601	1	0.568912	0.146855	0.0503122	0.0391412	0.0351063	0.0272886	1	0.517222	0.152865	0.0521211	0.0388916	0.0369601	0.0392425
P87126_T20_1	P87126	SPAC3A12.11c	cwf2	zf-CCCH type zinc finger protein, Prp19 complex subunit, RNA-binding Cwf2	CWC2	RBM22	CDK substrate site		0.0278412	T	20	1	GLEQEVTVEEKNNDVTEKILVEGEKSKEYEE	1		0.551829	1.01589	0.0531024	0.922411	0.577234	0.976683	0.0622665	0.969169	0.955988	1	0.817467	0.0733582	0.0625491	0.104053	0.0884323	0.0647818	1	0.714507	0.128234	0.0803716	0.0858364	0.087465	0.0730914
O14302_S199_1	O14302	SPAC9G1.06c	cyk3	Nebulin-family actin filament anchoring protein Cyk3	CYK3	LASP1,NEB,NEBL,NRAP	CDK substrate site		0.712109	S	199	1	STPSPLRSAMENVLQSLNAMGKKSFSRANSP	0.995821	Cytoplasm (Periphery)	0.997736	0.698844	0.310812	0.956284	1.16003	0.654798	0.351838	0.940421	0.860097	1	0.607546	0.252384	0.291427	0.331368	0.383229	0.302379	1	0.588752	0.266129	0.329856	0.403409	0.337359	0.416454
O14302_S267_1	O14302	SPAC9G1.06c	cyk3	Nebulin-family actin filament anchoring protein Cyk3	CYK3	LASP1,NEB,NEBL,NRAP	CDK substrate site		-0.148753	S	267	1	TDNSSKPRTSLQPGESPMKSSRDISRKPSMA	1	Cytoplasm (Periphery)	0.374554	0.90219	0.112201	0.996402	0.316374	0.948483	0.0785049	0.993331	1.1839	1	0.764572	0.385765	0.195564	0.156489	0.135206	0.101028	1	0.808901	0.454164	0.189404	0.115316	0.0976985	0.109615
O14302_S261_2	O14302	SPAC9G1.06c	cyk3	Nebulin-family actin filament anchoring protein Cyk3	CYK3	LASP1,NEB,NEBL,NRAP	CDK substrate site		-1.99326	S	261	2	SKLDDSTDNSSKPRTSLQPGESPMKSSRDIS	0.952899	Cytoplasm (Periphery)	0.313079	0.634251	0.384569	0.984176	0.289121	0.75912	0.284716	0.978161	1.08286	1	0.876335	0.642078	0.444037	0.403527	0.444698	0.37823	1	0.916703	0.611518	0.379222	0.328564	0.292109	0.326328
O14302_S267_2	O14302	SPAC9G1.06c	cyk3	Nebulin-family actin filament anchoring protein Cyk3	CYK3	LASP1,NEB,NEBL,NRAP	CDK substrate site		-1.99326	S	267	2	TDNSSKPRTSLQPGESPMKSSRDISRKPSMA	1	Cytoplasm (Periphery)	0.313079	0.634251	0.384569	0.984176	0.289121	0.75912	0.284716	0.978161	1.08286	1	0.876335	0.642078	0.444037	0.403527	0.444698	0.37823	1	0.916703	0.611518	0.379222	0.328564	0.292109	0.326328
O42941_T232_1	O42941	SPBC16H5.05c	cyp7	cyclophilin family peptidyl-prolyl cis-trans isomerase Cyp7	CWC27	CWC27	CDK substrate site		-1.56678	T	232	1	DEVDMPIVKKPLRQKTPVSRSSDTTTELSKD	0.999945		1.15743	0.584288	0.415302	0.969564	0.652253	0.71209	0.284619	0.996442	1.77451	1	0.597068	0.438647	0.434716	0.412655	0.395202	0.268931	1	0.644555	0.40679	0.273602	0.284631	0.289145	0.293162
P14605_T83_1	P14605	SPBC19C7.03	cyr1	adenylate cyclase	CYR1		CDK substrate site		-3.38888	T	83	1	GNSGRPVEAFKTYPSTPAVPSKSVLFHFYEP	0.986565		25.1626	0.469941	0.530059	0.884666	23.8342	0.605882	0.394118	0.96302	1.05573	1	0.437312	0.366562	0.543886	0.515013	0.560685	0.580834	1	0.329688	0.295296	0.410545	0.411584	0.432002	0.379371
O74939_S621_1	O74939	SPCC553.01c	dbl2	DNA recombination protein Dbl2	MTE1	ZGRF1	CDK substrate site		0.555024	S	621	1	SDTISSSPTVRAVNLSPSKNQKPPKILTKIP	0.999051		2.20073	0.913003	0.0869971	0.995254	2.14196	0.9131	0.0869062	0.99841	1.02744	1	0.188087	0.00243404	0.0852858	0.0900413	0.080667	0.0917832	1	0.194207	0.086434	0.0916877	0.0785832	0.0916903	0.132218
O74939_S343_1	O74939	SPCC553.01c	dbl2	DNA recombination protein Dbl2	MTE1	ZGRF1	CDK substrate site		-0.957453	S	343	1	LNDDHQRQDSSVAEPSPTSKRLRLTRLPLPL	0.999139		0.16875	0.64869	0.358902	0.994519	0.254117	0.637037	0.368512	0.995837	0.664064	1	0.928263	0.727948	0.606412	0.489905	0.455148	0.365248	1	0.873609	0.659945	0.564506	0.431084	0.40123	0.369565
O42928_T281_1	O42928	SPBC16C6.04	dbl6	double strand break localizing protein Dbl6, implicated in DNA repair			CDK substrate site		-0.743482	T	281	1	PLLSSSVFFKDTEMSTPNSNHSRSRTPSSKK	0.964494		0.621754	0.567362	0.44331	0.952758	1.09072	0.56254	0.432579	0.935855	0.57004	1	0.781888	0.47288	0.500603	0.485384	0.444554	0.389707	1	0.600042	0.514319	0.472365	0.420591	0.451331	0.335948
O42928_S314_1	O42928	SPBC16C6.04	dbl6	double strand break localizing protein Dbl6, implicated in DNA repair			CDK substrate site		-2.09938	S	314	1	RWGEEIIDLSKRRAVSPSIYYDLDKKCSPIH	0.963968		0.304689	0.651647	0.372501	0.988907	0.289226	0.71482	0.277749	0.993477	1.05346	1	0.897041	0.62323	0.452501	0.428982	0.385844	0.378984	1	0.81074	0.551117	0.420008	0.349208	0.309112	0.249909
O94670_S123_1	O94670	SPBC651.12c	dbl7	Schizosaccharomyces specific protein, double strand break localizing Dbl7			CDK substrate site		-1.49408	S	123	1	ELPTSPTKITNIGQSSPRALRYLSPESQRIK	0.998551		0.335333	0.595377	0.409744	0.990052	0.312844	0.668774	0.335134	0.997685	1.07189	1	0.845148	0.618668	0.5134	0.409245	0.40301	0.438051	1	0.831112	0.592891	0.444998	0.367488	0.338284	0.351851
O94670_S112_1	O94670	SPBC651.12c	dbl7	Schizosaccharomyces specific protein, double strand break localizing Dbl7			CDK substrate site		-3.93477	S	112	1	QKPFASSTYNVELPTSPTKITNIGQSSPRAL	0.756806		0.308372	0.568914	0.458316	0.975913	0.380381	0.710029	0.301521	0.991202	0.810693	1	0.929675	0.659138	0.554387	0.462216	0.489725	0.466848	1	0.809171	0.517158	0.384412	0.291399	0.298071	0.337086
Q09719_S771_1	Q09719	SPAC31A2.07c	dbp10	ATP-dependent RNA helicase Dbp10	DBP10	DDX54	CDK substrate site		1.16963	S	771	1	RFDEWKASKAFGANDSPIRENKRYKHNKLQT	1	Nucleus	0.324217	0.720583	0.283234	0.989478	0.213662	0.79073	0.263777	0.940219	1.51743	1	0.822364	0.518829	0.400177	0.335195	0.321848	0.247728	1	1.02895	0.625677	0.436082	0.421399	0.352561	0.244744
O13828_S693_1	O13828	SPAC19A8.12	dcp2	mRNA decapping complex catalytic subunit Dcp2	DCP2	DCP2	CDK substrate site		-3.66555	S	693	1	KKKENSETNKNHVDMSPGFVKILKRSPLADQ	1		0.103884	0.795996	0.232133	0.990184	0.206503	0.791319	0.21523	0.997099	0.503064	1	0.964318	0.83609	0.680333	0.532168	0.427804	0.307307	1	0.860416	0.653067	0.454315	0.319788	0.26689	0.238132
O13828_T519_1	O13828	SPAC19A8.12	dcp2	mRNA decapping complex catalytic subunit Dcp2	DCP2	DCP2	CDK substrate site		-3.93011	T	519	1	TLSKEANVQLANLFLTPNSLETKKFSDNSQG	0.998054		0.160672	0.689541	0.356407	0.969201	0.31565	0.712132	0.271647	0.984463	0.50902	1	0.977342	0.821393	0.626955	0.501057	0.399377	0.409096	1	0.748976	0.590969	0.376562	0.269519	0.310949	0.277052
O59836_T80_1	O59836	SPCC550.13	dfp1	Hsk1-Dfp1 kinase complex regulatory subunit Dfp1	DBF4	DBF4,DBF4B	CDK substrate site		2.19424	T	80	1	NENIITTTPKHQTVITPKSYRKSVKRIKHDA	0.999887	Nucleus	0.562957	0.635632	0.349987	0.990292	0.384802	0.602349	0.413844	0.982174	1.46298	1	0.674162	0.505597	0.372966	0.354666	0.346406	0.338016	1	0.850347	0.61068	0.415634	0.441333	0.446711	0.411372
Q09933_S589_1	Q09933	SPCC736.14	dis1	TOG/XMAP215 microtubule plus end tracking polymerase Dis1	STU2	CKAP5	CDK substrate site		0.648022	S	589	1	NPSQASLTEESLSTRSSPTKPSTTSLRSQSL	0.906759	SPB/MT	0.8574	0.850004	0.150677	0.975411	0.366958	0.909472	0.100846	0.988453	2.3365	1	0.514906	0.200236	0.210736	0.194389	0.147234	0.0547081	1	0.75722	0.381655	0.179954	0.17315	0.149342	0.0501238
Q09933_T279_1	Q09933	SPCC736.14	dis1	TOG/XMAP215 microtubule plus end tracking polymerase Dis1	STU2	CKAP5	CDK substrate site		-0.0407229	T	279	1	SSQGNTLQRSTSSFSTPNRKVSQPSDFSASP	0.88763	SPB/MT	1.40601	0.981864	0.0185068	0.999582	1.60251	0.980119	0.0199938	0.999906	0.877381	1	0.261455	0.0201678	0.0241856	0.0251243	0.0225872	0.0128764	1	0.218223	0.0210338	0.0224336	0.0227069	0.0219446	0.0189701
Q09933_S297_1	Q09933	SPCC736.14	dis1	TOG/XMAP215 microtubule plus end tracking polymerase Dis1	STU2	CKAP5	CDK substrate site		-0.220335	S	297	1	RKVSQPSDFSASPSRSIVSPAKNIVGSTPVD	0.99989	SPB/MT	0.20468	0.879577	0.0851174	0.980745	0.197809	0.96079	0.0491257	0.997339	1.03473	1	0.783963	0.492247	0.36579	0.272629	0.177568	0.0494505	1	0.863477	0.561986	0.328941	0.230207	0.14447	0.0477033
Q09933_S300_1	Q09933	SPCC736.14	dis1	TOG/XMAP215 microtubule plus end tracking polymerase Dis1	STU2	CKAP5	CDK substrate site		-1.06863	S	300	1	SQPSDFSASPSRSIVSPAKNIVGSTPVDVLS	1	SPB/MT	0.188071	0.839221	0.147947	0.998178	0.202047	0.91389	0.103029	0.992005	0.930829	1	0.832652	0.61546	0.41637	0.315949	0.245547	0.142904	1	0.897187	0.559299	0.374872	0.273129	0.181987	0.102351
Q09933_S636_1	Q09933	SPCC736.14	dis1	TOG/XMAP215 microtubule plus end tracking polymerase Dis1	STU2	CKAP5	CDK substrate site		-1.20908	S	636	1	KGVSNAASSKQSFPSSPSISKKLETSRLSTK	0.878253	SPB/MT	0.663568	0.755611	0.231164	0.978709	0.889838	0.81281	0.185373	0.997678	0.745717	1	0.58506	0.363132	0.297594	0.24303	0.223876	0.167343	1	0.512891	0.251789	0.205235	0.191225	0.180919	0.160216
Q09933_S551_2	Q09933	SPCC736.14	dis1	TOG/XMAP215 microtubule plus end tracking polymerase Dis1	STU2	CKAP5	CDK substrate site		-1.211	S	551	2	AHPNQPSRPRLPRVASPLKTSPVKLAVTPQA	1	SPB/MT	0.297205	0.83735	0.118183	0.983601	0.315802	0.974256	0.0518272	0.995196	0.941111	1	0.680894	0.460432	0.289077	0.19222	0.139772	0.0939959	1	0.805186	0.422727	0.179637	0.107271	0.075241	0.0626489
Q09933_S556_2	Q09933	SPCC736.14	dis1	TOG/XMAP215 microtubule plus end tracking polymerase Dis1	STU2	CKAP5	CDK substrate site		-1.27557	S	556	2	PSRPRLPRVASPLKTSPVKLAVTPQAPSPLP	0.941967	SPB/MT	0.209268	0.750792	0.0739585	0.993156	0.31169	0.985295	0.0413004	0.995221	0.671398	1	0.679484	0.481285	0.290361	0.181642	0.131326	0.0826819	1	0.805807	0.421787	0.174358	0.0992611	0.0655323	0.0527121
Q09933_S293_1	Q09933	SPCC736.14	dis1	TOG/XMAP215 microtubule plus end tracking polymerase Dis1	STU2	CKAP5	CDK substrate site		-2.23394	S	293	1	STPNRKVSQPSDFSASPSRSIVSPAKNIVGS	0.999912	SPB/MT	0.283236	0.863206	0.158042	0.987352	0.389334	0.970649	0.0854389	0.969266	0.727489	1	0.860598	0.487189	0.301376	0.25285	0.210791	0.131818	1	0.859241	0.336411	0.137719	0.116783	0.116451	0.100885
O14040_S129_2	O14040	SPAC2C4.07c	dis32	cytoplasmic P body 3'-5'-exoribonuclease Dis3L2		DIS3L2	CDK substrate site		3.29318	S	129	2	SKQDEHKTDVHKESVSKLSKNLESRNNRDEN	0.999711		0.10878	0.854057	0.250875	0.905483	0.0519715	0.801408	0.217005	0.924423	2.09308	1	1.11654	0.879431	0.787461	0.475501	0.441371	0.342589	1	1.25097	0.949824	0.779966	0.72582	0.636569	0.438819
O14040_S132_2	O14040	SPAC2C4.07c	dis32	cytoplasmic P body 3'-5'-exoribonuclease Dis3L2		DIS3L2	CDK substrate site		3.29318	S	132	2	DEHKTDVHKESVSKLSKNLESRNNRDENSAK	0.999989		0.10878	0.854057	0.250875	0.905483	0.0519715	0.801408	0.217005	0.924423	2.09308	1	1.11654	0.879431	0.787461	0.475501	0.441371	0.342589	1	1.25097	0.949824	0.779966	0.72582	0.636569	0.438819
O74354_S258_1	O74354	SPBC25D12.02c	dnt1	nucleolar protein Dnt1	NET1,TOF2		CDK substrate site		0.749722	S	258	1	ASSDSSSDAPLRTLSSPSRLRMKDNDRKYLV	0.998679	Nucleus	0.28095	0.786917	0.225693	0.992269	0.315927	0.752536	0.269876	0.992809	0.889288	1	0.855537	0.522099	0.383185	0.295481	0.260512	0.214853	1	0.863718	0.544676	0.376322	0.306746	0.296551	0.273236
O74354_S194_1	O74354	SPBC25D12.02c	dnt1	nucleolar protein Dnt1	NET1,TOF2		CDK substrate site		0.664545	S	194	1	NESTLTEGIALKEIESPDKDRKADGIVNLSV	1	Nucleus	0.183623	0.973354	0.0419925	0.997777	0.20512	0.922872	0.0994969	0.990072	0.895197	1	0.88488	0.588795	0.366363	0.22358	0.156225	0.0506317	1	0.90582	0.564289	0.352168	0.257214	0.206008	0.0872193
O74354_S257_2	O74354	SPBC25D12.02c	dnt1	nucleolar protein Dnt1	NET1,TOF2		CDK substrate site		0.442199	S	257	2	DASSDSSSDAPLRTLSSPSRLRMKDNDRKYL	0.988034	Nucleus	0.100034	1.0641	2.22045e-14	0.966629	0.109337	0.873339	0.105031	0.986234	0.914915	1	1.06686	0.752029	0.607579	0.456855	0.279661	0.0798429	1	0.827316	0.767007	0.577951	0.411209	0.332016	0.167697
O74354_S258_2	O74354	SPBC25D12.02c	dnt1	nucleolar protein Dnt1	NET1,TOF2		CDK substrate site		0.442199	S	258	2	ASSDSSSDAPLRTLSSPSRLRMKDNDRKYLV	0.998679	Nucleus	0.100034	1.0641	2.22045e-14	0.966629	0.109337	0.873339	0.105031	0.986234	0.914915	1	1.06686	0.752029	0.607579	0.456855	0.279661	0.0798429	1	0.827316	0.767007	0.577951	0.411209	0.332016	0.167697
O74354_T225_1	O74354	SPBC25D12.02c	dnt1	nucleolar protein Dnt1	NET1,TOF2		CDK substrate site		-1.14089	T	225	1	TQEEDDNHQSFNSSLTPSQPTTYNRANFFSI	0.998372	Nucleus	0.256542	0.777506	0.247234	0.988081	0.292161	0.857114	0.20076	0.962407	0.878085	1	0.903656	0.563886	0.433472	0.318975	0.279013	0.252764	1	0.961521	0.508107	0.320387	0.274649	0.249031	0.194895
O74354_S172_3	O74354	SPBC25D12.02c	dnt1	nucleolar protein Dnt1	NET1,TOF2		CDK substrate site		-2.52642	S	172	3	PGFVYRPTSIRDRAYSISSNHDNESTLTEGI	0.99573	Nucleus	0.197811	0.735717	0.398927	0.867137	0.220638	0.831906	0.294615	0.897051	0.896541	1	1.15125	0.858354	0.5671	0.468401	0.446773	0.461517	1	1.12991	0.749706	0.421962	0.394456	0.353221	0.335805
O74354_S156_1	O74354	SPBC25D12.02c	dnt1	nucleolar protein Dnt1	NET1,TOF2		CDK substrate site		-3.01907	S	156	1	RKLPKKNFVEAIDANSPGFVYRPTSIRDRAY	1	Nucleus	0.188523	0.607477	0.392543	0.989726	0.212194	0.729594	0.257494	0.997356	0.888445	1	0.894546	0.729341	0.616207	0.509348	0.412738	0.415512	1	0.835426	0.627178	0.48146	0.372105	0.309563	0.256495
O14216_S87_1	O14216	SPAC6B12.11	drc1	DNA replication preinitiation complex assembly protein	SLD2	RECQL4	CDK substrate site		1.5438	S	87	1	FQTPTKQRAETEANESPKAPRNDYLQVTPKT	1	Nucleus	0.163103	0.789929	0.229773	0.988218	0.161401	0.683115	0.318054	0.987473	1.01055	1	0.909376	0.736024	0.550761	0.383976	0.307477	0.272261	1	0.879379	0.770548	0.599609	0.456412	0.384227	0.352974
O14216_S183_1	O14216	SPAC6B12.11	drc1	DNA replication preinitiation complex assembly protein	SLD2	RECQL4	CDK substrate site		1.26678	S	183	1	TVLETPSSYRLQVYTSPNLLRVNAPCRKSLS	0.996526	Nucleus	0.313919	0.913233	0.122967	0.986695	0.25903	0.901073	0.146786	0.984683	1.2119	1	0.851316	0.468908	0.232151	0.18789	0.125284	0.149078	1	0.910958	0.568452	0.291938	0.229395	0.187653	0.168405
O14216_T99_1	O14216	SPAC6B12.11	drc1	DNA replication preinitiation complex assembly protein	SLD2	RECQL4	CDK substrate site		1.14354	T	99	1	ANESPKAPRNDYLQVTPKTVDKSLLGPTPQL	1	Nucleus	0.611688	1.00336	0.0539175	0.929815	0.554666	0.937734	0.102413	0.968653	1.1028	1	0.754686	0.0483448	0.0380991	0.096243	0.0986355	0.0777226	1	0.744009	0.185037	0.112813	0.116511	0.12107	0.132093
O14216_T111_1	O14216	SPAC6B12.11	drc1	DNA replication preinitiation complex assembly protein	SLD2	RECQL4	CDK substrate site		0.715691	T	111	1	LQVTPKTVDKSLLGPTPQLSRRVLNLLEDMS	0.999981	Nucleus	1.81552	0.891571	0.109358	0.974688	2.37017	0.851738	0.148289	0.998721	0.765989	1	0.263292	0.00169462	0.126277	0.146913	0.1319	0.12902	1	0.228346	0.131848	0.146021	0.156066	0.165751	0.142132
O14216_T166_2	O14216	SPAC6B12.11	drc1	DNA replication preinitiation complex assembly protein	SLD2	RECQL4	CDK substrate site		0.497377	T	166	2	IPTTPSKNPEPVAQHTPTVLETPSSYRLQVY	0.99843	Nucleus	1.41435	0.781443	0.217921	0.994997	1.76355	0.755735	0.243884	0.98338	0.801992	1	0.403979	0.250473	0.238958	0.218743	0.209852	0.184384	1	0.370101	0.285242	0.279771	0.222542	0.249163	0.186376
O14216_T172_2	O14216	SPAC6B12.11	drc1	DNA replication preinitiation complex assembly protein	SLD2	RECQL4	CDK substrate site		0.497377	T	172	2	KNPEPVAQHTPTVLETPSSYRLQVYTSPNLL	0.976574	Nucleus	1.41435	0.781443	0.217921	0.994997	1.76355	0.755735	0.243884	0.98338	0.801992	1	0.403979	0.250473	0.238958	0.218743	0.209852	0.184384	1	0.370101	0.285242	0.279771	0.222542	0.249163	0.186376
O14216_T99_2	O14216	SPAC6B12.11	drc1	DNA replication preinitiation complex assembly protein	SLD2	RECQL4	CDK substrate site		-0.0008945	T	99	2	ANESPKAPRNDYLQVTPKTVDKSLLGPTPQL	1	Nucleus	2.64366	0.772069	0.227984	0.973501	3.10373	0.772815	0.227183	0.991983	0.851771	1	0.284053	0.150729	0.298414	0.257493	0.223619	0.208098	1	0.26182	0.235298	0.192219	0.243101	0.201385	0.263585
O14216_T102_2	O14216	SPAC6B12.11	drc1	DNA replication preinitiation complex assembly protein	SLD2	RECQL4	CDK substrate site		-0.0008945	T	102	2	SPKAPRNDYLQVTPKTVDKSLLGPTPQLSRR	0.994051	Nucleus	2.64366	0.772069	0.227984	0.973501	3.10373	0.772815	0.227183	0.991983	0.851771	1	0.284053	0.150729	0.298414	0.257493	0.223619	0.208098	1	0.26182	0.235298	0.192219	0.243101	0.201385	0.263585
O74821_S138_1	O74821	SPBC337.10c	dre2	CIA machinery anamorsin Dre2	DRE2	CIAPIN1	CDK substrate site		0.0492839	S	138	1	QVEAVPIKLSNKNGQSASKNKILDFLKSDKE	0.987489		0.282892	0.902487	0.0959283	0.998463	0.285802	0.930883	0.0928954	0.995161	0.98982	1	0.776697	0.477268	0.252204	0.184548	0.137351	0.0778509	1	0.840098	0.466397	0.258785	0.159988	0.124211	0.0994535
O74504_S254_1	O74504	SPCC594.01	duc1	plasma membrane phosphatidylinositol-4,5-bisphosphate binding protein Duc1			CDK substrate site		2.46232	S	254	1	SGNTTAPRKNRHRYWSFAGFSDSTRFSHLNV	1		2.10715	0.584179	0.416099	0.942569	1.32191	0.500357	0.502626	0.918652	1.59402	1	0.49116	0.29286	0.423826	0.433553	0.454062	0.42773	1	0.652723	0.435578	0.462872	0.539354	0.581516	0.490655
O14240_S134_1	O14240	SPAC6F6.09	eaf6	Mst2/NuA4 histone acetyltransferase complex subunit Eaf6	EAF6	MEAF6	CDK substrate site		4.33935	S	134	1	KRKNESDSHEGRRRSSFREL___________	0.957123		0.703625	0.505015	0.51708	0.899786	2.01381	0.272774	0.727422	0.663392	0.3494	1	0.831726	0.501842	0.488015	0.480997	0.592385	0.550482	1	0.766073	0.686606	0.658489	0.829382	0.791524	0.677595
O42924_S253_1	O42924	SPBC16A3.19	eaf7	NuA4 histone acetyltransferase complex subunit Eaf7	EAF7	MRGBP	CDK substrate site		-0.425768	S	253	1	RSPKRMATEPIEPASSPAASNQAIRRSSRSR	0.836717	Nucleus	0.264083	0.794501	0.201008	0.995731	0.341459	0.797997	0.202433	0.998204	0.773396	1	0.804091	0.473115	0.368101	0.278648	0.228014	0.202836	1	0.770261	0.453232	0.333388	0.239069	0.21384	0.204521
O74417_S472_1	O74417	SPCC14G10.04	eap1	eIF4E-associated protein Eap1	EAP1		CDK substrate site		-4.10047	S	472	1	SAPPGFGYQQPSFPYSPGFPPSAYNQNRTGY	0.864011		0.283457	0.591688	0.395052	0.977408	0.653531	0.732995	0.264637	0.992568	0.433731	1	0.815046	0.650632	0.547842	0.420189	0.369803	0.427227	1	0.639181	0.375202	0.288716	0.240884	0.239727	0.305351
Q92360_T38_1	Q92360	SPAC6G9.15c	ebp1	Ell binding protein Ebp1		AFF1,AFF2,AFF3,AFF4	CDK substrate site		-1.56533	T	38	1	FQKKDDSIVLEQELSTPKQVNQARPKFPSPI	0.999571		0.955133	0.792644	0.212469	0.993804	0.85865	0.85699	0.145631	0.999014	1.11237	1	0.537413	0.212389	0.217369	0.215365	0.213482	0.235779	1	0.51802	0.193877	0.148953	0.151095	0.14124	0.156708
Q9HGL2_S445_1	Q9HGL2	SPBC800.10c	ede1	EPS15 repeat family actin cortical patch component Ede1	EDE1	EPS15,EPS15L1	CDK substrate site		-2.19189	S	445	1	VVSPLQLNHTPGFPTSPAAKPNSPTSTFFPQ	0.969441		0.303043	0.703552	0.341952	0.970241	0.478514	0.695036	0.29681	0.985363	0.633301	1	0.931024	0.624953	0.432967	0.343687	0.361561	0.386119	1	0.707518	0.477479	0.355892	0.27037	0.26881	0.340771
Q9Y7U0_S1018_1	Q9Y7U0	SPCC63.14	eis1	eisosome assembly protein Eis1	EIS1,LPX2		CDK substrate site		-2.07367	S	1018	1	LDDNAKEILSRSSPKSPVAWFKRKFKNRKDK	1		0.610589	0.59688	0.414243	0.979358	0.575467	0.684853	0.315439	0.993099	1.06103	1	0.767809	0.481763	0.420049	0.399517	0.398296	0.471631	1	0.699675	0.445926	0.310099	0.316699	0.321214	0.365952
O74511_S734_1	O74511	SPCC663.01c	ekc1	serine/threonine protein phosphatase PP6 regulatory subunit Ekc1	SAP155,SAP185,SAP190,SAP4	PPP6R1,PPP6R2,PPP6R3	CDK substrate site		2.17345	S	734	1	GNDEDPLSREMSRRLSFESANDSDQDNRDHF	1		0.278409	0.541797	0.457396	0.934878	1.73646	0.388158	0.611509	0.904388	0.160331	1	0.89479	0.608646	0.584247	0.574545	0.467509	0.416984	1	0.677058	0.643545	0.656902	0.540375	0.575928	0.636983
O43086_S50_1	O43086	SPBC947.11c	elg1	DNA replication factor C complex subunit Elg1	ELG1	ATAD5	CDK substrate site		0.597712	S	50	1	MSPVPATSENKYFGKSPLSGSRKPRRSRSLH	0.999977		0.347422	0.542078	0.474441	0.975202	0.263126	0.48766	0.486754	0.985057	1.32036	1	0.901707	0.612472	0.564123	0.502271	0.490991	0.460898	1	0.82369	0.714055	0.59209	0.540262	0.512398	0.474998
Q9P7X2_S444_1	Q9P7X2	SPBP23A10.14c	ell1	RNA polymerase II transcription elongation factor Ell1		ELL	CDK substrate site		1.25657	S	444	1	TSSSSTNGTLEPNANSPKKNEQDAWIAKKRR	0.983732		0.241001	0.630675	0.346325	0.980901	0.149182	0.722971	0.324556	0.939824	1.61548	1	0.808107	0.643265	0.549508	0.384382	0.386809	0.346038	1	0.979625	0.821923	0.638447	0.529946	0.328026	0.395177
Q9P7X2_S358_1	Q9P7X2	SPBP23A10.14c	ell1	RNA polymerase II transcription elongation factor Ell1		ELL	CDK substrate site		0.334338	S	358	1	HRIPKLNASNYSPLLSPSSHRKTSGNLSRTG	0.999112		0.405679	0.544009	0.467949	0.991019	0.352887	0.571786	0.463031	0.963251	1.1496	1	0.853215	0.62257	0.505251	0.4733	0.457495	0.499936	1	0.931073	0.641147	0.500578	0.471687	0.51377	0.4599
Q9P7X2_S444_2	Q9P7X2	SPBP23A10.14c	ell1	RNA polymerase II transcription elongation factor Ell1		ELL	CDK substrate site		-1.57236	S	444	2	TSSSSTNGTLEPNANSPKKNEQDAWIAKKRR	0.983732		0.131555	0.998885	0.175024	0.87137	0.198051	0.892302	0.228327	0.909882	0.664248	1	1.19623	0.998164	0.517302	0.443824	0.360104	0.251837	1	1.08631	0.783125	0.496721	0.266765	0.270852	0.319076
O94479_S556_1	O94479	SPCC1919.12c	erm2	multi-spanning vacuolar membrane protease	PFF1	ERMP1	CDK substrate site		3.095	S	556	1	STLNSTPHRRNSIALSNRAHVKLIDNIWTVI	0.896132		0.393531	0.504748	0.487817	0.983725	0.261934	0.417141	0.602173	0.956963	1.5024	1	0.810066	0.656942	0.551388	0.461565	0.48676	0.510407	1	0.96786	0.764554	0.665113	0.685156	0.619139	0.590145
O14338_S707_2	O14338	SPBC2F12.03c	esl1	EST1 family protein, implicated in NMD	ESL1,ESL2		CDK substrate site		-1.67178	S	707	2	LNMRAKSTPNSTSFSSPPTPHRSPFSGQAFT	0.887056		0.167094	0.588341	0.411754	0.997318	0.257172	0.551032	0.403343	0.958728	0.649739	1	0.910662	0.726338	0.621979	0.545384	0.494588	0.418545	1	0.76991	0.645283	0.544197	0.50368	0.415188	0.377875
O14338_T710_2	O14338	SPBC2F12.03c	esl1	EST1 family protein, implicated in NMD	ESL1,ESL2		CDK substrate site		-1.825	T	710	2	RAKSTPNSTSFSSPPTPHRSPFSGQAFTGMG	0.999993		0.178663	0.575749	0.414531	0.996582	0.248433	0.583488	0.380541	0.977261	0.71916	1	0.890241	0.731954	0.62819	0.535711	0.478298	0.417839	1	0.790151	0.64529	0.531141	0.477968	0.398512	0.363141
O14338_S706_2	O14338	SPBC2F12.03c	esl1	EST1 family protein, implicated in NMD	ESL1,ESL2		CDK substrate site		-1.95169	S	706	2	LLNMRAKSTPNSTSFSSPPTPHRSPFSGQAF	0.994726		0.151331	0.61605	0.382667	0.995	0.26847	0.60992	0.376182	0.994004	0.563681	1	0.908275	0.768185	0.660378	0.532296	0.464379	0.405245	1	0.815164	0.663033	0.490804	0.448029	0.39051	0.374988
O14338_S269_1	O14338	SPBC2F12.03c	esl1	EST1 family protein, implicated in NMD	ESL1,ESL2		CDK substrate site		-2.06518	S	269	1	DSVKRLLSGSPSSSSSPLKKDSSSNSLTYEP	0.999986		0.36151	0.6124	0.378857	0.949709	0.194554	0.728602	0.206173	0.960993	1.85814	1	0.808764	0.524641	0.504862	0.452591	0.397152	0.304032	1	0.737664	0.567192	0.488662	0.353666	0.275671	0.189003
O42917_S475_1	O42917	SPBC16A3.11	eso1	mitotic cohesin N-acetyltransferase/DNA polymerase eta Eso1 fusion protein	ECO1,RAD30	ESCO1,POLH	CDK substrate site		0.0049975	S	475	1	FLKKSNDEIYMSTSVSPSIEGRAKLLNENMR	0.999912		0.244848	0.791229	0.184677	0.988967	0.215543	0.844843	0.152023	0.99807	1.13596	1	0.784007	0.522642	0.410328	0.290947	0.222934	0.165707	1	0.817932	0.619345	0.379779	0.265674	0.20858	0.164884
Q9UTR4_S51_2	Q9UTR4	SPAC1006.08	etd1	Spg1-binding protein Etd1			CDK substrate site		-2.30651	S	51	2	FEGVTLQRRHVKGMKSYGSDITPRRPKQLGL	0.99994		0.249139	0.494496	0.539845	0.893883	0.135531	0.703684	0.321407	0.986635	1.83824	1	0.956684	0.803699	0.672196	0.525888	0.499963	0.631304	1	0.940885	0.842647	0.62689	0.503662	0.447471	0.360896
Q9UTR4_T57_1	Q9UTR4	SPAC1006.08	etd1	Spg1-binding protein Etd1			CDK substrate site		-2.80184	T	57	1	QRRHVKGMKSYGSDITPRRPKQLGLPKEVNT	0.99888		0.406021	0.651261	0.329311	0.971366	0.704281	0.759242	0.233019	0.990678	0.576504	1	0.722748	0.546611	0.371115	0.418213	0.303576	0.305267	1	0.585475	0.353448	0.251524	0.244243	0.247635	0.184526
P53695_S436_1	P53695	SPBC29A10.05	exo1	exonuclease I Exo1	DIN7,EXO1	EXO1	CDK substrate site		-0.518892	S	436	1	SLKPGFGKSLSDISNSATKNENVPFLPPRTG	0.99644		0.780766	0.917953	0.0958895	0.987774	0.766257	0.922362	0.0791536	0.99972	1.01893	1	0.561874	0.110868	0.108938	0.0978489	0.106177	0.119964	1	0.512769	0.163771	0.0901307	0.0797611	0.0745534	0.0870689
P53695_S535_1	P53695	SPBC29A10.05	exo1	exonuclease I Exo1	DIN7,EXO1	EXO1	CDK substrate site		-1.63429	S	535	1	LAKIGHDALNRKNHASLPSRRIVYKPPSSPS	0.999999		0.268221	0.532435	0.484281	0.97538	0.16639	0.646682	0.342098	0.996562	1.612	1	0.922653	0.699668	0.626334	0.497311	0.48942	0.509729	1	0.863622	0.738523	0.586714	0.478758	0.435166	0.350601
Q9P376_T657_2	Q9P376	SPAC19B12.05c	fcp1	RNA polymerase II CTD phosphatase Fcp1	FCP1	CTDP1	CDK substrate site		-0.12897	T	657	2	SISASQSQPEALEVNTPIKRKADLIQPSYNY	0.999979		0.450192	0.888181	0.106026	0.998912	0.527967	0.890807	0.10932	0.999605	0.852688	1	0.660674	0.338709	0.18088	0.122091	0.0936087	0.109445	1	0.635517	0.289071	0.156871	0.107943	0.109131	0.113007
Q9P376_S633_2	Q9P376	SPAC19B12.05c	fcp1	RNA polymerase II CTD phosphatase Fcp1	FCP1	CTDP1	CDK substrate site		-0.728276	S	633	2	WQAADQDVENALKDLSDDNDFDTGSISASQS	1		0.558143	0.594763	0.413432	0.987255	0.596787	0.628881	0.368117	0.9858	0.935246	1	0.772826	0.514171	0.41887	0.396137	0.410464	0.460247	1	0.706778	0.479161	0.390632	0.379403	0.352913	0.4685
Q10134_T553_1	Q10134	SPAC23E2.01	fep1	DNA-binding transcription factor, zf-GATA type, iron-sensing Fep1	DAL80,GZF3		CDK substrate site		0.200901	T	553	1	SSDNENMASEHIKSSTPAVVASGALQT____	0.905958		1.18426	0.464101	0.542549	0.864766	1.04093	0.457687	0.542859	0.954061	1.1377	1	0.717291	0.43729	0.575995	0.534539	0.520433	0.630415	1	0.706531	0.560333	0.512308	0.514317	0.544942	0.625044
O74842_S319_1	O74842	SPCC1235.05c	fft2	histone chaperone/ATP-dependent chromatin remodeller SMARCAD1 family Fft2	FUN30	SMARCAD1	CDK substrate site		-0.732213	S	319	1	CDLGIPIQEHKRFKQSPVASNMPTYGSSNRT	1		0.148994	0.686403	0.319852	0.993692	0.187971	0.700277	0.318104	0.994328	0.792642	1	0.914062	0.760837	0.616024	0.503913	0.395913	0.350847	1	0.912871	0.740581	0.523879	0.449337	0.376646	0.337695
O94720_S526_1	O94720	SPCC1393.08	fil1	DNA-binding transcription factor, zf-GATA-type, amino acid sensing, Fil1			CDK substrate site		-0.712196	S	526	1	NSVSVSKMPNTDADVSLEHAKISFDSLDNSV	1		0.0792012	1.04375	0.0274965	0.901349	0.113524	1.01634	0.112317	0.92687	0.697662	1	0.975002	0.968251	0.787555	0.454159	0.336044	0.217787	1	1.10426	0.950345	0.607157	0.451989	0.296423	0.218303
O60129_S425_2	O60129	SPBC16G5.15c	fkh2	DNA-binding forkhead transcription factor Fkh2	FKH1,FKH2		CDK substrate site		-0.579547	S	425	2	LDANSASQTKKAAFGSPIGSSTYPTSSPAPF	0.999984		0.802452	0.897131	0.103285	0.992581	1.04426	0.903377	0.093216	0.995983	0.768443	1	0.507194	0.17854	0.17073	0.115417	0.106208	0.0629917	1	0.396747	0.170229	0.107081	0.0789369	0.0722863	0.0904782
O60129_T524_1	O60129	SPBC16G5.15c	fkh2	DNA-binding forkhead transcription factor Fkh2	FKH1,FKH2		CDK substrate site		-0.851931	T	524	1	ESMVNKLRSSVSDSPTMNLANSNSKSSPVAV	0.932118		2.14947	0.788659	0.211651	0.927844	1.48147	0.826486	0.174573	0.950051	1.4509	1	0.307734	0.111064	0.182071	0.170563	0.240255	0.360521	1	0.369343	0.141756	0.0869796	0.154299	0.226988	0.271156
O60129_S321_1	O60129	SPBC16G5.15c	fkh2	DNA-binding forkhead transcription factor Fkh2	FKH1,FKH2		CDK substrate site		-0.87975	S	321	1	EFIAKTRKTPRKRSPSSPVPLLAKKREGSPS	0.762455		0.198737	0.46412	0.472415	0.917056	0.209542	0.550963	0.425813	0.963754	0.948436	1	0.782831	0.710025	0.648438	0.577931	0.494391	0.466661	1	0.858556	0.666066	0.629839	0.542335	0.440013	0.422687
Q9P6K4_S314_1	Q9P6K4	SPAC30C2.07	fnp1	folliculin-interacting protein, BFC/FNIP-Folliculin complex subunit subunit Fnp1	LST4	FNIP1,FNIP2	CDK substrate site		-3.16925	S	314	1	TIPQSIKNTNSNFLLSSPSLFSDTRTRPASY	0.990577		0.752169	0.519135	0.480524	0.989731	0.469144	0.672511	0.328893	0.994078	1.60328	1	0.723305	0.542878	0.456548	0.491816	0.465595	0.506608	1	0.756044	0.478136	0.379735	0.372696	0.30972	0.318653
Q9P7J8_S546_2	Q9P7J8	SPCC24B10.07	gad8	serine/threonine protein kinase (AGC family) Gad8	YPK1,YPK2	AKT1,AKT2,SGK1,SGK2,SGK3	CDK substrate site		-22.5868	S	546	2	DSHLSETVQQRFANWSYQRPTTIDTSDDINT	0.999997		0.0235133	-6.17188	6.87554	0.928591	0.00625963	-6.32117	7.22219	0.382338	3.75635	1	0.461826	1.13048	1.66966	1.65166	2.37458	3.42984	1	0.447229	1.23979	1.58229	1.30498	0.942566	1.87909
P41891_T47_1	P41891	SPAC140.02	gar2	nucleolin, nucleolar histone chaperone required for rRNA metabolism	NSR1	NCL	CDK substrate site		4.01744	T	47	1	ITKEAAKEIAKQSSKTDVSPKKSKKEAKRAS	0.888365		0.126637	0.862881	0.135256	0.98289	0.120971	0.728122	0.314641	0.970515	1.04683	1	0.894258	0.579181	0.536357	0.406258	0.334906	0.168736	1	1.02711	0.823317	0.607596	0.582554	0.50007	0.344722
P41891_S50_1	P41891	SPAC140.02	gar2	nucleolin, nucleolar histone chaperone required for rRNA metabolism	NSR1	NCL	CDK substrate site		3.42192	S	50	1	EAAKEIAKQSSKTDVSPKKSKKEAKRASSPE	1		0.140962	0.805829	0.177664	0.997938	0.112626	0.78864	0.271898	0.950849	1.2516	1	0.86562	0.68897	0.531145	0.410531	0.330657	0.195509	1	1.06481	0.845893	0.588629	0.59954	0.481642	0.316043
Q09763_S516_1	Q09763	SPAC24H6.09	gef1	RhoGEF for Cdc42 (Gef1)	FUS2	ARHGEF37,ARHGEF38,DNMBP	CDK substrate site		2.50233	S	516	1	ISGINQKQKPSHKRGSLSASHKRDAAWSLLY	0.900803	Cytoplasm	0.265635	0.480567	0.528298	0.85082	0.176362	0.360045	0.622549	0.823695	1.50619	1	0.86547	0.873392	0.57457	0.489452	0.543753	0.594786	1	0.899393	0.87003	0.64916	0.726143	0.74151	0.586163
Q09763_S518_1	Q09763	SPAC24H6.09	gef1	RhoGEF for Cdc42 (Gef1)	FUS2	ARHGEF37,ARHGEF38,DNMBP	CDK substrate site		1.42317	S	518	1	GINQKQKPSHKRGSLSASHKRDAAWSLLYKA	0.990385	Cytoplasm	0.354118	0.449438	0.552459	0.879707	0.11494	0.519004	0.492778	0.976105	3.08089	1	0.855319	0.751351	0.604167	0.492645	0.519456	0.657194	1	0.941882	0.911164	0.760306	0.644106	0.616561	0.533218
Q09763_T284_1	Q09763	SPAC24H6.09	gef1	RhoGEF for Cdc42 (Gef1)	FUS2	ARHGEF37,ARHGEF38,DNMBP	CDK substrate site		-2.37542	T	284	1	SLSRTISYATTSLPSTPGKRLSKESLAMSEA	0.999759	Cytoplasm	0.98801	0.579991	0.420332	0.991063	0.597641	0.659911	0.324411	0.970582	1.65318	1	0.637611	0.446686	0.425351	0.490984	0.429519	0.410102	1	0.64746	0.467436	0.362071	0.370374	0.318722	0.255637
Q09763_S280_2	Q09763	SPAC24H6.09	gef1	RhoGEF for Cdc42 (Gef1)	FUS2	ARHGEF37,ARHGEF38,DNMBP	CDK substrate site		-3.12096	S	280	2	ETDESLSRTISYATTSLPSTPGKRLSKESLA	0.997096	Cytoplasm	0.172014	0.688769	0.36851	0.968207	0.180023	0.793323	0.23026	0.989892	0.955511	1	1.00614	0.806849	0.612984	0.464123	0.451472	0.402489	1	0.903938	0.729316	0.50228	0.36124	0.293476	0.268782
O13789_S77_2	O13789	SPAC17G6.11c	ghs2	glycoside hydrolase family protein Ghs2	KRE6,SKN1		CDK substrate site		3.52148	S	77	2	AGVGGTRASGYTHRFSIRPSSQTYNRYPNGG	1		0.474878	0.64001	0.35091	0.956982	2.483	0.480053	0.519772	0.385745	0.191251	1	0.721405	0.544306	0.382267	0.296572	0.325945	0.432799	1	0.556574	0.674071	0.385182	0.302548	0.418724	0.8444
O13789_S82_2	O13789	SPAC17G6.11c	ghs2	glycoside hydrolase family protein Ghs2	KRE6,SKN1		CDK substrate site		3.34027	S	82	2	TRASGYTHRFSIRPSSQTYNRYPNGGNSAGS	0.998826		0.677215	0.527868	0.472994	0.964678	1.64283	0.39349	0.604369	0.249699	0.412225	1	0.74479	0.530928	0.51946	0.416601	0.451917	0.52197	1	0.663829	0.755096	0.464574	0.411384	0.515117	0.918278
O13789_S70_1	O13789	SPAC17G6.11c	ghs2	glycoside hydrolase family protein Ghs2	KRE6,SKN1		CDK substrate site		2.21948	S	70	1	FSSAALAAGVGGTRASGYTHRFSIRPSSQTY	0.999457		0.455406	0.487863	0.512604	0.963628	37.1757	0.408986	0.591014	-0.236028	0.0122501	1	0.82587	0.624095	0.563575	0.634315	0.494438	0.516271	1	0.597688	0.679793	0.467624	0.377152	0.443681	1.11441
Q9HE07_T242_1	Q9HE07	SPAC20H4.06c	gpl1	Gpl1-Gih35-Wdr83 complex RNA-binding subunit		GPATCH1	CDK substrate site		0.121292	T	242	1	YDKSINITKKVASPFTPVKHTFLSKKDRSKG	0.995813		92.6777	0.785825	0.214175	0.984	4.01431	0.767566	0.232434	0.996825	23.0868	1	0.201798	0.328514	0.188076	0.238313	0.228364	0.214103	1	0.246301	0.223842	0.211826	0.257587	0.22789	0.243478
Q9UUH7_T247_1	Q9UUH7	SPAC630.05	gyp7	RabGAP Gyp7	GYP7	TBC1D16	CDK substrate site		3.90612	T	247	1	KVISNNRLNSSSTPPTPRSSSSIFNPFRRAL	0.999977		1.79065	0.563156	0.43783	0.873053	1.02372	0.419279	0.584202	0.770215	1.74917	1	0.540802	0.331531	0.542881	0.479361	0.468775	0.359818	1	0.750343	0.553108	0.739393	0.528864	0.619498	0.528132
O14019_T160_1	O14019	SPAC29A4.16	hal4	serine/threonine protein kinase Hal4	SAT4		CDK substrate site		-0.280108	T	160	1	PPSASVSRANSTATTTPHKAGVVSNPAAANV	0.990827		0.55575	0.886345	0.11293	0.997824	0.533541	0.895449	0.0986831	0.997169	1.04163	1	0.621372	0.27246	0.168453	0.123872	0.115105	0.0890508	1	0.611724	0.281085	0.159118	0.11025	0.10526	0.0675789
O14019_T45_1	O14019	SPAC29A4.16	hal4	serine/threonine protein kinase Hal4	SAT4		CDK substrate site		-1.32106	T	45	1	ETTEPPPPSSQQPPSTPNGKEAASPSALKQN	0.990377		0.249399	0.821865	0.177869	0.998205	0.304449	0.875842	0.137897	0.997983	0.819183	1	0.766212	0.565775	0.363101	0.263221	0.221876	0.178151	1	0.804844	0.489249	0.273858	0.179122	0.155819	0.156734
O14019_T160_2	O14019	SPAC29A4.16	hal4	serine/threonine protein kinase Hal4	SAT4		CDK substrate site		-1.65395	T	160	2	PPSASVSRANSTATTTPHKAGVVSNPAAANV	0.990827		0.24995	0.85357	0.156228	0.985922	0.321597	0.857301	0.121335	0.995045	0.777214	1	0.858715	0.489743	0.389143	0.254193	0.188556	0.152151	1	0.707716	0.447729	0.27846	0.17043	0.125191	0.116434
O14019_T160_3	O14019	SPAC29A4.16	hal4	serine/threonine protein kinase Hal4	SAT4		CDK substrate site		-3.60128	T	160	3	PPSASVSRANSTATTTPHKAGVVSNPAAANV	0.990827		0.0992417	1.17547	0.0145417	0.902845	0.154589	0.944998	0.06752	0.994619	0.641972	1	1.26273	0.939106	0.661186	0.477789	0.29547	0.152127	1	0.872247	0.698865	0.442243	0.299179	0.177418	0.109376
O14019_T159_3	O14019	SPAC29A4.16	hal4	serine/threonine protein kinase Hal4	SAT4		CDK substrate site		-3.66597	T	159	3	VPPSASVSRANSTATTTPHKAGVVSNPAAAN	0.904168		0.105515	1.09691	0.0652387	0.907585	0.153728	0.889434	0.0820187	0.991737	0.68637	1	1.23514	0.867071	0.682024	0.468866	0.297971	0.181327	1	0.811147	0.632554	0.438976	0.347603	0.195302	0.099881
O14019_T158_3	O14019	SPAC29A4.16	hal4	serine/threonine protein kinase Hal4	SAT4		CDK substrate site		-3.70011	T	158	3	SVPPSASVSRANSTATTTPHKAGVVSNPAAA	0.957056		0.0979767	1.18197	0.0109957	0.900186	0.153171	0.939446	0.0667971	0.995294	0.639655	1	1.27002	0.941311	0.676369	0.477469	0.295015	0.154078	1	0.863327	0.688732	0.446367	0.305477	0.176817	0.106838
O14019_S155_3	O14019	SPAC29A4.16	hal4	serine/threonine protein kinase Hal4	SAT4		CDK substrate site		-3.84661	S	155	3	PSGSVPPSASVSRANSTATTTPHKAGVVSNP	0.997121		0.0977251	1.22572	2.22045e-14	0.882122	0.151475	0.958217	0.0576075	0.992247	0.645157	1	1.29761	0.982577	0.693374	0.481489	0.292889	0.142553	1	0.877741	0.703567	0.455297	0.292714	0.166908	0.107034
Q9UTM7_S366_1	Q9UTM7	SPAC139.06	hat1	histone acetyltransferase Hat1	HAT1	HAT1	CDK substrate site		0.713022	S	366	1	EYKQIVKKLPKLKEDSPRKRQKLAQSSS___	1		0.317499	0.92741	0.0642683	0.990109	0.282033	0.914619	0.0766835	0.994714	1.12575	1	0.740753	0.375233	0.236373	0.153416	0.0875795	0.0236045	1	0.765253	0.43866	0.255333	0.183539	0.118086	0.0430512
Q09146_S188_1	Q09146	SPBC365.13c	hba1	RanGAP Hba1	YRB2	RANBP3,RANBP3L	CDK substrate site		0.115545	S	188	1	FASSKSAFTMKSVKDSPFKKFAAGTAVETES	0.999994		0.680629	0.953872	0.0505944	0.999114	0.747986	0.939294	0.0641055	0.998278	0.909949	1	0.546521	0.158963	0.0612468	0.0542578	0.0633319	0.0489315	1	0.520095	0.142999	0.0889179	0.0710621	0.0712164	0.0487148
O13916_S48_1	O13916	SPAC23C11.12	hcn1	anaphase-promoting complex TPR lobe accessory factor subunit Hcn1/Apc12	CDC26	CDC26	CDK substrate site		-5.25552	S	48	1	TTEEALQKNEESTRLSPEKKKIIRERRIGIT	0.999998		0.0827169	1.14171	0.0371881	0.903626	0.128184	0.989272	0.0122681	0.929077	0.645298	1	1.23385	1.00516	0.705199	0.564729	0.411491	0.20739	1	0.792347	0.882859	0.433406	0.306045	0.172482	0.0867727
Q09906_S338_1	Q09906	SPAC30D11.06c	hfl1	organic solute transmembrane transporter	HFL1	TMEM184A,TMEM184B,TMEM184C	CDK substrate site		4.86878	S	338	1	RNDGRINRTSHGLRYSQGGQSKYWISRYDQS	0.998698		0.523737	0.525011	0.491275	0.971512	0.195427	0.328878	0.657648	0.805617	2.67997	1	0.847206	0.543246	0.544418	0.494205	0.487285	0.493546	1	0.866791	0.913402	0.795997	0.644244	0.656533	0.702035
P87314_S456_1	P87314	SPBC31F10.13c	hip1	histone H3.3-H4 chaperone, HIR complex WD repeat subunit, hira family Hip1	HIR1	HIRA	CDK substrate site		0.674215	S	456	1	TVDTNKLTASKEQIASPKRPGPSDNGNEIPT	1		0.0982207	0.778392	0.166132	0.977696	0.112791	0.791736	0.215768	0.996561	0.870819	1	0.827386	0.717917	0.616618	0.508689	0.396428	0.229294	1	0.943922	0.766233	0.607841	0.522823	0.415507	0.261589
P87314_S421_2	P87314	SPBC31F10.13c	hip1	histone H3.3-H4 chaperone, HIR complex WD repeat subunit, hira family Hip1	HIR1	HIRA	CDK substrate site		-0.223775	S	421	2	TTDPTLVPQSSSTPKSAQKTPQKLPAFLPNR	1		0.192354	0.820675	0.163016	0.992557	0.183103	0.869984	0.132427	0.998857	1.05053	1	0.836581	0.577338	0.438092	0.331713	0.250313	0.151816	1	0.865255	0.626993	0.414087	0.320001	0.225451	0.138758
P87314_T425_2	P87314	SPBC31F10.13c	hip1	histone H3.3-H4 chaperone, HIR complex WD repeat subunit, hira family Hip1	HIR1	HIRA	CDK substrate site		-0.223775	T	425	2	TLVPQSSSTPKSAQKTPQKLPAFLPNRLTAE	1		0.192354	0.820675	0.163016	0.992557	0.183103	0.869984	0.132427	0.998857	1.05053	1	0.836581	0.577338	0.438092	0.331713	0.250313	0.151816	1	0.865255	0.626993	0.414087	0.320001	0.225451	0.138758
P87314_T418_1	P87314	SPBC31F10.13c	hip1	histone H3.3-H4 chaperone, HIR complex WD repeat subunit, hira family Hip1	HIR1	HIRA	CDK substrate site		-0.590292	T	418	1	SLSTTDPTLVPQSSSTPKSAQKTPQKLPAFL	0.966524		0.298664	0.744424	0.215067	0.977269	0.323573	0.791383	0.190548	0.995631	0.923017	1	0.708907	0.510614	0.362617	0.308084	0.246569	0.163824	1	0.736471	0.48569	0.326294	0.244411	0.206334	0.171907
Q9USU7_S70_1	Q9USU7	SPBC28F2.11	hmo1	upstream binding transcription factor, RNA polymerase I specific, Hmo1	HMO1	UBTF	CDK substrate site		3.52081	S	70	1	TDPSNAKKEINMAIESPSKKATSPKKATPAA	0.999893	Nucleus	0.206448	0.822022	0.135177	0.983828	0.127351	0.833697	0.179328	0.992312	1.6211	1	0.764917	0.535626	0.403038	0.292623	0.212959	0.111207	1	0.930427	0.760129	0.510579	0.457494	0.369114	0.210409
Q9USU7_S214_1	Q9USU7	SPBC28F2.11	hmo1	upstream binding transcription factor, RNA polymerase I specific, Hmo1	HMO1	UBTF	CDK substrate site		1.68812	S	214	1	RVTAEETSTKPSEDLSSPTKKDLIDFSETRP	0.910317	Nucleus	0.239307	0.945908	0.0632133	0.997606	0.213367	0.839561	0.13078	0.978603	1.12157	1	0.813751	0.542939	0.271615	0.178678	0.0944836	0.0838475	1	0.732118	0.640571	0.351801	0.244356	0.185306	0.145743
Q9USU7_S215_1	Q9USU7	SPBC28F2.11	hmo1	upstream binding transcription factor, RNA polymerase I specific, Hmo1	HMO1	UBTF	CDK substrate site		1.49812	S	215	1	VTAEETSTKPSEDLSSPTKKDLIDFSETRPL	0.999694	Nucleus	0.260306	0.936261	0.0652236	0.996707	0.210628	0.886505	0.104319	0.992878	1.23586	1	0.870422	0.501096	0.251914	0.159391	0.103261	0.0693363	1	0.787922	0.620231	0.354809	0.217449	0.162955	0.125278
Q9USU7_T237_1	Q9USU7	SPBC28F2.11	hmo1	upstream binding transcription factor, RNA polymerase I specific, Hmo1	HMO1	UBTF	CDK substrate site		0.426122	T	237	1	IDFSETRPLAQASRATPDIKEQHAKKPKRKH	0.956485	Nucleus	0.975066	0.590272	0.401331	0.943982	0.279643	0.707852	0.322587	0.985647	3.48682	1	0.591391	0.50178	0.46617	0.378653	0.350439	0.369421	1	0.905789	0.632194	0.404528	0.39492	0.354824	0.327811
Q9USU7_S283_1	Q9USU7	SPBC28F2.11	hmo1	upstream binding transcription factor, RNA polymerase I specific, Hmo1	HMO1	UBTF	CDK substrate site		0.194586	S	283	1	PQPSPDKIVSSPNPPSAKREKKKRRKSSMSS	0.999127	Nucleus	1.00451	0.780919	0.217497	0.993399	0.392314	0.828681	0.174401	0.998265	2.56046	1	0.497137	0.270202	0.235464	0.173757	0.208348	0.23368	1	0.741967	0.421757	0.253549	0.21393	0.160514	0.180811
O74352_T13_1	O74352	SPBC21D10.12	hob1	BAR adaptor protein Hob1	RVS167	AMPH,BIN1,BIN2	CDK substrate site		-3.15674	T	13	1	___MSWKGFTKALARTPQTLRSKFNVGEITK	0.999467		1.31137	0.705945	0.294198	0.998134	1.45133	0.822849	0.17772	0.996313	0.903565	1	0.485224	0.304014	0.303032	0.291272	0.293198	0.33204	1	0.374142	0.165568	0.19476	0.185815	0.154778	0.194277
O14139_S1281_2	O14139	SPAC3G6.01	hrp3	CHD family chromatin remodeller Hrp3	CHD1	CHD1,CHD2	CDK substrate site		1.10173	S	1281	2	KIETPSREQSRSQTASPVKSEKDDGNVSLNA	1		0.166465	0.946269	0.0797576	0.996104	0.150104	0.929212	0.10559	0.990045	1.109	1	0.906003	0.665426	0.434466	0.274958	0.190368	0.111414	1	0.927498	0.729713	0.492782	0.318901	0.232139	0.152618
O14139_S1277_2	O14139	SPAC3G6.01	hrp3	CHD family chromatin remodeller Hrp3	CHD1	CHD1,CHD2	CDK substrate site		1.03506	S	1277	2	SKDTKIETPSREQSRSQTASPVKSEKDDGNV	0.999997		0.164339	0.952568	0.076449	0.995106	0.149411	0.935287	0.101112	0.990295	1.09991	1	0.91146	0.672421	0.438574	0.274903	0.189248	0.111015	1	0.93028	0.732632	0.489277	0.317733	0.23129	0.14784
O14139_T1279_3	O14139	SPAC3G6.01	hrp3	CHD family chromatin remodeller Hrp3	CHD1	CHD1,CHD2	CDK substrate site		0.58545	T	1279	3	DTKIETPSREQSRSQTASPVKSEKDDGNVSL	0.999707		0.149635	0.960686	0.0485344	0.997767	0.129938	0.994318	0.0264181	0.997367	1.15158	1	0.900916	0.641361	0.438709	0.312495	0.202532	0.0703614	1	0.910766	0.728236	0.473166	0.327521	0.225103	0.0741261
O14139_T1279_2	O14139	SPAC3G6.01	hrp3	CHD family chromatin remodeller Hrp3	CHD1	CHD1,CHD2	CDK substrate site		0.448188	T	1279	2	DTKIETPSREQSRSQTASPVKSEKDDGNVSL	0.999707		0.173308	0.981041	0.0517744	0.99458	0.167655	0.974427	0.0627248	0.992876	1.03372	1	0.917589	0.635027	0.407297	0.23669	0.164618	0.0788361	1	0.921424	0.680207	0.391874	0.266306	0.193352	0.0876107
O14139_S1277_3	O14139	SPAC3G6.01	hrp3	CHD family chromatin remodeller Hrp3	CHD1	CHD1,CHD2	CDK substrate site		0.379734	S	1277	3	SKDTKIETPSREQSRSQTASPVKSEKDDGNV	0.999997		0.158136	0.939696	0.0693531	0.998695	0.142734	0.969493	0.051726	0.997273	1.10791	1	0.892172	0.639841	0.433938	0.304428	0.204137	0.0880564	1	0.905239	0.710501	0.454797	0.310843	0.215485	0.0897298
O14139_S1281_3	O14139	SPAC3G6.01	hrp3	CHD family chromatin remodeller Hrp3	CHD1	CHD1,CHD2	CDK substrate site		0.379734	S	1281	3	KIETPSREQSRSQTASPVKSEKDDGNVSLNA	1		0.158136	0.939696	0.0693531	0.998695	0.142734	0.969493	0.051726	0.997273	1.10791	1	0.892172	0.639841	0.433938	0.304428	0.204137	0.0880564	1	0.905239	0.710501	0.454797	0.310843	0.215485	0.0897298
O14139_T1269_1	O14139	SPAC3G6.01	hrp3	CHD family chromatin remodeller Hrp3	CHD1	CHD1,CHD2	CDK substrate site		0.0548035	T	1269	1	SESRKKPSSKDTKIETPSREQSRSQTASPVK	0.99993		0.0915413	0.723224	0.18377	0.916953	0.101153	0.777694	0.1872	0.983791	0.904979	1	0.790945	0.640229	0.637586	0.526018	0.437902	0.241918	1	0.834349	0.771026	0.607729	0.526915	0.400248	0.249736
O14139_T1269_3	O14139	SPAC3G6.01	hrp3	CHD family chromatin remodeller Hrp3	CHD1	CHD1,CHD2	CDK substrate site		-0.647801	T	1269	3	SESRKKPSSKDTKIETPSREQSRSQTASPVK	0.99993		0.203885	0.856494	0.150774	0.997299	0.219554	0.902479	0.127011	0.989801	0.928631	1	0.849656	0.632473	0.410703	0.265207	0.211961	0.174199	1	0.877265	0.620715	0.361867	0.226483	0.166789	0.168697
Q10076_S413_2	Q10076	SPAC3H1.11	hsr1	DNA-binding transcription factor Hsr1	COM2,MSN2,MSN4		CDK substrate site		0.612283	S	413	2	SMKRRKRRQPSNRKTSVPRSPGGKSFVCPEC	0.834675	Nucleus	0.607764	0.561944	0.448456	0.889417	0.34774	0.550427	0.467371	0.988051	1.74775	1	0.775898	0.545103	0.384992	0.370749	0.469486	0.57839	1	0.885144	0.665087	0.494937	0.500554	0.481196	0.476163
Q10076_S417_2	Q10076	SPAC3H1.11	hsr1	DNA-binding transcription factor Hsr1	COM2,MSN2,MSN4		CDK substrate site		0.612283	S	417	2	RKRRQPSNRKTSVPRSPGGKSFVCPECSKKF	0.999899	Nucleus	0.607764	0.561944	0.448456	0.889417	0.34774	0.550427	0.467371	0.988051	1.74775	1	0.775898	0.545103	0.384992	0.370749	0.469486	0.57839	1	0.885144	0.665087	0.494937	0.500554	0.481196	0.476163
Q9P7S1_T41_1	Q9P7S1	SPAC23G3.12c	htr12	serine protease, involved in lipid metabolism	NMA111	HTRA1,HTRA2,HTRA3,HTRA4	CDK substrate site		-3.4564	T	41	1	IEHEATKSSETVIEMTPSGPIAESKKWKESI	0.796277		0.149123	0.721066	0.302311	0.934059	0.411283	0.695372	0.304354	0.97098	0.36258	1	0.973798	0.70677	0.684723	0.400878	0.452037	0.321478	1	0.774875	0.463257	0.441948	0.312144	0.253077	0.327166
Q10132_S5_1	Q10132	SPBC106.15	idi1	isopentenyl-diphosphate delta-isomerase Idi1	IDI1	IDI1,IDI2	CDK substrate site		-1.92802	S	5	1	___________MIMSSQQEKKDYDEEQLRLM	0.995456		0.245145	0.689613	0.334175	0.988615	0.386143	0.706194	0.302792	0.991385	0.634857	1	0.925002	0.62995	0.501126	0.405033	0.37745	0.334212	1	0.807353	0.496756	0.370605	0.362996	0.306304	0.283178
O94704_T121_1	O94704	SPCC1259.04	iec3	Ino80 complex subunit Iec3		INO80E	CDK substrate site		1.53107	T	121	1	SKLTALSKSTNSTLSTPKSFHSPLQSRGISP	0.97651		1.5388	0.634452	0.365691	0.899944	0.586189	0.575389	0.41929	0.970936	2.62509	1	0.502876	0.364488	0.376408	0.297198	0.302925	0.531498	1	0.723285	0.543136	0.421969	0.411297	0.377005	0.482609
O14210_T156_1	O14210	SPAC6B12.05c	ies2	Ino80 complex subunit Ies2	IES2	INO80B	CDK substrate site		0.684489	T	156	1	SDLKDLYSNPMPAQTTPVSMRMTKRQRAIQG	0.983563		0.77258	0.862035	0.132878	0.992052	0.49343	0.863087	0.136303	0.999293	1.56573	1	0.515939	0.232427	0.188771	0.132237	0.122622	0.0945722	1	0.662759	0.329403	0.190674	0.146967	0.113342	0.132443
Q9P7S9_S32_1	Q9P7S9	SPAC23G3.04	ies4	Ino80 complex subunit Ies4	IES4		CDK substrate site		-2.23004	S	32	1	REVLSSLKEKQNFTASPSSQPKPQERPFQMK	0.999914	Nucleus	0.171752	0.942593	0.316976	0.970899	0.130829	0.792043	0.207094	0.982836	1.3128	1	1.12376	0.858993	0.64492	0.527728	0.456748	0.314049	1	0.864745	0.810284	0.572253	0.420556	0.360447	0.251
O13681_S422_1	O13681	SPCC737.03c	ima1	inner nuclear membrane protein Ima1		TMEM201	CDK substrate site		-0.576074	S	422	1	SHLGNQSVRERAPEESPMTFLQKKMAALPTS	0.99997		0.202235	0.753565	0.240167	0.992691	0.219113	0.808712	0.218874	0.992363	0.922969	1	0.835604	0.682201	0.446276	0.344224	0.334057	0.239206	1	0.899516	0.653038	0.428959	0.293423	0.286208	0.237377
O13681_S453_1	O13681	SPCC737.03c	ima1	inner nuclear membrane protein Ima1		TMEM201	CDK substrate site		-1.07062	S	453	1	SPVRPMLKPTLQLQNSPLSKLVPQEVGNKVN	0.999989		0.135102	0.997581	0.0481011	0.982452	0.168453	0.956683	0.0698745	0.993216	0.802017	1	0.944484	0.7561	0.517936	0.300407	0.207967	0.114239	1	0.897231	0.669578	0.430069	0.262883	0.158266	0.112753
Q10199_S397_2	Q10199	SPBC11C11.02	imp2	F-BAR domain protein Imp2	HOF1	PSTPIP1,PSTPIP2	CDK substrate site		-2.18678	S	397	2	PSTPNVGNTAPDALSSPRNDSPLTSAADEQM	0.993924		0.12929	0.593866	0.354659	0.942807	0.215837	0.608385	0.329497	0.946694	0.599016	1	0.849222	0.6754	0.6701	0.563806	0.482222	0.364081	1	0.731251	0.641589	0.549978	0.400802	0.3877	0.31489
O14148_T468_1	O14148	SPAC29B12.01	ino80	SNF2 family ATP-dependent chromatin remodeller Ino80	INO80	INO80	CDK substrate site		0.193144	T	468	1	SSKKTANSQATENNNTPSKAKVKAESKVRSK	0.999999		0.194974	0.863252	0.0900053	0.977188	0.180286	0.954317	0.0571585	0.998144	1.08147	1	0.766642	0.503071	0.399924	0.274973	0.17959	0.0659706	1	0.880558	0.603509	0.36993	0.253574	0.171642	0.0642688
O14148_T200_1	O14148	SPAC29B12.01	ino80	SNF2 family ATP-dependent chromatin remodeller Ino80	INO80	INO80	CDK substrate site		-0.269556	T	200	1	ARSASSLPVPKEASETPFRDASTDLFDEHAH	0.992255		1.5727	0.883058	0.117487	0.994199	2.15822	0.887782	0.112274	0.997428	0.728703	1	0.30466	0.0944695	0.132823	0.151806	0.121824	0.0910744	1	0.215588	0.0948855	0.140728	0.122866	0.104975	0.100445
O14148_S198_1	O14148	SPAC29B12.01	ino80	SNF2 family ATP-dependent chromatin remodeller Ino80	INO80	INO80	CDK substrate site		-0.465134	S	198	1	HAARSASSLPVPKEASETPFRDASTDLFDEH	0.969434		0.621105	0.800668	0.236238	0.951478	0.950209	0.76529	0.240335	0.984881	0.653651	1	0.767977	0.251684	0.230473	0.244736	0.264841	0.270745	1	0.55755	0.241712	0.204547	0.273448	0.275044	0.237738
O14148_T526_2	O14148	SPAC29B12.01	ino80	SNF2 family ATP-dependent chromatin remodeller Ino80	INO80	INO80	CDK substrate site		-3.20411	T	526	2	LQSAGVASDGESSPETPLTKASKSKKAKASK	0.999995		0.629099	0.58972	0.404094	0.86115	0.243061	0.71693	0.276738	0.993391	2.58823	1	0.699798	0.520983	0.407425	0.355534	0.445047	0.685834	1	0.8351	0.600975	0.482184	0.357824	0.289878	0.286321
O14306_S195_1	O14306	SPAC9G1.10c	inp53	inositol polyphosphate phosphatase Inp53	INP52,INP53	INPP5J,OCRL	CDK substrate site		0.0994255	S	195	1	PNFSSKAGSSSPISVSPLKNVKAYISQSPTH	0.999976	Cytoplasm/Cytoplasm (Periphery)	0.428211	0.80145	0.210217	0.98823	0.381588	0.824973	0.205194	0.983079	1.12218	1	0.749541	0.446165	0.224241	0.215102	0.206165	0.261225	1	0.82406	0.460667	0.220963	0.261568	0.22186	0.214497
O14306_S126_2	O14306	SPAC9G1.10c	inp53	inositol polyphosphate phosphatase Inp53	INP52,INP53	INPP5J,OCRL	CDK substrate site		-0.53304	S	126	2	RLPSDSSESHVATPSSPTISNSFVSVSPLLK	0.846488	Cytoplasm/Cytoplasm (Periphery)	0.157442	0.636097	0.316917	0.967422	0.157775	0.734765	0.26763	0.9958	0.997893	1	0.828112	0.662565	0.577604	0.484052	0.455041	0.296889	1	0.905027	0.721334	0.533829	0.443344	0.409701	0.269325
O14306_S137_2	O14306	SPAC9G1.10c	inp53	inositol polyphosphate phosphatase Inp53	INP52,INP53	INPP5J,OCRL	CDK substrate site		-0.678295	S	137	2	ATPSSPTISNSFVSVSPLLKRPQQKGPEISF	0.999313	Cytoplasm/Cytoplasm (Periphery)	0.131912	0.604545	0.331231	0.953778	0.153797	0.689379	0.302327	0.994526	0.857701	1	0.803438	0.701544	0.631508	0.513503	0.484799	0.334794	1	0.890295	0.730163	0.560414	0.478681	0.442207	0.300695
O14306_S302_1	O14306	SPAC9G1.10c	inp53	inositol polyphosphate phosphatase Inp53	INP52,INP53	INPP5J,OCRL	CDK substrate site		-0.9695	S	302	1	QQSRAVISQQLPLHVSPRKPPKPPLRKVSTQ	1	Cytoplasm/Cytoplasm (Periphery)	0.334125	0.865245	0.152396	0.995153	0.462742	0.883821	0.141951	0.989252	0.722056	1	0.805382	0.461222	0.240329	0.207915	0.185235	0.14428	1	0.759623	0.314186	0.187104	0.167592	0.152229	0.146037
O14306_S195_2	O14306	SPAC9G1.10c	inp53	inositol polyphosphate phosphatase Inp53	INP52,INP53	INPP5J,OCRL	CDK substrate site		-3.69841	S	195	2	PNFSSKAGSSSPISVSPLKNVKAYISQSPTH	0.999976	Cytoplasm/Cytoplasm (Periphery)	0.167425	0.783787	0.260294	0.980357	0.215403	0.951263	0.118177	0.967252	0.77726	1	0.955215	0.785877	0.520958	0.403157	0.364088	0.290633	1	0.952826	0.681363	0.314702	0.217305	0.185886	0.162695
O14306_S190_2	O14306	SPAC9G1.10c	inp53	inositol polyphosphate phosphatase Inp53	INP52,INP53	INPP5J,OCRL	CDK substrate site		-3.75189	S	190	2	IPPPKPNFSSKAGSSSPISVSPLKNVKAYIS	0.999986	Cytoplasm/Cytoplasm (Periphery)	0.167463	0.789137	0.255472	0.979488	0.215332	0.954735	0.111726	0.969441	0.777696	1	0.954989	0.785288	0.515446	0.400899	0.361105	0.285049	1	0.94619	0.676902	0.307523	0.212883	0.183326	0.153098
Q09801_S166_1	Q09801	SPAC22G7.10	iss1	mRNA cleavage and polyadenylation specificity factor complex subunit Iss1	FIP1	FIP1L1	CDK substrate site		-1.468	S	166	1	WAAYCAKQTTLRDDFSPQKFMASLAQIPGPL	1		0.28863	0.603141	0.396869	0.98799	0.360612	0.653682	0.348411	0.996746	0.800388	1	0.861618	0.613802	0.513951	0.466086	0.42831	0.367482	1	0.810973	0.561632	0.418299	0.393201	0.365079	0.328998
O14269_S434_1	O14269	SPAC7D4.14c	iss10	MTREC (exosome adaptor) complex proline-rich subunit Iss10/Pir1			CDK substrate site		-0.0541555	S	434	1	RKSLPPYNGIHRLHESPSQFSNQSRYNWEPI	0.999972	Nucleus	0.442861	0.585084	0.434376	0.97803	0.556986	0.548553	0.44656	0.98977	0.795104	1	0.858741	0.540163	0.493931	0.447717	0.417292	0.452051	1	0.750069	0.551986	0.49881	0.432542	0.425093	0.459401
O14269_T84_1	O14269	SPAC7D4.14c	iss10	MTREC (exosome adaptor) complex proline-rich subunit Iss10/Pir1			CDK substrate site		-0.186599	T	84	1	KLLKSSPKAQTRDENTPSEFKNGGFSNRESM	0.993959	Nucleus	0.585064	0.605471	0.395204	0.993443	0.420818	0.688358	0.354087	0.956581	1.3903	1	0.735848	0.488846	0.441696	0.387157	0.374574	0.40957	1	0.889619	0.520644	0.359222	0.360892	0.355698	0.406566
O74561_T92_1	O74561	SPCC970.08	kcs1	inositol polyphosphate kinase Kcs1	KCS1	IP6K1,IP6K2,IP6K3	CDK substrate site		-0.348546	T	92	1	DVPRLILTRSNSQEQTPLRTHTPVEYMSDSI	1		1.83447	0.700891	0.299692	0.978613	1.99576	0.706228	0.293941	0.992447	0.919187	1	0.417324	0.227574	0.323545	0.292357	0.331514	0.316246	1	0.391866	0.260593	0.310454	0.293444	0.278895	0.326101
O74561_T92_2	O74561	SPCC970.08	kcs1	inositol polyphosphate kinase Kcs1	KCS1	IP6K1,IP6K2,IP6K3	CDK substrate site		-1.50643	T	92	2	DVPRLILTRSNSQEQTPLRTHTPVEYMSDSI	1		0.613631	0.88341	0.123775	0.994799	0.990597	0.915458	0.0836957	0.998557	0.619455	1	0.623745	0.231239	0.164092	0.138034	0.138183	0.0969408	1	0.420434	0.136501	0.112617	0.0777698	0.0786782	0.0733459
P22987_S91_1	P22987	SPBC4F6.06	kin1	MARK/PAR-1 kinase Kin1	KIN1,KIN2	MARK1,MARK2,MARK3,MARK4	CDK substrate site		1.65707	S	91	1	HGPVRSPSSRKPLPASPSRTRDHSLRVPVSG	0.961244	Cytoplasm/Cytoplasm (Periphery)	1.57356	0.562035	0.438944	0.936691	0.487789	0.59054	0.411062	0.89997	3.22591	1	0.562533	0.389066	0.448132	0.409433	0.416786	0.542021	1	0.777287	0.544604	0.449072	0.391787	0.433131	0.675168
Q9US03_S181_1	Q9US03	SPAC664.10	klp2	kinesin-14 family minus-end directed microtubule motor Klp2	KAR3	KIFC1	CDK substrate site		-0.276356	S	181	1	SMEMAYAQLSAKVIPSPSKRPANYKFYEQRI	0.999835		0.496404	0.914116	0.0643851	0.990296	0.566211	0.922282	0.0594974	0.992802	0.876711	1	0.574353	0.290643	0.156434	0.0746133	0.0568773	0.0339913	1	0.536119	0.270895	0.105635	0.0595283	0.0512279	0.0452547
O59751_S650_1	O59751	SPBC1685.15c	klp6	kinesin-8 family plus-end directed microtubule motor Klp6	KIP3	KIF18A,KIF18B	CDK substrate site		0.403413	S	650	1	EKGKAPLLSMFEIPRSPSRFKARSPSKAARV	0.990831		0.913147	0.630624	0.362371	0.982408	0.637242	0.596562	0.379474	0.943308	1.43297	1	0.588933	0.46034	0.348357	0.362311	0.330904	0.37422	1	0.630892	0.526432	0.439368	0.40011	0.326189	0.347533
Q9UTL2_S279_1	Q9UTL2	SPAC144.14	klp8	kinesin-like protein Klp8		KIF13A,KIF13B,KIF14,KIF16B,KIF1A,KIF1C	CDK substrate site		-3.76211	S	279	1	LASFSKGSQRNESISSFESSSNNKSLSVLNR	0.999868		0.119861	0.648586	0.402315	0.88229	0.152593	0.825231	0.237783	0.957908	0.785494	1	0.9838	0.914928	0.809641	0.566255	0.453949	0.490565	1	0.991158	0.806378	0.595135	0.403233	0.307434	0.306401
Q1MTQ7_S403_1	Q1MTQ7	SPBC15D4.01c	klp9	kinesin-6 family microtubule motor protein Klp9		KIF20A,KIF20B,KIF23	CDK substrate site		1.85834	S	403	1	NAREILPPPLNENSGSQSPSHSLLQKSKNTS	0.760258		0.110354	0.575537	0.335783	0.993124	0.206255	0.49122	0.511736	0.963812	0.53504	1	0.845927	0.759593	0.629792	0.55047	0.48439	0.374004	1	0.931298	0.75749	0.612927	0.623158	0.594263	0.480018
Q1MTQ7_S605_2	Q1MTQ7	SPBC15D4.01c	klp9	kinesin-6 family microtubule motor protein Klp9		KIF20A,KIF20B,KIF23	CDK substrate site		0.949535	S	605	2	DEENVPSPSPKKKVVSPIKPLSPSRRPPLTS	1		0.758032	0.950022	0.0612375	0.992491	0.485557	0.962877	0.0694202	0.983485	1.56116	1	0.543115	0.0995395	0.0850661	0.0777439	0.0665934	0.0591635	1	0.742163	0.220514	0.121668	0.0971284	0.0783185	0.0725122
Q1MTQ7_S611_2	Q1MTQ7	SPBC15D4.01c	klp9	kinesin-6 family microtubule motor protein Klp9		KIF20A,KIF20B,KIF23	CDK substrate site		0.949535	S	611	2	SPSPKKKVVSPIKPLSPSRRPPLTSLYSGTT	0.980432		0.758032	0.950022	0.0612375	0.992491	0.485557	0.962877	0.0694202	0.983485	1.56116	1	0.543115	0.0995395	0.0850661	0.0777439	0.0665934	0.0591635	1	0.742163	0.220514	0.121668	0.0971284	0.0783185	0.0725122
Q1MTQ7_S605_1	Q1MTQ7	SPBC15D4.01c	klp9	kinesin-6 family microtubule motor protein Klp9		KIF20A,KIF20B,KIF23	CDK substrate site		-0.12963	S	605	1	DEENVPSPSPKKKVVSPIKPLSPSRRPPLTS	1		0.752876	0.931414	0.0806331	0.990326	0.742578	0.913544	0.086011	0.999184	1.01387	1	0.558317	0.116172	0.101041	0.103119	0.099295	0.0637778	1	0.519272	0.187079	0.0952236	0.0836662	0.0894724	0.0493257
P87245_T164_1	P87245	SPAC3A11.05c	kms1	meiotic spindle pole body KASH domain protein Kms1		SYNE4	CDK substrate site		-0.988459	T	164	1	DSDFVNILRTPFAQSTPLNRNTSSRNTEMPL	0.873399		0.207405	0.716498	0.336914	0.96419	0.234251	0.791954	0.303499	0.893396	0.885395	1	0.99273	0.737615	0.474771	0.480815	0.379337	0.355127	1	1.10117	0.644731	0.494004	0.416941	0.278847	0.35804
O43087_S126_2	O43087	SPBC947.12	kms2	mitotic and meiotic spindle pole body KASH domain protein Kms2		SYNE4	CDK substrate site		0.0481413	S	126	2	SENRIKRKDMFYQDASYITPRKGSPLSHSTP	0.999853		1.69628	0.869355	0.131662	0.985731	2.06471	0.864004	0.13609	0.996748	0.821559	1	0.299397	0.0541863	0.150281	0.153475	0.146454	0.148996	1	0.246859	0.113793	0.119232	0.135241	0.155068	0.157745
O43087_T129_2	O43087	SPBC947.12	kms2	mitotic and meiotic spindle pole body KASH domain protein Kms2		SYNE4	CDK substrate site		0.0481413	T	129	2	RIKRKDMFYQDASYITPRKGSPLSHSTPLSM	1		1.69628	0.869355	0.131662	0.985731	2.06471	0.864004	0.13609	0.996748	0.821559	1	0.299397	0.0541863	0.150281	0.153475	0.146454	0.148996	1	0.246859	0.113793	0.119232	0.135241	0.155068	0.157745
O43087_T129_1	O43087	SPBC947.12	kms2	mitotic and meiotic spindle pole body KASH domain protein Kms2		SYNE4	CDK substrate site		-0.40699	T	129	1	RIKRKDMFYQDASYITPRKGSPLSHSTPLSM	1		2.11256	0.618839	0.381291	0.989789	1.61823	0.641768	0.358439	0.999013	1.30548	1	0.457813	0.3438	0.416504	0.390307	0.385508	0.369512	1	0.48724	0.350114	0.359025	0.358394	0.369387	0.358778
O43087_S279_1	O43087	SPBC947.12	kms2	mitotic and meiotic spindle pole body KASH domain protein Kms2		SYNE4	CDK substrate site		-0.644132	S	279	1	VEKERKTETDYMKKESLSEQKERGAFMESNM	0.999805		0.812726	0.664391	0.349004	0.965457	0.661631	0.687263	0.32704	0.984808	1.22837	1	0.688029	0.339067	0.319175	0.346857	0.405926	0.366678	1	0.722493	0.375147	0.31858	0.361575	0.330007	0.332671
O43087_S153_1	O43087	SPBC947.12	kms2	mitotic and meiotic spindle pole body KASH domain protein Kms2		SYNE4	CDK substrate site		-0.844148	S	153	1	HSTPLSMFRTKNEYGSNKGFSHINKENADDS	0.999949		0.775537	0.796332	0.225171	0.941044	0.673314	0.800139	0.198488	0.990653	1.15182	1	0.659386	0.212288	0.165266	0.209061	0.312757	0.267488	1	0.602582	0.309109	0.286905	0.166083	0.211014	0.202406
O43078_T139_1	O43078	SPBC947.01	knk1	microtubule severing ATPase kink, Knk1	SAP1,YTA6	FIGNL1,SPAST	CDK substrate site		-1.21418	T	139	1	MYRQTRGAQSEVNLSTPKQIYSKHSPPSTST	0.976197		2.96911	0.732876	0.267099	0.949482	3.94726	0.803995	0.196005	0.998104	0.752197	1	0.303935	0.378596	0.299825	0.244432	0.210754	0.216259	1	0.21152	0.203441	0.190825	0.190759	0.184608	0.225416
O13719_T110_1	O13719	SPAC14C4.12c	laf1	Clr6 associated factor 1 Laf1	FUN19,YOR338W		CDK substrate site		0.72593	T	110	1	ERQWLQRHSPAYRFSTPAAKRPRRQPSSFLD	0.964905		1.21737	0.939307	0.0636358	0.992907	1.07958	0.907546	0.0917991	0.999776	1.12763	1	0.356678	0.0296511	0.0859171	0.0867361	0.0709204	0.0562166	1	0.397246	0.135605	0.0943875	0.0903337	0.0934507	0.0844854
O13719_S142_2	O13719	SPAC14C4.12c	laf1	Clr6 associated factor 1 Laf1	FUN19,YOR338W		CDK substrate site		-2.48114	S	142	2	HASNTRKRGSPDTPDSGHSTPHSKGDVHPGM	0.900177		0.481653	0.723896	0.293853	0.987329	0.58354	0.785494	0.212244	0.991116	0.825399	1	0.786734	0.417444	0.342861	0.311088	0.315678	0.27575	1	0.647603	0.338548	0.269604	0.248618	0.167912	0.200997
O13719_S145_2	O13719	SPAC14C4.12c	laf1	Clr6 associated factor 1 Laf1	FUN19,YOR338W		CDK substrate site		-3.39172	S	145	2	NTRKRGSPDTPDSGHSTPHSKGDVHPGMPQH	0.805318		0.464963	0.730741	0.291274	0.987527	0.565549	0.819072	0.176159	0.982577	0.822145	1	0.802938	0.428358	0.339181	0.294424	0.293934	0.309678	1	0.634395	0.311889	0.254183	0.233406	0.135904	0.133455
O74443_S115_1	O74443	SPCC1682.13	laf2	Clr6 associated factor 2, Laf2	FUN19,YOR338W		CDK substrate site		1.17158	S	115	1	SSGSRGRSSVSSRDSSPSYSGALRSAERSIS	0.913903		0.496744	0.567757	0.411994	0.910955	0.606194	0.516755	0.464362	0.932897	0.819447	1	0.720812	0.529126	0.525697	0.491699	0.328849	0.367416	1	0.698241	0.586263	0.509778	0.520846	0.418641	0.414274
O74364_Y378_2	O74364	SPBC30B4.03c	ldb1	LIM domain binding protein, transcription coregulator	MFG1	LDB1,LDB2	CDK substrate site		-2.29087	Y	378	2	SPMVEGENPNNNPNFYSSDMLNAQKRTKV__	0.800753		0.311884	0.674867	0.350398	0.938888	0.380594	0.747031	0.271619	0.994127	0.819468	1	0.875469	0.630323	0.454964	0.345098	0.300808	0.46687	1	0.818596	0.498133	0.327433	0.300852	0.284945	0.277201
O74364_T361_2	O74364	SPBC30B4.03c	ldb1	LIM domain binding protein, transcription coregulator	MFG1	LDB1,LDB2	CDK substrate site		-2.61071	T	361	2	ASVPPYSLQGIKRQGTHSPMVEGENPNNNPN	1		0.370299	0.606362	0.427661	0.967106	0.345527	0.718658	0.310086	0.985203	1.07169	1	0.909615	0.607197	0.480045	0.411349	0.429359	0.477991	1	0.87044	0.553722	0.369472	0.354085	0.3085	0.332163
O74364_S363_2	O74364	SPBC30B4.03c	ldb1	LIM domain binding protein, transcription coregulator	MFG1	LDB1,LDB2	CDK substrate site		-2.7968	S	363	2	VPPYSLQGIKRQGTHSPMVEGENPNNNPNFY	1		0.406862	0.577387	0.461786	0.9486	0.330405	0.705666	0.328858	0.977314	1.23141	1	0.926998	0.595441	0.492812	0.445057	0.494763	0.483628	1	0.895658	0.580742	0.389923	0.379986	0.319957	0.358903
Q10109_S184_1	Q10109	SPAC18G6.10	lem2	LEM domain nuclear inner membrane protein Heh1/Lem2	HEH2,SRC1	LEMD2	CDK substrate site		1.50489	S	184	1	VAVPMSFMDSSALHTSPAFSERLKLLSSSNN	0.994172	NE	0.44559	0.693531	0.267338	0.961767	0.252196	0.765947	0.257637	0.992944	1.76684	1	0.62932	0.490245	0.347599	0.28773	0.270082	0.225868	1	0.878867	0.637462	0.398988	0.326819	0.286965	0.280641
Q10109_S220_1	Q10109	SPAC18G6.10	lem2	LEM domain nuclear inner membrane protein Heh1/Lem2	HEH2,SRC1	LEMD2	CDK substrate site		1.2601	S	220	1	RSPKISHRLQTSATSSPLQHKRPFTNVPERV	0.858605	NE	0.350694	0.824584	0.150658	0.990369	0.274913	0.848566	0.165334	0.989688	1.27566	1	0.675941	0.478379	0.251693	0.18326	0.147637	0.158354	1	0.815253	0.582106	0.295842	0.21728	0.17912	0.205346
Q10109_T158_2	Q10109	SPAC18G6.10	lem2	LEM domain nuclear inner membrane protein Heh1/Lem2	HEH2,SRC1	LEMD2	CDK substrate site		0.738459	T	158	2	VETSLTMKTPPAHASTPKFRSHKSHRVAVPM	0.822066	NE	0.627521	0.802729	0.214165	0.974625	0.493089	0.725413	0.255246	0.988613	1.27263	1	0.685782	0.304943	0.181456	0.183445	0.262278	0.257853	1	0.65515	0.444498	0.319244	0.258116	0.257321	0.232899
Q10109_T151_2	Q10109	SPAC18G6.10	lem2	LEM domain nuclear inner membrane protein Heh1/Lem2	HEH2,SRC1	LEMD2	CDK substrate site		0.715312	T	151	2	YSELSPNVETSLTMKTPPAHASTPKFRSHKS	1	NE	0.749199	0.874059	0.12573	0.999612	0.601983	0.818081	0.162746	0.984442	1.24455	1	0.538321	0.218682	0.136992	0.126606	0.150133	0.124162	1	0.562205	0.335063	0.227257	0.163409	0.138011	0.140209
Q10109_S89_1	Q10109	SPAC18G6.10	lem2	LEM domain nuclear inner membrane protein Heh1/Lem2	HEH2,SRC1	LEMD2	CDK substrate site		0.196092	S	89	1	SSSEDEIAPKYLYPSSPSKSTKKPHNETEPL	0.929121	NE	0.526899	0.951908	0.0495277	0.99938	0.453166	0.979441	0.0388665	0.995767	1.16271	1	0.616456	0.235904	0.0985345	0.0632632	0.0547802	0.0363772	1	0.701471	0.268403	0.0872059	0.0547876	0.0448173	0.0558291
Q10109_S220_2	Q10109	SPAC18G6.10	lem2	LEM domain nuclear inner membrane protein Heh1/Lem2	HEH2,SRC1	LEMD2	CDK substrate site		0.162767	S	220	2	RSPKISHRLQTSATSSPLQHKRPFTNVPERV	0.858605	NE	0.42766	1.09075	0.0655112	0.99783	0.321565	0.991555	0.0413701	0.991282	1.32993	1	0.776923	0.367108	0.149936	0.0903455	0.0708811	0.0650272	1	0.809853	0.427562	0.140718	0.0789797	0.0710965	0.0684526
Q10109_S216_2	Q10109	SPAC18G6.10	lem2	LEM domain nuclear inner membrane protein Heh1/Lem2	HEH2,SRC1	LEMD2	CDK substrate site		0.145814	S	216	2	SPQLRSPKISHRLQTSATSSPLQHKRPFTNV	0.892818	NE	0.358417	0.98167	0.0435414	0.99437	0.323167	1.00185	0.0316127	0.991397	1.10907	1	0.779456	0.361381	0.144767	0.0796252	0.0608117	0.053582	1	0.80799	0.417418	0.133102	0.0696304	0.0601068	0.0587419
Q10109_T183_1	Q10109	SPAC18G6.10	lem2	LEM domain nuclear inner membrane protein Heh1/Lem2	HEH2,SRC1	LEMD2	CDK substrate site		0.077206	T	183	1	RVAVPMSFMDSSALHTSPAFSERLKLLSSSN	0.886454	NE	0.315505	0.689967	0.321744	0.98715	0.234651	0.758703	0.280266	0.984404	1.34457	1	0.835888	0.609539	0.408746	0.34356	0.314211	0.373131	1	0.923813	0.671379	0.441057	0.345278	0.337772	0.29623
Q10109_S201_2	Q10109	SPAC18G6.10	lem2	LEM domain nuclear inner membrane protein Heh1/Lem2	HEH2,SRC1	LEMD2	CDK substrate site		0.0606137	S	201	2	AFSERLKLLSSSNNFSPQLRSPKISHRLQTS	0.99997	NE	0.669091	0.950946	0.0406851	0.997585	0.605418	0.969218	0.0323583	0.999924	1.10517	1	0.503824	0.195572	0.0690848	0.0391903	0.0325402	0.0303879	1	0.565618	0.185891	0.0558918	0.037955	0.0361144	0.0314366
Q10109_S206_2	Q10109	SPAC18G6.10	lem2	LEM domain nuclear inner membrane protein Heh1/Lem2	HEH2,SRC1	LEMD2	CDK substrate site		0.0606137	S	206	2	LKLLSSSNNFSPQLRSPKISHRLQTSATSSP	1	NE	0.669091	0.950946	0.0406851	0.997585	0.605418	0.969218	0.0323583	0.999924	1.10517	1	0.503824	0.195572	0.0690848	0.0391903	0.0325402	0.0303879	1	0.565618	0.185891	0.0558918	0.037955	0.0361144	0.0314366
O94414_S284_1	O94414	SPCC1620.07c	lnp1	lunapark Lnp1	LNP1	LNPK	CDK substrate site		-1.95765	S	284	1	KGPNIISSPQVINASSPVRKAGKKKSKKALP	0.838617		0.239347	0.631954	0.289087	0.922845	0.326321	0.711226	0.234613	0.943285	0.733471	1	0.686433	0.572381	0.469341	0.409962	0.359806	0.223595	1	0.666879	0.490494	0.379364	0.328136	0.274044	0.143272
Q9UTA1_S239_1	Q9UTA1	SPAC25B8.19c	loz1	DNA-binding transcription factor zf-C2H2 type, Loz1			CDK substrate site		-0.229051	S	239	1	VAKANELALANQRQSSEAAEQPSSKNNTSGA	0.997584		0.64985	0.819838	0.190808	0.983195	0.6384	0.82423	0.185704	0.992657	1.01794	1	0.647155	0.283005	0.182087	0.157414	0.196339	0.260847	1	0.646894	0.28682	0.170469	0.183529	0.191032	0.224042
O74499_T41_1	O74499	SPCC285.12	lsm7	Lsm2-8 complex subunit Lsm7	LSM7	LSM7	CDK substrate site		-0.645269	T	41	1	LDLSRYQDQRIQATFTGGRQITGILKGFDQL	0.998499		0.138488	0.850403	0.186567	0.973199	0.225654	0.74747	0.257816	0.978623	0.613716	1	0.931605	0.816885	0.575544	0.39045	0.301441	0.250561	1	1.03592	0.658631	0.432189	0.356295	0.303004	0.268087
Q09694_T12_1	Q09694	SPAC227.18	lys3	saccharopine dehydrogenase Lys3	LYS1	AASS	CDK substrate site		-0.658129	T	12	1	____MVAPHLWLRAETKPLEERSALTPRTAK	1		0.187241	0.869235	0.108738	0.990011	0.457481	0.779921	0.206262	0.994847	0.409287	1	0.773988	0.646048	0.388998	0.268417	0.184019	0.126178	1	0.669232	0.421363	0.271646	0.222261	0.183839	0.211206
[truncated: 730 more rows]

## Sheet: CDC14_substrates
Site ID	Uniprot ID	Systematic ID	Gene name	Description	S cerevisiae ortholog	Human ortholog	CDK substrate site	Ppase target	Diff. integral	Aa residue	Aa number	Multiplicity	Sequence	Localisation prob.	Localisation	WT-rate constant	WT-a	WT-C	WT-Rsqrd	Pdeg-rate constant	Pdeg-a	Pdeg-C	Pdeg-Rsqrd	Ratio rate constants	t0	t1	t3	t6	t9	t12	t25	P-t0	P-t1	P-t3	P-t6	P-t9	P-t12	P-t25
[truncated: 1,004 more rows]

[truncated: 3 more sheets: PP1_substrates, Previously_identified_Ppase_sub, Early_CDK_substrates]
