# Supplementary material for: Phosphatase specificity influences phosphorylation timing of CDK substrates during the cell cycle
Source: Nat Commun. 2025 Nov 24;16:11604. doi: 10.1038/s41467-025-66547-5 (PMC12749991; doi:10.1038/s41467-025-66547-5)
Supplement: Supplementary file 4 — Supplementary Data 2 [file 41467_2025_66547_MOESM4_ESM.xlsx]

## Sheet: Column descriptions
Column title	Description
Site ID	Uniprot ID followed by amino acid residue, amino acid position and multiplicity
Uniprot ID	Uniprot ID of protein
Systematic ID	Pombase systematic ID of protein
Gene name	Gene name according to Pombase
Description	Description of gene according to Pombase
S. cerevisiae ortholog	Budding yeast ortholog
Human ortholog	Human ortholog
Constant site (CDK-independent)	Indicates whether the site is targeted not targeted by CDK, see Extended Data Fig. 5a
CDK-independent Ppase target	Indicates whether the site is targeted by the respective phosphatase, see Extended Data Fig. 5a
Adjusted p-value	Adjusted p-value of Student's t-test (two-tailed) comparing the means of control and -Ppase condition (Benjamini-Hochberg correction for multiple testing)
P-value	P-value of Student's t-test (two-tailed) comparing the means of control and -Ppase condition
Mean diff.	Difference between the mean phopshorylation level of a site over the entire timecourse between Ppase degraded and WT condition
Mean ratio	Ratio of the mean phopshorylation level of a site over the entire timecourse between Ppase degraded and WT condition
Aa residue	Amino acid residue
Aa number	Amino acid position
Multiplicity	Multiplicity
Sequence	Seqeunce window of the site (31 aa long, phosphorylated residue at position 16)
Localisation prob.	Localisation probability, indicating how likely it is that the modification is located at that specific amino acid residue
WT-Rsqrd	R-squared value of linear fit (using y=mx+b), control condition
WT-RMSE	Root mean sqyared error value of linear fit (using y=mx+b), control condition
WT-slope	Fitted parameter m/slope (using y = m*x + b), control condition
WT-intercept	Fitted parameter b/y-intercept (using y = m*x + b), control condition
Pdeg-Rsqrd	R-squared value of linear fit (using y=mx+b), -Ppase condition
Pdeg-RMSE	Root mean sqyared error value of linear fit (using y=mx+b), -Ppase condition
Pdeg-slope	Fitted parameter m/slope (using y = m*x + b), -Ppase condition
Pdeg-intercept	Fitted parameter b/y-intercept (using y = m*x + b), -Ppase condition
t0	Phopshorylation level in the control condition - 0 min after CDK inhibition
t0-b	Phopshorylation level in the control condition - 0 min after CDK inhibition
t1	Phopshorylation level in the control condition - 1 min after CDK inhibition
t3	Phopshorylation level in the control condition - 3 min after CDK inhibition
t6	Phopshorylation level in the control condition - 6 min after CDK inhibition
t9	Phopshorylation level in the control condition - 9 min after CDK inhibition
t12	Phopshorylation level in the control condition - 12 min after CDK inhibition
t25	Phopshorylation level in the control condition - 25 min after CDK inhibition
P-t0	Phopshorylation level in the - Ppase condition - 0 min after CDK inhibition
P-t0-b	Phopshorylation level in the - Ppase condition - 0 min after CDK inhibition
P-t1	Phopshorylation level in the - Ppase condition - 1 min after CDK inhibition
P-t3	Phopshorylation level in the - Ppasecondition - 3 min after CDK inhibition
P-t6	Phopshorylation level in the - Ppase condition - 6 min after CDK inhibition
P-t9	Phopshorylation level in the - Ppase condition - 9 min after CDK inhibition
P-t12	Phopshorylation level in the - Ppase condition - 12 min after CDK inhibition
P-t25	Phopshorylation level in the - Ppase condition - 25 min after CDK inhibition

## Sheet: PP2A-B55_substrates
Site ID	Uniprot ID	Systematic ID	Gene name	Description	S cerevisiae ortholog	Human ortholog	Constant site (CDK-independent)	CDK-independent Ppase target	Adjusted p-value	P-value	Mean diff.	Mean ratio	Aa residue	Aa number	Multiplicity	Sequence	Localisation prob.	WT-Rsqrd	WT-RMSE	WT-slope	WT-intercept	Pdeg-Rsqrd	Pdeg-RMSE	Pdeg-slope	Pdeg-intercept	t0	t0b	t1	t3	t6	t9	t12	t25	P-t0	P-t0b	P-t1	P-t3	P-t6	P-t9	P-t12	P-t25
A9ZLL8_S99_1	A9ZLL8	SPBC16E9.16c	lsd90	Lsd90 protein			Constant	Ppase target	2.05427e-06	4.69978e-10	3.42872	2.15516	S	99	1	AYAAPQRAAVDTSNVSPPSTQTGGYASKDTT	0.999912	0.0133812	0.0555531	0.000815099	2.96248	0.20512	0.189699	0.0121408	6.31191	2.9204	3.0082	2.96063	2.92951	2.90602	3.09328	2.96779	2.95963	6.01726	6.53758	6.58913	6.19776	6.34767	6.53954	6.26425	6.682
O13735_S309_2	O13735	SPAC15A10.16	bud6	actin nucleation-promoting factor Bud6/Aip3	BUD6	KIAA1217,SRCIN1	Constant	Ppase target	4.76972e-05	2.14466e-07	2.32128	3.01042	S	309	2	PSPKVSKRPSIVRQDSHDSNKLSRRPTINTS	1	0.275563	0.235585	0.0183057	1.02648	0.177573	0.388427	0.0227394	3.31673	0.829664	0.884768	1.01666	1.02505	1.30998	1.2142	1.7624	1.19427	3.36878	2.77244	2.86789	3.72899	3.66414	3.93784	4.0037	3.46347
O13735_S312_2	O13735	SPAC15A10.16	bud6	actin nucleation-promoting factor Bud6/Aip3	BUD6	KIAA1217,SRCIN1	Constant	Ppase target	4.76972e-05	2.14466e-07	2.32128	3.01042	S	312	2	KVSKRPSIVRQDSHDSNKLSRRPTINTSFDR	1	0.275563	0.235585	0.0183057	1.02648	0.177573	0.388427	0.0227394	3.31673	0.829664	0.884768	1.01666	1.02505	1.30998	1.2142	1.7624	1.19427	3.36878	2.77244	2.86789	3.72899	3.66414	3.93784	4.0037	3.46347
O74837_S86_1	O74837	SPCC1183.09c	pmp31	plasma membrane proteolipid Pmp31	PMP3,SNA3,SNA4		Constant	Ppase target	3.58679e-05	5.15434e-08	2.16993	1.57112	S	86	1	NDPLVRYTPNPEHAVSPHSGPAPPSYSSLAS	0.994061	0.368274	0.241159	0.0231982	3.63707	0.717129	0.214629	0.0430548	5.668	3.23886	3.5603	3.59875	3.85967	3.91016	4.30222	3.92613	3.99957	5.57933	5.56562	5.48311	5.67634	6.23134	6.40887	6.2967	6.5138
P87323_S152_1	P87323	SPBC887.10	mcs4	response regulator Mcs4	SSK1		Constant	Ppase target	0.000211572	4.88877e-06	1.82753	1.73763	S	152	1	VPRIKQPSIALDSLESPVSAPSRHQSTYSYK	0.999997	0.521559	0.224209	0.0294931	2.27112	0.668709	0.262113	0.0469172	3.97668	2.15343	2.34399	2.0562	2.24733	2.56889	3.05246	2.54093	2.85735	3.74082	4.02651	4.5713	3.92866	4.22067	4.46033	4.18501	5.3075
O74760_S877_1	O74760	SPBC17D11.05	tif301	translation initiation factor eIF3a	RPG1	EIF3A	Constant	Ppase target	3.58679e-05	5.14654e-08	1.66945	1.96997	S	877	1	EKAAARRANIGASSPSPGAWRRGGASAGGVS	0.999999	0.425835	0.193142	-0.020956	1.86782	0.331376	0.310123	-0.0275063	3.58312	2.022	2.12738	1.88694	1.72896	1.59966	1.46419	1.34811	1.59178	3.69038	3.7866	3.98619	3.33337	3.28797	2.92865	2.83455	3.2769
Q09928_S211_1	Q09928	SPAC21E11.05c	cyp8	cyclophilin family peptidyl-prolyl cis-trans isomerase Cyp8		PPIL2	Constant	Ppase target	0.000738625	6.08339e-05	1.61201	1.31018	S	211	1	IALQASRAKSTESTSSPELSHSLDSSKSIAS	0.946711	0.0779823	0.225039	-0.00824548	5.25476	0.687218	0.222607	0.0415715	6.51805	5.49402	4.94097	5.37065	4.9442	5.5832	5.1046	5.09485	5.04387	6.45293	6.25208	6.60358	6.82639	6.80648	7.31152	6.68867	7.53079
O60057_S23_1	O60057	SPBC56F2.06	mug147	Schizosaccharomyces specific protein Mug147			Constant	Ppase target	3.58679e-05	6.15234e-08	1.60769	2.6544	S	23	1	EVLDKDLESHIPGAYSPAPPSSSLPTQNESN	0.957528	0.636212	0.0662001	-0.0110297	1.04897	0.236106	0.111754	0.0078276	2.52466	1.05585	0.974883	1.08779	0.963938	0.925004	1.05024	1.0025	0.713926	2.35989	2.62758	2.61335	2.49975	2.45438	2.62689	2.80238	2.6514
O60114_S27_1	O60114	SPBC15C4.05	dhx29	ATP-dependent RNA helicase, human DHX29 ortholog		DHX29	Constant	Ppase target	4.29142e-05	1.41837e-07	1.54717	1.54393	S	27	1	ARGYATTSIPSRSASSPANKNQVKGEKNNKT	0.99977	0.401548	0.141514	-0.0146043	2.94668	0.114667	0.271937	-0.01233	4.47793	2.9166	2.69801	2.97421	2.96313	2.95223	2.79095	3.02138	2.43905	4.47617	4.07128	4.18289	4.63103	4.64451	4.66938	4.5918	3.86589
Q9US54_S37_1	Q9US54	SPAC1002.04c	taf11	transcription factor TFIID complex subunit Taf11	TAF11	TAF11	Constant	Ppase target	0.00113898	0.000127161	1.49217	1.73749	S	37	1	SNSPTAGAHAKANTASPAAEPAPSSKEKENW	1	0.0253697	0.290064	0.00589605	1.98204	0.601201	0.281253	0.043507	3.21093	1.26496	2.15219	2.23427	2.18217	2.1802	2.08384	2.04314	2.04571	3.29362	3.03907	3.48908	2.75172	3.82601	3.59626	3.95953	4.16853
P22987_S562_1	P22987	SPBC4F6.06	kin1	MARK/PAR-1 kinase Kin1	KIN1,KIN2	MARK1,MARK2,MARK3,MARK4	Constant	Ppase target	0.000995467	0.000100719	1.44006	1.94763	S	562	1	LPPMPEVVAYKGDEESPRVSRNTSLARRKPL	1	0.445776	0.370004	-0.0418073	1.81231	0.129581	0.306998	-0.0149235	3.06418	2.56084	1.86679	1.51305	1.04276	1.6487	1.47834	1.15213	0.894625	2.9511	3.07389	3.62078	2.43828	3.20383	2.79084	2.84838	2.75064
O94497_S510_2	O94497	SPBC18E5.07	aim21	barbed end F-actin assembly inhibitor	AIM21		Constant	Ppase target	0.000236258	6.27609e-06	1.43657	3.14065	S	510	2	QKGPLMRSFVPNKSKSPSGTKSPASGETSEA	0.973814	0.0536855	0.137197	0.00411704	0.642271	0.116025	0.335503	0.0153138	2.00047	0.525293	0.577367	0.714683	0.579563	0.697137	0.672765	1.00638	0.595537	1.94754	1.77961	1.62396	2.15061	2.04462	2.76112	2.56095	1.99289
O74354_S515_1	O74354	SPBC25D12.02c	dnt1	nucleolar protein Dnt1	NET1,TOF2		Constant	Ppase target	0.000358753	1.82208e-05	1.40755	1.65722	S	515	1	RTLSYSRLSELSKTFSPEIREPSLTKKTAVS	0.953795	0.855496	0.0994725	-0.0304932	2.35514	0.155878	0.13429	0.00727046	3.49834	2.39936	2.31406	2.52335	2.14841	2.16037	1.94066	2.00099	1.64629	3.40489	3.56133	3.32768	3.5929	3.51599	3.58631	3.85978	3.545
O94427_T336_1	O94427	SPBC660.08	atg38	PtdIns3K complex subunit Atg38	ATG38	NRBF2	Constant	Ppase target	3.58679e-05	6.29939e-08	1.39829	2.32102	T	336	1	DFTKEINNNFPDRSETPTLQTIEAPTKLMKY	0.989167	0.0216342	0.196703	0.0036852	1.03269	0.041909	0.104734	-0.00275974	2.47609	0.790512	0.829524	1.01389	1.4005	1.13595	1.29908	0.965489	1.03296	2.37703	2.42598	2.48725	2.49975	2.60656	2.59204	2.26196	2.40363
O60070_T240_1	O60070	SPBC13G1.08c	ash2	Set1C complex and Lid2 complex subunit Ash2-trithorax family	BRE2	ASH2L	Constant	Ppase target	0.000111119	1.16941e-06	1.38725	1.65346	T	240	1	RVGATVPKKRLVETETPPPSSSKLKEDYKDS	0.999988	0.567458	0.099388	-0.0143422	2.2233	0.548675	0.181758	-0.0252485	3.68689	2.39884	2.29075	2.19217	2.09533	2.07381	2.03815	1.92042	1.9738	3.3848	3.74194	4.01947	3.57617	3.6151	3.38923	3.22779	3.12673
O42980_S340_1	O42980	SPBC17D11.01	nep1	NEDD8 protease Nep1		SENP8	Constant	Ppase target	0.000154988	2.83038e-06	1.3361	1.40983	S	340	1	NHVPSPSEKIQDHVPSPSEKKQDRVPSPSNN	0.997399	0.187665	0.190654	0.0115451	3.17935	0.477353	0.228583	0.0275226	4.40361	3.04216	3.05781	3.36621	3.06987	3.23694	3.30288	3.72856	3.27687	4.25095	4.27826	4.19782	4.69957	4.49283	4.98841	5.03415	4.82813
Q10475_S921_1	Q10475	SPAC17C9.03	tif471	translation initiation factor eIF4G	TIF4631,TIF4632	EIF4G2	Constant	Ppase target	0.000281732	1.10862e-05	1.31081	2.42962	S	921	1	IDRGFSSSGAGFGSGSNYKSAPSRGVSHHGH	0.99999	0.673866	0.244803	0.0443338	0.606552	0.157242	0.213426	0.0116148	2.14639	0.493377	0.517395	0.748976	1.15569	0.999137	0.794533	0.71705	1.90895	1.8676	1.97558	2.23644	2.42006	2.5853	2.26415	2.04552	2.42691
O74429_S21_1	O74429	SPCC1672.06c	asp1	diphosphoinositol pentakisphosphate kinase/IP8 pyrophosphatase	VIP1	PPIP5K1,PPIP5K2	Constant	Ppase target	9.35688e-05	6.35566e-07	1.28359	1.80338	S	21	1	SHLTSIDTESSTRTASPVSSIVTPTKRNVVG	0.999973	0.465547	0.185309	0.0217898	1.44522	0.754144	0.192856	0.042555	2.58345	1.38768	1.30158	1.38222	1.45853	1.63104	1.75786	2.11425	1.7488	2.44124	2.46876	2.60076	2.6051	2.85508	3.33618	3.33531	3.40827
O13665_S500_1	O13665	SPBC27B12.04c	csc2	SIP/FAR complex subunit Csc2	FAR11	STRIP1,STRIP2	Constant	Ppase target	4.29142e-05	1.25694e-07	1.27454	2.06089	S	500	1	SDAVLQRIQDNAVVDSPTEELSEQAARNRKS	0.9806	0.651889	0.104175	-0.0179607	1.32711	0.45481	0.0961167	-0.0110604	2.55335	1.35912	1.46265	1.23242	1.32381	1.12375	1.22112	0.916636	0.971572	2.38349	2.52959	2.70323	2.52206	2.57524	2.48721	2.3225	2.28406
O59763_S558_1	O59763	SPCC1020.10	oca2	serine/threonine protein kinase Oca2	HRK1,NPR1,PRR2,RTK1		Constant	Ppase target	0.000357206	1.78739e-05	1.26493	1.33715	S	558	1	VEQGCEPIRKTDESHSPNSKTDNSSTHKQEL	0.999941	0.183915	0.210709	0.0126025	3.6636	0.0488982	0.327432	0.00935371	4.95127	3.48601	3.44225	3.82431	3.82488	3.73961	3.65537	4.24879	3.79332	4.79692	4.71203	4.65807	5.17091	4.93541	5.67469	5.37321	4.81272
Q10209_S293_1	Q10209	SPAC4H3.01		DNAJ domain protein Caj1/Djp1 type	CAJ1,DJP1		Constant	Ppase target	0.000659419	5.22362e-05	1.2341	1.67954	S	293	1	IDQMQKLEDKGEDQASAEERAKLELDITGKI	1	0.620425	0.204904	0.0330047	1.58504	0.378019	0.364064	0.0357582	2.79986	1.41528	1.4205	1.8512	1.64654	1.86636	1.68484	2.37802	2.26582	3.03708	2.72731	2.23519	3.24736	3.23829	2.64369	3.70612	3.56632
O13870_S398_3	O13870	SPAC1B3.05	not3	CCR4-Not complex NOT box subunit 3/5	NOT3,NOT5	CNOT3	Constant	Ppase target	0.000326766	1.52672e-05	1.16912	1.56926	S	398	3	YASAAAAAAAALAKESPSHHYIMQQVRPETP	0.998903	0.8308	0.120844	-0.0337367	2.28989	0.156287	0.295793	-0.0160391	3.33513	2.40678	2.44668	2.16635	1.9765	2.18383	1.86795	1.88839	1.49339	3.10142	3.54117	3.57911	2.98956	3.74099	2.82817	2.93162	3.07077
O13870_S415_3	O13870	SPAC1B3.05	not3	CCR4-Not complex NOT box subunit 3/5	NOT3,NOT5	CNOT3	Constant	Ppase target	0.000326766	1.52672e-05	1.16912	1.56926	S	415	3	SHHYIMQQVRPETPNSPRLNSTVIQSKWDSL	1	0.8308	0.120844	-0.0337367	2.28989	0.156287	0.295793	-0.0160391	3.33513	2.40678	2.44668	2.16635	1.9765	2.18383	1.86795	1.88839	1.49339	3.10142	3.54117	3.57911	2.98956	3.74099	2.82817	2.93162	3.07077
O13870_T412_3	O13870	SPAC1B3.05	not3	CCR4-Not complex NOT box subunit 3/5	NOT3,NOT5	CNOT3	Constant	Ppase target	0.000326766	1.52672e-05	1.16912	1.56926	T	412	3	ESPSHHYIMQQVRPETPNSPRLNSTVIQSKW	1	0.8308	0.120844	-0.0337367	2.28989	0.156287	0.295793	-0.0160391	3.33513	2.40678	2.44668	2.16635	1.9765	2.18383	1.86795	1.88839	1.49339	3.10142	3.54117	3.57911	2.98956	3.74099	2.82817	2.93162	3.07077
O74417_S351_2	O74417	SPCC14G10.04	eap1	eIF4E-associated protein Eap1	EAP1		Constant	Ppase target	0.00146246	0.000184355	1.16812	1.3311	S	351	2	EGFQRVLAMLGRQASSTTGSPKVALSQMPQV	0.975312	0.195686	0.298494	0.0185495	3.39811	0.024189	0.391424	0.00776433	4.64173	2.90641	3.08724	3.65921	3.85893	3.77392	3.42964	3.8107	3.69759	4.35197	4.44364	4.36217	5.20735	4.36065	5.41803	4.89516	4.52965
O74417_S355_2	O74417	SPCC14G10.04	eap1	eIF4E-associated protein Eap1	EAP1		Constant	Ppase target	0.00146246	0.000184355	1.16812	1.3311	S	355	2	RVLAMLGRQASSTTGSPKVALSQMPQVNVNP	0.99995	0.195686	0.298494	0.0185495	3.39811	0.024189	0.391424	0.00776433	4.64173	2.90641	3.08724	3.65921	3.85893	3.77392	3.42964	3.8107	3.69759	4.35197	4.44364	4.36217	5.20735	4.36065	5.41803	4.89516	4.52965
Q92341_S10_1	Q92341	SPAC1F8.03c	str3	plasma membrane heme transmembrane transporter Str3	ARN1,ARN2,ENB1,GEX1,GEX2,SIT1		Constant	Ppase target	0.00017946	3.61301e-06	1.12995	1.74962	S	10	1	______MEAKETHSISDHEVELQDAKPEEKS	0.979075	0.66234	0.135363	0.0238852	1.34016	0.645395	0.172512	0.0293218	2.43205	1.42811	1.37933	1.47732	1.3396	1.43354	1.24422	1.75101	2.0057	2.67868	2.34055	2.19321	2.67699	2.40998	2.73888	2.95152	3.10859
Q10411_S58_1	Q10411	SPAC1F3.06c	spo15	mitotic and meiotic spindle pole body protein, gamma tubulin complex linker-related Spo15			Constant	Ppase target	0.00109986	0.000119237	1.12114	1.25136	S	58	1	SRASTGQLAEDGDTSSQHEDSSEELKRQEVR	0.998804	0.294405	0.208205	-0.016944	4.5789	0.0294491	0.329285	0.00722651	5.53085	4.2212	4.49469	4.70255	4.7257	4.63925	4.22542	4.64198	4.03156	5.22177	5.17064	5.42465	5.9888	5.52703	6.17275	5.7347	5.41112
O94488_S880_1	O94488	SPCC417.07c	mto1	gamma tubulin complex linker Mto1	SPC72	CDK5RAP2,PDE4DIP	Constant	Ppase target	0.00253582	0.000414804	1.08801	1.19778	S	880	1	NLSSQAFRRNLSGSSSPSERSQSRELKLLQA	0.996272	0.482261	0.163978	0.0199389	5.36154	0.323883	0.363594	0.0317052	6.36719	5.50386	5.24009	5.31325	5.37574	5.30798	5.59591	5.94938	5.7227	6.17208	6.49797	7.03507	6.07853	6.25925	7.03401	6.31265	7.32346
Q07538_S92_1	Q07538	SPCC777.14	prp4	serine/threonine protein kinase Prp4		PRP4K	Constant	Ppase target	0.00176899	0.000250751	1.07591	1.33112	S	92	1	NSNTKLDVTNSTTSDSPSIKSSVQIEDTEDD	0.998108	0.19714	0.209755	-0.0130951	3.34092	0.0257415	0.270134	0.00553208	4.28644	3.44283	3.22448	3.62922	3.28247	3.01742	2.89731	3.44667	3.05366	4.19349	4.07081	4.02211	4.52456	4.21627	4.82151	4.6234	4.12919
P40234_S361_1	P40234	SPBP35G2.05c	cki2	serine/threonine protein kinase (CK1 family) Cki2	YCK1,YCK2,YCK3	CSNK1G1,CSNK1G2,CSNK1G3	Constant	Ppase target	0.000664712	5.30735e-05	1.0697	1.58077	S	361	1	RFKSSYGVRGPRNYSSFDALPSKNAPLVRQE	0.997138	0.336639	0.213322	0.0191458	1.70785	0.306697	0.203941	-0.0170894	3.0312	1.52073	1.50179	1.54487	2.172	2.04725	2.01754	1.84444	2.08635	2.86582	2.8008	2.89122	3.143	3.0348	3.25437	2.91906	2.38352
P38938_S841_1	P38938	SPCC1450.11c	cek1	serine/threonine protein kinase Cek1	RIM15	STK38,STK38L	Constant	Ppase target	0.00197431	0.000295401	1.06741	1.65048	S	841	1	PTSQVDESNIFRSTDSPRVQPFFENKDPSKR	0.999416	0.497396	0.141597	0.0177469	1.51672	0.0965802	0.322407	-0.0132811	2.80133	1.43618	1.45873	1.63544	1.84381	1.483	1.69017	1.53427	2.046	2.70846	2.60531	2.75516	2.7775	2.36319	3.40821	2.86093	2.1881
P38938_S790_1	P38938	SPCC1450.11c	cek1	serine/threonine protein kinase Cek1	RIM15	STK38,STK38L	Constant	Ppase target	0.000294604	1.19297e-05	1.05922	1.26692	S	790	1	LEAQSLITPERPKRPSLNEKLLSLDGTSIRL	1	0.550784	0.236691	0.0330199	3.73719	0.953994	0.0858761	0.0492682	4.68268	3.88477	3.47581	3.73545	3.96465	4.0338	3.63942	4.54132	4.47143	4.83499	4.63761	4.57566	4.87147	5.04534	5.08003	5.24551	5.92983
O13735_T347_1	O13735	SPAC15A10.16	bud6	actin nucleation-promoting factor Bud6/Aip3	BUD6	KIAA1217,SRCIN1	Constant	Ppase target	0.000911421	8.56998e-05	1.03217	1.78293	T	347	1	KLTRTPSLTKSLDPGTPTSLKSPSLRKSPSS	0.992753	0.366915	0.259962	0.0249339	1.14381	0.0750428	0.234308	-0.00840833	2.40938	1.35273	1.28653	0.634385	1.08853	1.64549	1.51651	1.27635	1.74626	2.3294	2.39434	2.1108	2.1785	2.72855	2.62378	2.47771	1.96109
Q9USK8_S1812_1	Q9USK8	SPCC1281.01	ags1	cell wall alpha-1,3-glucan synthase Ags1			Constant	Ppase target	0.000236258	6.43211e-06	0.99203	1.34489	S	1812	1	DDLSDPARSVDSDSVSPPLPPFVAGSNPNAR	0.997448	0.878463	0.123068	0.0416854	2.58455	0.763506	0.189016	0.0427881	3.56886	2.6142	2.57466	2.5007	2.59499	2.97034	3.20197	2.97607	3.57787	3.30261	3.49781	3.81359	3.51804	3.92814	4.07986	4.35658	4.45041
O94274_S75_1	O94274	SPBP8B7.26		Schizosaccharomyces specific protein			Constant	Ppase target	0.000324337	1.44016e-05	0.969842	1.9203	S	75	1	PPPPKHASQLRAGGSSTGSTPRTASPAVGNQ	0.927157	0.179875	0.242744	0.0143226	0.953574	0.283143	0.387907	0.0307146	1.80867	0.808456	0.790982	0.759978	0.916036	1.32409	1.50997	1.29522	1.02593	1.41984	1.54884	1.77074	1.70554	2.39879	2.51754	2.75652	2.07159
Q10411_S79_2	Q10411	SPAC1F3.06c	spo15	mitotic and meiotic spindle pole body protein, gamma tubulin complex linker-related Spo15			Constant	Ppase target	0.00712861	0.00177613	0.946275	1.3642	S	79	2	SEELKRQEVRGMRRHSDLSIDAKLGSSEGST	1	0.151083	0.191023	-0.0101529	2.66928	0.659979	0.274743	0.0482246	3.20691	2.56222	2.46288	2.59298	2.63347	2.93499	2.55065	2.83758	2.2109	2.84516	3.05126	3.18059	3.38059	3.64905	4.12668	4.048	4.07454
Q10411_S82_2	Q10411	SPAC1F3.06c	spo15	mitotic and meiotic spindle pole body protein, gamma tubulin complex linker-related Spo15			Constant	Ppase target	0.00712861	0.00177613	0.946275	1.3642	S	82	2	LKRQEVRGMRRHSDLSIDAKLGSSEGSTASS	1	0.151083	0.191023	-0.0101529	2.66928	0.659979	0.274743	0.0482246	3.20691	2.56222	2.46288	2.59298	2.63347	2.93499	2.55065	2.83758	2.2109	2.84516	3.05126	3.18059	3.38059	3.64905	4.12668	4.048	4.07454
O60184_S10_1	O60184	SPBC23E6.09	ssn6	transcriptional corepressor Ssn6	CYC8	KDM6A,KDM6B,UTY	Constant	Ppase target	0.00124425	0.000144323	0.940418	1.37996	S	10	1	______MPQSQVATASPSQNAQPNHGMGSKV	0.984559	0.604474	0.218612	-0.0340491	2.7134	0.725139	0.161491	-0.033047	3.6468	2.59693	2.5186	3.183	2.52643	2.51337	2.16511	2.40855	1.88845	3.73871	3.63072	3.42782	3.82616	3.17176	3.45518	3.25065	2.82278
P87315_S1622_1	P87315	SPBC31F10.14c	hip3	histone H3.3-H4 chaperone, HIR complex subunit Hip3	HIR3	CABIN1	Constant	Ppase target	0.000324337	1.36376e-05	0.928333	2.04845	S	1622	1	SLVRSFTEDSSQAGESPGIHEEIQ_______	0.999937	0.863212	0.0736014	0.0232944	0.722372	0.963834	0.0748812	0.048703	1.47285	0.81362	0.715103	0.741754	0.782801	0.850957	0.969535	0.833804	1.37589	1.34278	1.47781	1.52395	1.61482	1.86125	2.03192	2.01123	2.64637
O94548_T112_1	O94548	SPCC1322.09		Golgi protein, associated with COP vesicles, DUF5427	MTC1		Constant	Ppase target	0.000797513	6.9698e-05	0.912622	1.74454	T	112	1	SQAAQTTINKNTESATPKTVNEINKSQEFQE	0.999961	0.0897581	0.182365	-0.00721489	1.27625	0.03837	0.245369	0.00617506	2.09514	1.12093	1.15105	1.44525	1.19581	1.29919	1.07664	1.5723	0.944817	2.2541	1.98354	1.75752	2.13871	1.97759	2.39559	2.5951	2.00481
Q10475_S1357_1	Q10475	SPAC17C9.03	tif471	translation initiation factor eIF4G	TIF4631,TIF4632	EIF4G2	Constant	Ppase target	0.000464653	3.04873e-05	0.907836	1.82542	S	1357	1	MLKGGSVSRTPSRQNSALRREQSVRAPPSNV	1	0.690578	0.243528	0.0458362	0.778989	0.241531	0.332773	0.023659	1.84207	0.720274	0.768164	0.897331	1.27676	1.15742	0.943189	0.873713	2.16189	1.57467	1.61436	2.04425	2.31768	2.47815	1.82053	1.63012	2.58167
O13788_T213_1	O13788	SPAC17G6.10	ssr1	SWI/SNF and RSC complex subunit Ssr1	RSC8	SMARCC1,SMARCC2	Constant	Ppase target	0.000183228	3.94039e-06	0.90461	1.22968	T	213	1	IYDPSLDDVLKGKGSTPNQKPSLSNLHENNI	0.91741	0.396682	0.156951	-0.016034	4.05078	0.468895	0.134908	-0.0159703	4.95495	4.15937	4.28817	4.07361	3.73819	3.90378	3.88284	3.67222	3.79017	4.84496	4.91866	5.21893	4.72349	4.97151	4.72631	4.77861	4.56276
Q9UUE2_S655_2	Q9UUE2	SPBC17G9.08c	cnt5	centaurin Cnt5		ACAP1,ACAP2,ACAP3	Constant	Ppase target	3.58679e-05	6.56471e-08	0.892786	2.11478	S	655	2	TIGKALQRVASVTSPSRHNSDSKEKKQTKSP	0.994154	0.756231	0.0289467	0.00642342	0.755899	0.307835	0.0924601	0.00776851	1.63927	0.733555	0.711118	0.786401	0.813349	0.829056	0.783898	0.839102	0.910426	1.72696	1.64729	1.63531	1.74334	1.63273	1.69111	1.53333	1.93912
P54280_S432_1	P54280	SPAC19G12.02c	pms1	MutL family mismatch-repair protein Pms1	PMS1	PMS2	Constant	Ppase target	0.00013582	1.96226e-06	0.868054	2.31467	S	432	1	KPLPERLQKDSMRRSSPLNEKVTASSERMKK	0.963835	0.881031	0.0588807	-0.0201875	0.801594	0.35367	0.071508	-0.00666433	1.57499	0.891578	0.783905	0.843555	0.686939	0.668788	0.557238	0.491323	0.358926	1.51692	1.56009	1.54738	1.56723	1.47866	1.68349	1.52825	1.34466
Q09731_S751_1	Q09731	SPAC31A2.14	bun107	WD repeat protein, human WDR48 family Bun107	DUF1	WDR48	Constant	Ppase target	4.29142e-05	1.30575e-07	0.866808	2.10547	S	751	1	NNTLAKDKQQTSEASSPGTPRELKTTGELIE	0.999385	0.0317967	0.0550488	0.00125686	0.775307	0.00463937	0.107322	-0.000923115	1.65737	0.726612	0.777159	0.728451	0.857122	0.820038	0.852161	0.702196	0.809099	1.53434	1.70519	1.82781	1.62895	1.71398	1.62003	1.46292	1.71408
O94535_S258_1	O94535	SPCC895.08c		arrestin family protein			Constant	Ppase target	6.71691e-05	3.68808e-07	0.817618	1.6239	S	258	1	NDCDMKGRSSLSRTSSPVVEKKLKRYYIRVL	0.999402	0.00149099	0.0804093	-0.000391468	1.31323	0.668005	0.0720703	0.0128798	2.03795	1.37767	1.24199	1.39006	1.22392	1.27705	1.24451	1.45789	1.27083	2.12906	1.9948	2.0231	1.97474	2.0904	2.18855	2.31742	2.30679
Q8WZK0_Y571_1	Q8WZK0	SPBC839.10	usp107	U1 snRNP-associated protein Usp107	SNU71	RBM25	Constant	Ppase target	0.000640536	4.88241e-05	0.814061	1.41609	Y	571	1	PERLLLEEEDEEPQGYSPNPQKPKPAMEEND	0.892235	0.132022	0.181674	0.00892673	1.89398	0.766358	0.130509	0.0297791	2.56208	1.68795	1.841	2.10197	2.04388	1.73995	1.8948	2.32463	2.01757	2.39544	2.66953	2.57883	2.79386	2.53034	3.00751	2.90538	3.28335
Q9P3U7_S518_1	Q9P3U7	SPCC548.06c	ght8	plasma membrane hexose:proton symporter, unknown specificity Ght8	GAL2,HXT1,HXT11,HXT13,HXT14,HXT15,HXT16,HXT17,HXT2,HXT4,HXT5,HXT6,HXT7,HXT8,HXT9,MAL11,STL1		Constant	Ppase target	0.000271845	1.00434e-05	0.795747	1.48151	S	518	1	AAHLENVDNEGMEDTSSNDITSSTSSSEGRA	0.884715	0.0167267	0.260792	0.0042854	1.6226	0.00185553	0.312699	-0.00169861	2.46023	1.37969	1.3919	1.54806	1.69726	1.95051	2.18319	1.54154	1.5286	1.97901	2.21549	2.57152	2.45303	3.03971	2.71275	2.43947	2.17575
O74452_S354_2	O74452	SPCC16C4.07	scw1	RNA-binding protein Scw1	WHI3,WHI4	RBPMS,RBPMS2	Constant	Ppase target	0.00168183	0.000230493	0.791172	1.73738	S	354	2	SEKGYSAHTQNSSAQSPHPRVFSANSAFSTT	1	0.381212	0.261628	0.0258718	0.89185	0.48161	0.307013	0.0372826	1.60315	0.881181	0.949585	0.599286	0.890206	1.38696	1.54343	0.821708	1.51127	1.81997	1.9056	1.6762	1.10889	1.92149	2.1296	1.63831	2.71294
Q9HDX7_T202_1	Q9HDX7	SPAPB1A10.13		Schizosaccharomyces specific protein			Constant	Ppase target	0.00261124	0.000433116	0.773702	1.25022	T	202	1	DTLATSASNSDRGASTPEMVVKAEKREGSTS	0.997119	0.579895	0.287651	0.0425786	2.79409	0.447048	0.232324	0.0263183	3.68162	2.82593	2.66907	2.51845	3.0308	3.15468	3.80565	2.96031	3.77224	3.54229	3.64174	4.04372	3.5318	3.66528	4.35129	3.83127	4.31936
O74452_S339_1	O74452	SPCC16C4.07	scw1	RNA-binding protein Scw1	WHI3,WHI4	RBPMS,RBPMS2	Constant	Ppase target	0.00344668	0.00063477	0.761483	1.62336	S	339	1	NSLSINTNVARNYLSSEKGYSAHTQNSSAQS	0.979419	0.0684197	0.130962	0.00447153	1.19028	0.353643	0.358749	0.0334323	1.74903	1.31335	1.35011	1.14526	0.947617	1.1399	1.18925	1.38822	1.2989	2.14451	2.05973	1.41258	1.39445	1.5262	2.27768	2.58339	2.46593
A9ZLL8_S737_2	A9ZLL8	SPBC16E9.16c	lsd90	Lsd90 protein			Constant	Ppase target	0.0148103	0.0048148	0.760854	1.79027	S	737	2	KSESKSSRKERRSSTSSGHGLMNNVRHALGM	0.869787	0.00374686	0.0862765	0.000666609	0.958115	0.493713	0.359896	0.0447761	1.4102	0.963422	1.08003	0.84222	0.93535	1.027	1.01655	0.819187	1.01849	1.65826	1.76871	1.81832	1.27658	1.34283	1.45456	1.49622	2.9736
P79058_S123_2	P79058	SPAC10F6.16	igo1	serine/threonine protein phosphatase inhibitor, endosulfine Igo1	IGO1,IGO2	ARPP19,ENSA	Constant	Ppase target	0.00833719	0.00220685	0.757977	1.97077	S	123	2	SLHTKRPSESSPSGASSRRESVTRHDLESNE	0.802827	0.216227	0.262241	0.0173536	0.659322	0.354616	0.338841	0.0316443	1.31726	0.273855	0.511773	0.511401	1.10844	1.16768	0.900922	0.829844	0.942466	1.3634	0.931799	1.45472	0.967838	1.95444	1.64087	2.20468	1.79245
O94497_S149_1	O94497	SPBC18E5.07	aim21	barbed end F-actin assembly inhibitor	AIM21		Constant	Ppase target	0.000348986	1.69264e-05	0.755174	1.35397	S	149	1	GLSNAPPSANVSKASSNLSLASLAKTQPERA	0.994127	0.60809	0.234083	0.0367358	1.87629	0.15897	0.373675	0.020468	2.74534	1.57389	1.77023	1.84239	1.97915	2.22625	2.65564	2.50389	2.51612	2.31409	2.50135	2.6317	2.8163	3.10699	3.61384	3.32966	2.79502
O14470_S175_2	O14470	SPAC23H3.10	ssr2	SWI/SNF and RSC complex subunit Ssr2	SWI3	SMARCC1,SMARCC2	Constant	Ppase target	0.00397422	0.000775024	0.738056	1.79343	S	175	2	EEKHYSPSLNAMEQTSPKEEDEKSDKVPRVD	0.979174	0.288251	0.260713	0.0209033	0.783892	0.379236	0.342063	0.0336844	1.43248	0.758321	0.683802	1.00078	0.683518	0.822245	0.710795	1.63932	1.14294	1.52451	1.20801	1.04697	1.75946	1.42622	1.98401	2.4818	1.91519
O42980_S329_1	O42980	SPBC17D11.01	nep1	NEDD8 protease Nep1		SENP8	Constant	Ppase target	0.000106821	1.09974e-06	0.722479	1.39095	S	329	1	DDPSSPAEKKQNHVPSPSEKIQDHVPSPSEK	0.973316	0.27263	0.180818	0.013947	1.75038	0.529606	0.178802	0.0239027	2.40317	1.61664	1.5819	1.85023	1.63416	1.99138	1.99635	2.22969	1.88374	2.33264	2.15607	2.41821	2.39292	2.71723	2.89941	2.86051	2.78693
O13865_S117_1	O13865	SPAC1B1.04c	pan3	PAN complex protein phosphotransferase subunit Pan3	PAN3	PAN3	Constant	Ppase target	0.000352927	1.73597e-05	0.721031	2.82946	S	117	1	LSSGKNGAAAQQAANSPKTVSLMTSSSKAAN	1	0.613632	0.0370953	-0.00588981	0.435351	0.436015	0.157769	-0.0174771	1.23749	0.466418	0.376914	0.455495	0.464829	0.397224	0.323113	0.366434	0.302554	1.42195	1.21211	0.918693	1.37821	0.977625	1.18778	1.04542	0.779441
Q9UU99_S441_2	Q9UU99	SPCC23B6.04c	pdr16	meiotic sec14 cytosolic factor family, phospholipid-intermembrane transfer protein Pdr16	PDR16,PDR17		Constant	Ppase target	0.000788115	6.84678e-05	0.71898	1.28665	S	441	2	PTTTSPKVNPEPHSESISDTRPSTPRKVPPS	0.981424	0.698295	0.249722	-0.0478647	2.84323	0.708074	0.233353	-0.0457874	3.54767	2.63406	2.66031	2.76873	3.01473	2.76961	2.72271	1.84483	1.65045	3.08161	3.41366	3.6284	3.54655	3.44543	3.43543	3.06694	2.19925
Q9Y7V2_S171_1	Q9Y7V2	SPCC645.13	bye1	transcription elongation regulator, PHD finger Bye1	BYE1	PHF3	Constant	Ppase target	0.000247795	6.97297e-06	0.715703	1.24504	S	171	1	PKSSHSPPSTRKRRGSVGTTATHTKRSKNAP	0.999939	0.464074	0.144126	0.0168971	2.80252	0.5784	0.172299	0.0254259	3.45852	2.84027	2.8865	2.79382	2.5341	3.01535	2.95388	3.19649	3.146	3.31273	3.32845	3.67412	3.29371	3.74677	3.85649	3.94457	3.93519
Q10475_S919_2	Q10475	SPAC17C9.03	tif471	translation initiation factor eIF4G	TIF4631,TIF4632	EIF4G2	Constant	Ppase target	0.00199004	0.00029821	0.710415	2.81928	S	919	2	LGIDRGFSSSGAGFGSGSNYKSAPSRGVSHH	0.831696	0.767458	0.107992	0.0247172	0.217472	0.013812	0.303383	0.00452345	1.06924	0.212683	0.207695	0.261195	0.452165	0.404604	0.336101	0.306353	0.943144	0.800146	0.852172	1.02525	1.61197	1.53903	0.964955	0.784061	1.22968
Q9Y7R3_S5_1	Q9Y7R3	SPCC306.03c	cnd2	condensin complex non-SMC subunit Cnd2	BRN1	NCAPH	Constant	Ppase target	0.000236258	6.38991e-06	0.704382	1.592	S	5	1	___________MKRASLGGHAPVSLPSLNDD	0.985798	0.0577817	0.323626	0.010097	1.11916	0.256829	0.240821	0.0178362	1.76937	0.710913	0.726909	1.05477	1.43831	1.5593	1.53047	1.47931	1.01874	1.50372	1.46351	1.71072	2.14912	2.16196	2.19929	1.92262	2.04284
Q10199_S380_3	Q10199	SPBC11C11.02	imp2	F-BAR domain protein Imp2	HOF1	PSTPIP1,PSTPIP2	Constant	Ppase target	0.000259069	7.74145e-06	0.703354	1.92472	S	380	3	RSSPKKSFLSKFKLTSRPSTPNVGNTAPDAL	0.842517	0.592092	0.109241	-0.0165817	0.876682	0.858302	0.113467	-0.0351833	1.71025	0.889194	0.827491	0.959552	0.998643	0.619227	0.701229	0.537201	0.552349	1.7146	1.738	1.69284	1.80482	1.41691	1.27137	1.12545	0.947724
Q10199_S383_3	Q10199	SPBC11C11.02	imp2	F-BAR domain protein Imp2	HOF1	PSTPIP1,PSTPIP2	Constant	Ppase target	0.000259069	7.74145e-06	0.703354	1.92472	S	383	3	PKKSFLSKFKLTSRPSTPNVGNTAPDALSSP	0.842861	0.592092	0.109241	-0.0165817	0.876682	0.858302	0.113467	-0.0351833	1.71025	0.889194	0.827491	0.959552	0.998643	0.619227	0.701229	0.537201	0.552349	1.7146	1.738	1.69284	1.80482	1.41691	1.27137	1.12545	0.947724
Q10199_T384_3	Q10199	SPBC11C11.02	imp2	F-BAR domain protein Imp2	HOF1	PSTPIP1,PSTPIP2	Constant	Ppase target	0.000259069	7.74145e-06	0.703354	1.92472	T	384	3	KKSFLSKFKLTSRPSTPNVGNTAPDALSSPR	0.851276	0.592092	0.109241	-0.0165817	0.876682	0.858302	0.113467	-0.0351833	1.71025	0.889194	0.827491	0.959552	0.998643	0.619227	0.701229	0.537201	0.552349	1.7146	1.738	1.69284	1.80482	1.41691	1.27137	1.12545	0.947724
O59763_S183_1	O59763	SPCC1020.10	oca2	serine/threonine protein kinase Oca2	HRK1,NPR1,PRR2,RTK1		Constant	Ppase target	4.76972e-05	2.10219e-07	0.699729	2.05206	S	183	1	FNTQHHRSPIFQAYPSSEDLVGDPNDPYRRT	0.771481	0.210909	0.141616	0.00922415	0.600535	0.322493	0.149116	0.0129616	1.2741	0.471219	0.417838	0.572104	0.837322	0.75782	0.88669	0.627874	0.749964	1.09642	1.05801	1.35819	1.44675	1.38169	1.60183	1.52585	1.44992
Q92341_S37_1	Q92341	SPAC1F8.03c	str3	plasma membrane heme transmembrane transporter Str3	ARN1,ARN2,ENB1,GEX1,GEX2,SIT1		Constant	Ppase target	0.00010397	8.9642e-07	0.694637	2.03414	S	37	1	EEKSENGNFVFEKAFSSDEEKGSGYNTNETY	0.884937	0.670493	0.0481406	0.00865178	0.611141	0.637211	0.0939123	0.0156807	1.25657	0.668808	0.548398	0.654898	0.634143	0.665787	0.603239	0.766474	0.83188	1.29601	1.18668	1.15997	1.34723	1.2968	1.47535	1.61996	1.54872
Q09763_T100_1	Q09763	SPAC24H6.09	gef1	RhoGEF for Cdc42 (Gef1)	FUS2	ARHGEF37,ARHGEF38,DNMBP	Constant	Ppase target	0.00155575	0.000203215	0.679836	1.62407	T	100	1	RASFARALQDPQTPNTPPVSSQHRRFFSEGS	0.999588	0.513016	0.206935	-0.0267591	1.27666	0.672099	0.25818	-0.0465691	2.09517	1.44345	1.61775	1.09726	1.18835	0.935937	0.925458	0.673457	0.83314	2.04055	2.43958	2.37048	1.75004	1.62028	1.55317	1.16938	1.21001
Q10280_S752_1	Q10280	SPCC1902.01	gaf1	DNA-binding transcription factor, nutrient sensing, zf-GATA-type Gaf1	GAT1	GATA6	Constant	Ppase target	0.0129413	0.00401033	0.672001	1.24944	S	752	1	QSLSSERIPLDPSMRSPLQQQSSENESKSQS	0.998086	0.590428	0.168779	-0.025531	2.87272	0.369054	0.39646	-0.0382013	3.63341	2.94372	2.78498	2.96247	2.45861	2.85653	2.60198	2.80705	2.13666	3.66635	3.50015	2.85063	3.71883	4.05315	3.22543	3.53454	2.37893
O94378_T296_3	O94378	SPBC1604.12		Schizosaccharomyces specific phosphoprotein			Constant	Ppase target	0.0035069	0.000649872	0.671014	1.18476	T	296	3	QDRVSKISKHFQDSGTPVSEEVSPTRLPSPT	0.901013	0.00601359	0.252336	-0.00247278	3.6492	0.146895	0.195806	0.0102366	4.23125	3.64593	3.48573	3.29707	3.88547	3.79772	4.07999	3.37694	3.48626	3.94762	4.25201	4.40508	4.23554	4.62213	4.37182	4.06112	4.5279
O60129_T366_2	O60129	SPBC16G5.15c	fkh2	DNA-binding forkhead transcription factor Fkh2	FKH1,FKH2		Constant	Ppase target	0.00207964	0.000318025	0.663877	1.74367	T	366	2	PAAEPASSTTSARDQTPSTPKDVGSPSTAET	0.999817	0.488653	0.254052	-0.0312892	1.11173	0.412364	0.210904	-0.0222587	1.7124	1.48991	1.16623	1.26363	0.640821	0.727246	0.495237	0.903813	0.454777	2.06514	1.58693	1.40924	1.65089	1.48621	1.41164	1.77687	1.06576
Q9P3U7_T517_1	Q9P3U7	SPCC548.06c	ght8	plasma membrane hexose:proton symporter, unknown specificity Ght8	GAL2,HXT1,HXT11,HXT13,HXT14,HXT15,HXT16,HXT17,HXT2,HXT4,HXT5,HXT6,HXT7,HXT8,HXT9,MAL11,STL1		Constant	Ppase target	0.00106082	0.000111883	0.6553	1.30777	T	517	1	SAAHLENVDNEGMEDTSSNDITSSTSSSEGR	0.811389	0.515519	0.122345	0.0159002	2.01788	0.0631055	0.214023	0.00699808	2.73549	1.92304	1.93922	1.91644	2.31943	2.22331	2.21371	2.10361	2.39465	2.35217	2.57167	2.99353	2.75854	3.10724	2.87794	2.82495	2.78977
Q09778_S862_1	Q09778	SPAC22F3.13	tsc1	Rheb GAP, hamartin Tsc1		TSC1	Constant	Ppase target	0.000236258	6.4016e-06	0.654468	1.73186	S	862	1	NFQKPLVDTGSSIHSSPGLQQSKFIIRNDSL	0.99984	0.861331	0.100405	-0.0315268	1.11494	0.930553	0.0885094	-0.0408191	1.83445	1.19774	1.06067	1.23096	1.06794	0.810209	0.714158	0.641801	0.430542	1.90848	1.87536	1.6989	1.78722	1.44106	1.57056	1.26085	0.847336
Q9UUE2_S659_2	Q9UUE2	SPBC17G9.08c	cnt5	centaurin Cnt5		ACAP1,ACAP2,ACAP3	Constant	Ppase target	4.29142e-05	1.23775e-07	0.651675	1.89879	S	659	2	ALQRVASVTSPSRHNSDSKEKKQTKSPSLVK	0.991483	0.487495	0.0330726	0.00406382	0.696609	0.196567	0.0678575	0.00422871	1.34713	0.645528	0.699642	0.695114	0.740929	0.696861	0.795505	0.752232	0.774636	1.37006	1.34948	1.35189	1.47563	1.33617	1.31719	1.28908	1.52435
O13953_S131_1	O13953	SPAC23H4.12	alp13	Clr6 histone deacetylase complex, chromodomain subunit Alp13/Eaf3	EAF3	MORF4,MORF4L1,MORF4L2	Constant	Ppase target	0.00354117	0.000660238	0.649549	1.39372	S	131	1	DSHELPSRIKTQKSESPIPQQVKRDGTTDAK	0.997097	0.543949	0.106398	-0.0146398	1.75225	0.0289265	0.25475	-0.00553944	2.3381	1.57354	1.72261	1.83884	1.9072	1.58743	1.64356	1.53793	1.38706	2.52947	2.34371	2.14781	2.25187	2.04902	2.85352	2.02986	2.1893
O42854_S644_1	O42854	SPAC23A1.17	bbc1	WIP family cytoskeletal protein Bbc1	BBC1		Constant	Ppase target	0.000379103	2.05435e-05	0.645281	2.10836	S	644	1	TRLMAPQDSSSVVTPSPTSLLDPARAVRKVI	0.963078	0.41971	0.281035	0.0301122	0.371408	0.427738	0.270758	0.0294919	1.02103	0.177918	0.199378	0.190493	0.382842	0.829712	1.21427	0.849207	0.813727	0.881591	0.855301	0.903875	0.966065	1.34195	1.61303	1.86293	1.39505
P36580_T312_1	P36580	SPBC19C2.07	fba1	fructose-bisphosphate aldolase Fba1	FBA1		Constant	Ppase target	0.00314595	0.000548436	0.641458	1.19448	T	312	1	EGVRDYVLKYKDYLMTPVGNPEGADKPNKKK	0.999998	0.332238	0.239988	0.0213272	3.14907	0.620109	0.199812	0.032163	3.71468	3.13162	2.90684	3.32852	2.95871	3.40766	3.3054	3.8958	3.45233	3.71497	3.61946	3.4174	3.95555	3.88663	4.26372	4.35828	4.30253
Q9P3U7_S519_1	Q9P3U7	SPCC548.06c	ght8	plasma membrane hexose:proton symporter, unknown specificity Ght8	GAL2,HXT1,HXT11,HXT13,HXT14,HXT15,HXT16,HXT17,HXT2,HXT4,HXT5,HXT6,HXT7,HXT8,HXT9,MAL11,STL1		Constant	Ppase target	0.000631309	4.70846e-05	0.64131	1.42432	S	519	1	AHLENVDNEGMEDTSSNDITSSTSSSEGRAK	0.805023	0.00543343	0.193728	0.00180403	1.49876	0.00388984	0.248969	-0.00196014	2.16642	1.35905	1.35231	1.34306	1.57622	1.71888	1.90843	1.44941	1.38372	1.75731	1.98917	2.326	2.21047	2.60593	2.32793	2.0077	1.99705
A9ZLL8_S738_1	A9ZLL8	SPBC16E9.16c	lsd90	Lsd90 protein			Constant	Ppase target	0.00150091	0.000191606	0.637479	1.67261	S	738	1	SESKSSRKERRSSTSSGHGLMNNVRHALGMS	0.944724	0.414886	0.0751648	0.00797422	0.891954	0.58881	0.19087	0.0287762	1.38382	0.831252	0.831889	0.911088	0.979271	1.04868	1.02757	0.854289	1.09815	1.3249	1.46234	1.6619	1.45841	1.60267	1.52116	1.33325	2.31739
P79065_S305_1	P79065	SPAC3C7.12	tip1	CLIP170 family protein Tip1	BIK1	DCTN1	Constant	Ppase target	0.00152093	0.000196945	0.633696	1.22233	S	305	1	HMESSSPTLTNASFESPKRGKGSNDLPENHP	0.995885	0.865629	0.0539722	-0.0172589	2.97109	0.658842	0.204623	-0.0358259	3.73475	3.0299	2.93115	2.92734	2.95812	2.78686	2.7931	2.8567	2.51903	3.86754	3.65451	3.45939	3.66739	3.28721	3.81931	3.41715	2.69927
O74522_S707_2	O74522	SPCC1494.10	adn3	DNA-binding transcription factor Adn3	FLO8		Constant	Ppase target	0.000984307	9.86334e-05	0.633478	1.434	S	707	2	GTIQPTNRNGEGLSYSPHQQFSPSAPQAEKL	0.981425	0.30742	0.204064	-0.0171288	1.57953	0.52194	0.190832	-0.0251217	2.26895	1.78367	1.6377	1.81375	1.39733	1.23071	1.08386	1.40678	1.3232	2.56122	2.42622	2.07939	2.20924	1.7419	2.00734	1.97384	1.74567
O74522_S713_2	O74522	SPCC1494.10	adn3	DNA-binding transcription factor Adn3	FLO8		Constant	Ppase target	0.000984307	9.86334e-05	0.633478	1.434	S	713	2	NRNGEGLSYSPHQQFSPSAPQAEKLSRSMSP	0.998974	0.30742	0.204064	-0.0171288	1.57953	0.52194	0.190832	-0.0251217	2.26895	1.78367	1.6377	1.81375	1.39733	1.23071	1.08386	1.40678	1.3232	2.56122	2.42622	2.07939	2.20924	1.7419	2.00734	1.97384	1.74567
Q9P7X5_T671_1	Q9P7X5	SPBP23A10.10	ppk32	serine/threonine protein kinase Ppk32	SCY1	SCYL2	Constant	Ppase target	0.000375085	1.95699e-05	0.630978	1.35704	T	671	1	TSSASSYRSYSQRASTPAVTAKSSFHYATPT	0.999849	0.120459	0.16896	0.0078778	1.71211	0.0153542	0.216825	0.00341125	2.37436	1.57379	1.54474	1.54414	2.0368	1.84894	1.933	1.8942	1.76245	2.49519	2.20951	1.98081	2.44485	2.53047	2.71477	2.55136	2.25892
O94497_S510_1	O94497	SPBC18E5.07	aim21	barbed end F-actin assembly inhibitor	AIM21		Constant	Ppase target	9.35688e-05	6.58359e-07	0.630596	2.25854	S	510	1	QKGPLMRSFVPNKSKSPSGTKSPASGETSEA	0.973814	0.383875	0.0396543	0.00394349	0.473451	0.359078	0.0879494	0.00829382	1.07359	0.418925	0.446014	0.5518	0.469503	0.479341	0.540732	0.554576	0.54755	1.06172	1.10296	0.977251	1.12753	1.01534	1.32419	1.22481	1.21941
P21696_T382_1	P21696	SPBC215.05	gpd1	glycerol-3-phosphate dehydrogenase Gpd1	GPD1,GPD2	GPD1,GPD1L	Constant	Ppase target	0.00184186	0.00026598	0.624714	1.44386	T	382	1	IVLQPLKEDSENEGGTETE____________	1	0.343672	0.249054	-0.0227057	1.56638	0.207264	0.347009	-0.0223546	2.18864	1.75431	1.47341	1.51146	1.05585	1.5049	1.41146	1.7494	0.79875	1.9651	1.98694	2.09012	1.82217	2.28258	2.46527	2.46402	1.18105
O74304_S77_1	O74304	SPAC1006.09	win1	MAP kinase kinase kinase Win1	SSK2,SSK22	MAP3K4	Constant	Ppase target	0.00728357	0.0018227	0.6209	1.4306	S	77	1	GKEENHRRPSVARSSSDRSKASAKEDLFSEA	0.976105	0.234731	0.157667	0.0110014	1.36494	0.654577	0.159971	-0.0277445	2.25706	1.18132	1.16376	1.5412	1.67293	1.4916	1.33731	1.5337	1.61376	2.23331	1.99843	2.19306	2.51004	2.06676	2.12991	1.84911	1.52216
Q9URY2_S15_1	Q9URY2	SPAC890.02c	alp7	TACC protein Alp7	SLK19	TACC1,TACC2,TACC3	Constant	Ppase target	0.00013582	2.07334e-06	0.618191	1.17656	S	15	1	_MSDIVSSSTDYSRRSPSSSSIGTNETDHTG	0.990006	0.475222	0.23847	-0.0285907	3.70149	0.474031	0.27842	-0.0333007	4.35266	3.39067	3.50739	3.63387	3.67243	3.93361	3.77805	3.30464	2.79022	3.90856	4.20196	4.47832	4.18571	4.66614	4.31458	3.84467	3.35647
Q09706_T41_1	Q09706	SPAC2F7.16c	pld1	phospholipase D, Pld1	SPO14	PLD1,PLD2	Constant	Ppase target	0.000965623	9.52147e-05	0.616269	1.35216	T	41	1	IYSEKGTGRKDAEDHTPSKITDLEKNVDHSI	0.996386	0.654391	0.184786	-0.032035	1.97422	0.649914	0.176583	-0.0303123	2.57843	2.29971	1.86382	2.0666	1.68207	1.7434	1.39816	1.68878	1.25723	2.88801	2.37383	2.3103	2.54003	2.34458	2.32186	2.41887	1.73244
O13703_S278_1	O13703	SPAC13F5.04c	vta1	Vps20 associated protein Vta1	VTA1	VTA1	Constant	Ppase target	0.020513	0.00739614	0.612401	1.13203	S	278	1	DPTRSTRSSSHIQSLSPESKQTSDGHRPPSP	0.994944	0.420937	0.280454	-0.0301257	4.84913	0.256228	0.293656	-0.0217151	5.40266	4.90113	4.65872	4.58506	4.75416	5.27022	4.74608	4.10696	4.08366	4.96818	5.64544	5.62694	5.07573	5.13904	5.73442	5.04557	4.76988
Q09919_S338_1	Q09919	SPAC1F7.07c	fip1	plasma membrane iron transmembrane transporter Fip1	FTH1,FTR1		Constant	Ppase target	0.0146988	0.00476846	0.608561	1.33884	S	338	1	IAKLGDKVVDLEAASSHTPVQSSSSEDEFKI	0.83333	0.341871	0.173259	0.0157327	1.68591	0.311693	0.266446	-0.0225898	2.56273	1.5961	1.34624	1.94752	1.78646	1.78324	2.03309	1.89908	1.97657	2.43435	2.25124	2.26132	2.9882	2.48117	2.57478	2.47361	1.77212
Q09919_S355_1	Q09919	SPAC1F7.07c	fip1	plasma membrane iron transmembrane transporter Fip1	FTH1,FTR1		Constant	Ppase target	0.00277365	0.000470207	0.607731	2.10752	S	355	1	TPVQSSSSEDEFKINSPTDDKGDKAIDIVTE	0.85622	0.0139939	0.197676	0.00296697	0.527965	0.136056	0.277713	0.0138848	1.05927	0.735109	0.460019	0.671566	0.303287	0.428022	0.310009	0.904738	0.577117	1.34021	0.795879	0.806598	1.09769	0.990177	1.30014	1.76981	1.15121
Q9Y7Q7_S739_1	Q9Y7Q7	SPCC297.05		RabGEF, implicated in endosomal transport		DENND3,DENND4A,DENND4B,DENND4C	Constant	Ppase target	0.00106098	0.000112627	0.606913	1.68868	S	739	1	RNSLTSPYSVPELRSSESNQNKAGSINTGSA	0.999525	0.135947	0.161058	0.00804869	0.824929	0.462134	0.246673	0.0288071	1.28653	0.624355	0.634875	0.858155	0.943946	1.17141	0.890501	1.03833	0.88859	1	1.01563	1.19122	1.75995	1.78579	1.56652	1.77588	1.81048
Q9UUJ6_S587_1	Q9UUJ6	SPAC1952.13	ned1	lipin, phosphatidate phosphatase Ned1	PAH1	LPIN1,LPIN2,LPIN3	Constant	Ppase target	0.0120342	0.00362044	0.603216	1.17289	S	587	1	SFTDVNFWRSPLLELSDEEEDDTNKSTSKSP	1	0.214256	0.399387	0.0262754	3.30504	0.461416	0.301024	0.0351035	3.84646	3.31157	3.11799	3.60438	3.09906	3.23918	3.30288	4.56575	3.67094	3.92894	3.58067	3.6581	4.06499	3.7708	4.57932	4.74644	4.40822
P24339_T1020_1	P24339	SPAC25G10.07c	cut7	kinesin-5 family plus-end directed microtubule motor, bimC subfamily Cut7	CIN8,KIP1	KIF11	Constant	Ppase target	0.000282473	1.13139e-05	0.596429	1.30269	T	1020	1	LETTGDTPSKRELPATPSWTRDSSLIKETTN	0.997077	0.81671	0.0618819	-0.0164573	2.08565	0.547307	0.145825	-0.020201	2.70828	2.2213	2.05017	2.00211	1.98992	1.98224	1.90493	1.94477	1.66815	2.75707	2.86573	2.78673	2.35858	2.54418	2.37646	2.62374	2.22253
O14069_S60_1	O14069	SPAC1687.06c	rpl44	60S ribosomal protein L28/L44		RPL28	Constant	Ppase target	0.0195042	0.00693869	0.596351	1.35623	S	60	1	FSGLCNDKAVGVQANSPRGVVLITKTNPKNA	1	0.348036	0.286917	0.0264111	1.48917	0.0185391	0.320365	-0.00554732	2.30923	1.19059	1.25173	1.37647	2.08295	1.81393	2.07917	1.54626	2.05124	2.44854	1.83517	2.02388	2.78097	2.66164	1.96737	2.37202	2.07356
O42854_S1003_1	O42854	SPAC23A1.17	bbc1	WIP family cytoskeletal protein Bbc1	BBC1		Constant	Ppase target	0.00643983	0.0015234	0.592697	1.20236	S	1003	1	KDHPPSAPLSKPVSTSPAAPLARVPPVPKLS	0.982347	0.0652281	0.270692	0.00900885	2.86585	0.00889702	0.267554	0.00319377	3.49926	3.31071	2.51281	2.94178	2.63214	2.89326	2.7756	3.36492	3.0001	3.37904	3.3145	3.27823	3.60567	3.58051	3.67248	4.10557	3.2369
O74526_S18_2	O74526	SPCC70.05c	nnk1	serine/threonine protein kinase Nnk1	NNK1		Constant	Ppase target	0.000640536	4.94829e-05	0.592665	1.73425	S	18	2	SDKPVFDIGSQAPERSDSESPSSRSIGSGTP	0.961868	0.487194	0.130636	0.0160424	0.694873	0.481432	0.237929	0.0288829	1.19765	0.591438	0.607278	0.641448	0.722765	0.974081	0.864447	1.11884	0.937061	1.08334	0.992464	0.946463	1.39606	1.55991	1.74431	1.85757	1.61856
O13824_S982_1	O13824	SPAC19A8.08	upf2	nonsense-mediated decay protein Upf2	NMD2	UPF2	Constant	Ppase target	0.00183077	0.000262616	0.590595	2.05372	S	982	1	PGFDVPLPLRASSLGSPYVTRNEESASESSH	0.990576	0.469451	0.101793	-0.0120637	0.644934	0.837797	0.133423	-0.0382031	1.41851	0.800546	0.779192	0.563133	0.505905	0.509743	0.481549	0.404767	0.439072	1.46564	1.57849	1.52205	1.21163	1.08791	0.876401	0.848416	0.618132
Q10414_S310_1	Q10414	SPAC1F3.09	mug161	CwfJ family protein, splicing factor Mug161	DRN1	CWF19L1	Constant	Ppase target	0.00682677	0.00166804	0.587965	1.27158	S	310	1	KSSTALFKSKKDSSSSLNKMHKSESHSALNN	0.999145	0.593128	0.265761	0.0404266	1.88203	0.639716	0.261147	0.0438416	2.44609	1.84723	1.88399	1.99427	1.79383	2.06863	2.01637	3.01645	2.69934	2.50221	2.30386	2.10831	2.67414	2.62379	3.21812	3.33912	3.25428
O74526_S22_2	O74526	SPCC70.05c	nnk1	serine/threonine protein kinase Nnk1	NNK1		Constant	Ppase target	0.000390906	2.30734e-05	0.587689	1.55175	S	22	2	VFDIGSQAPERSDSESPSSRSIGSGTPAPVR	0.999705	0.479564	0.164294	0.0198696	0.92604	0.41366	0.271908	0.0287739	1.4514	0.779787	0.818727	0.84085	0.971958	1.25679	1.2085	1.43252	1.21189	1.28813	1.18199	1.21539	1.67741	1.84213	2.05665	2.13625	1.82458
O13735_S309_1	O13735	SPAC15A10.16	bud6	actin nucleation-promoting factor Bud6/Aip3	BUD6	KIAA1217,SRCIN1	Constant	Ppase target	0.00352487	0.000654009	0.587405	1.40575	S	309	1	PSPKVSKRPSIVRQDSHDSNKLSRRPTINTS	1	0.171687	0.150847	-0.00865244	1.50827	0.249548	0.325357	-0.0236377	2.20058	1.49763	1.58306	1.76823	1.24015	1.48876	1.24122	1.3805	1.3821	2.42339	2.55972	2.53716	1.72723	1.66807	1.758	1.66765	1.93967
O43088_S66_1	O43088	SPBC947.13	rba50	RNA polymerase II associated protein	RBA50	RPAP1	Constant	Ppase target	0.00187839	0.000275463	0.583384	1.58279	S	66	1	SMSAYKEKMLRKNKESPGLEGKGNLDDQGID	1	0.738639	0.0676703	-0.0143325	1.10134	0.161405	0.181442	-0.0100288	1.6546	1.07794	1.02801	1.22594	1.04581	1.01554	0.884201	0.988339	0.742354	1.82123	1.55868	1.28965	1.75772	1.52633	1.76687	1.67838	1.27635
P21696_S376_2	P21696	SPBC215.05	gpd1	glycerol-3-phosphate dehydrogenase Gpd1	GPD1,GPD2	GPD1,GPD1L	Constant	Ppase target	0.012162	0.00370989	0.581061	1.57837	S	376	2	DPKDLIIVLQPLKEDSENEGGTETE______	1	0.30598	0.354175	-0.0296284	1.21206	0.0433959	0.353452	-0.00948458	1.65211	1.82961	1.19844	1.2023	0.47114	0.970115	0.669071	1.19574	0.500849	1.776	1.60439	1.92095	1.05127	1.19925	1.84246	2.08601	1.20542
Q9UTE1_T65_1	Q9UTE1	SPAC222.13c		6-phosphofructo-2-kinase	PFK26	PFKFB1,PFKFB2,PFKFB3,PFKFB4	Constant	Ppase target	0.00156402	0.000207177	0.57743	1.28868	T	65	1	ETSFVDDSIFKREELTPDRNSPANDVEKMEV	1	0.0683001	0.130852	-0.00446359	2.0315	0.0903945	0.114986	0.00456688	2.54571	2.18832	1.84265	1.9113	1.98417	2.04777	2.22382	1.96153	1.84245	2.42438	2.45247	2.74972	2.72805	2.48833	2.53729	2.54445	2.69676
O14019_S218_1	O14019	SPAC29A4.16	hal4	serine/threonine protein kinase Hal4	SAT4		Constant	Ppase target	0.00189927	0.000280697	0.573556	2.61201	S	218	1	SRNPVTRLQRIFSQNSVSRQNSRTGRGAAVA	0.999976	0.59755	0.0480091	0.00737029	0.30421	0.87895	0.0985679	0.0334631	0.695116	0.326702	0.326367	0.285587	0.402229	0.314606	0.341409	0.311613	0.537904	0.7893	0.850871	0.739022	0.703708	0.761529	0.912894	1.05111	1.62643
O14369_S252_1	O14369	SPBC18H10.04c	sce3	translation initiation factor	TIF3	EIF4B	Constant	Ppase target	0.000267175	8.67967e-06	0.559929	1.38668	S	252	1	ESSERPRLNLKPRSSSNVNTEATPSATTTTS	0.941583	0.947274	0.0881908	0.0470956	1.11836	0.851169	0.164186	0.0494681	1.66168	1.07979	1.12502	1.22741	1.18264	1.41029	1.43712	1.87653	2.24546	1.62243	1.67964	1.81615	1.94351	1.73347	1.85226	2.51891	2.89732
O60130_S814_1	O60130	SPBC16G5.16	ntu1	DNA-binding transcription factor, zf-fungal binuclear cluster type	ASG1		Constant	Ppase target	0.0207527	0.00750154	0.554526	1.15818	S	814	1	TNQVAYPTVRDGSNNSPDHPSSSNSKRTE__	0.999992	0.273255	0.223661	-0.0172788	3.62658	0.288569	0.253952	0.020377	3.91752	3.63798	3.61256	3.39791	3.49699	3.90102	3.74461	3.05683	3.19713	3.7033	4.17302	4.19968	3.66838	4.30154	4.06928	3.78076	4.58528
Q9P3V0_S11_1	Q9P3V0	SPCC548.03c	wtf4	wtf meiotic drive antidote Wtf4			Constant	Ppase target	0.0020041	0.000301692	0.549615	1.16761	S	11	1	_____MKNKDYPLRSSMDELSTKNDNEIDLE	0.898473	0.713068	0.121377	0.0241069	3.11045	0.765718	0.161563	0.036799	3.57122	3.25165	3.02805	3.21776	3.00751	3.3004	3.16756	3.56013	3.7005	3.41445	3.43135	3.58518	3.7254	3.8279	4.04735	4.32047	4.27838
Q9URY3_S532_1	Q9URY3	SPAC1952.17c	tbc13	RabGAP Tbc13		TBC1D13	Constant	Ppase target	0.000326766	1.51015e-05	0.545087	1.28356	S	532	1	KRSFFPSFRSSLDGVSPTQGRKSGEENIRTI	0.999582	0.00692111	0.204141	0.00214712	1.90726	0.0649936	0.18699	0.00621121	2.4239	2.33995	1.94434	1.74302	1.60334	1.8817	1.83548	2.03034	2.00015	2.62711	2.55139	2.23053	2.08108	2.46582	2.63078	2.64999	2.50232
Q09919_S396_1	Q09919	SPAC1F7.07c	fip1	plasma membrane iron transmembrane transporter Fip1	FTH1,FTR1		Constant	Ppase target	0.000326766	1.54657e-05	0.53781	1.54933	S	396	1	HKDDKTVDVINEIRESH______________	1	0.355956	0.0822422	0.00770309	0.925108	0.0166202	0.10075	0.00165018	1.50529	0.926015	0.793115	0.869844	1.04594	1.05292	1.10396	0.966454	1.07399	1.34632	1.43503	1.71616	1.53054	1.57827	1.5022	1.47519	1.55101
Q9UUI7_S123_2	Q9UUI7	SPAC22F8.05		alpha,alpha-trehalose-phosphate synthase	TPS3,TSL1		Constant	Ppase target	0.00140284	0.00017042	0.53349	1.49602	S	123	2	SSPLYTQPRSRATSPSRVRQADRFAAPGIGA	0.851591	0.127372	0.284924	0.0137145	0.979544	0.000184425	0.377376	-0.000645734	1.61356	0.655027	0.725156	0.822211	1.15252	1.42319	1.50148	1.33147	0.993312	1.10523	1.22395	1.50484	1.94066	2.25365	1.88633	1.69122	1.26641
O43024_S456_1	O43024	SPBC354.10	def1	RNAPII degradation factor Def1	DEF1	UBAP2,UBAP2L	Constant	Ppase target	0.000363314	1.85356e-05	0.531141	1.51787	S	456	1	GSLTLGGEDKKSTKSSSDNIAQSGPRSSYFP	0.84178	0.933807	0.064504	0.0305239	0.811957	0.745948	0.135934	0.0293462	1.35134	0.725006	0.810808	0.773966	0.977678	1.01138	1.19672	1.18944	1.52	1.28585	1.23016	1.45105	1.34549	1.52532	1.69967	1.99091	1.92568
O74779_S213_2	O74779	SPBC25B2.07c	mmb1	mitochondrial microtubule binder Mmb1			Constant	Ppase target	0.0074154	0.00187122	0.529276	1.48671	S	213	2	KVGFNAKSDDSPVVKSPGSNDKPSASPRISV	0.999966	0.467003	0.171667	-0.0202448	1.22916	0.70956	0.233351	-0.045952	1.93839	1.00344	1.13703	1.14656	1.24359	1.46939	1.00385	1.10986	0.58589	1.93771	1.894	1.45674	2.09149	2.02437	1.55115	1.2246	0.753757
O74779_S223_2	O74779	SPBC25B2.07c	mmb1	mitochondrial microtubule binder Mmb1			Constant	Ppase target	0.0074154	0.00187122	0.529276	1.48671	S	223	2	SPVVKSPGSNDKPSASPRISVRSLGNSSVVR	0.999967	0.467003	0.171667	-0.0202448	1.22916	0.70956	0.233351	-0.045952	1.93839	1.00344	1.13703	1.14656	1.24359	1.46939	1.00385	1.10986	0.58589	1.93771	1.894	1.45674	2.09149	2.02437	1.55115	1.2246	0.753757
O13892_S677_2	O13892	SPAC20G4.08	pdc1	P-body assembly WD repeat protein		EDC4	Constant	Ppase target	0.000481295	3.20423e-05	0.52554	2.08314	S	677	2	DLTERHSTASPSTVNSGFSTPRSQATGFSKK	0.999646	0.00373542	0.0528463	-0.000407687	0.488056	0.126743	0.149594	-0.00718018	1.061	0.448284	0.543206	0.45804	0.525764	0.526125	0.493078	0.372461	0.514662	0.929008	1.1467	1.33319	0.90381	1.04914	0.970462	0.763969	0.989661
O42923_S154_1	O42923	SPBC16A3.18	cip1	splicing factor, RNA-binding protein Cip1	PIN4	HNRNPM	Constant	Ppase target	0.000632333	4.7595e-05	0.525531	1.18825	S	154	1	NVSPPSGAESSSESKSFSASGKGNKADTSAE;VDSKDNNITNFSLHRSFSASGKMEKNNSFKE	0.997877	0.546004	0.163716	0.02262	2.6333	0.425701	0.276826	0.0300275	3.10698	2.51472	2.469	2.55786	3.08225	2.84877	2.76276	2.95952	3.13824	2.82648	2.74665	3.04997	3.75899	3.39311	3.53326	3.56248	3.66643
O13838_S70_1	O13838	SPAC19E9.01c	nup40	nucleoporin Nup40	ASM4,NUP53	NUP35	Constant	Ppase target	0.00013582	1.88812e-06	0.524659	1.70263	S	70	1	HFGSSQQRRFAPEVSSPLAEPYESSSSFRLS	0.999481	0.0702009	0.0840093	-0.00290826	0.76707	0.183035	0.085421	-0.00509401	1.30703	0.747509	0.825358	0.627728	0.729975	0.754664	0.913967	0.737202	0.637294	1.25473	1.39401	1.36956	1.15077	1.26234	1.38657	1.15926	1.19373
Q92341_S8_1	Q92341	SPAC1F8.03c	str3	plasma membrane heme transmembrane transporter Str3	ARN1,ARN2,ENB1,GEX1,GEX2,SIT1		Constant	Ppase target	4.29142e-05	1.41504e-07	0.52442	2.26261	S	8	1	________MEAKETHSISDHEVELQDAKPEE	0.881036	0.813698	0.0462651	0.0121816	0.330074	0.819909	0.0634517	0.0170573	0.820365	0.315338	0.38662	0.406761	0.356082	0.347008	0.384084	0.44513	0.681741	0.852129	0.889173	0.833887	0.893263	0.783426	1.00465	0.967096	1.2945
Q9P7R8_T425_1	Q9P7R8	SPBC211.03c	gea1	ArfGEF	GEA1,GEA2	GBF1	Constant	Ppase target	0.0110815	0.0032451	0.522604	1.25079	T	425	1	VSSLDLSEEISPDRATPTSFTERKRFAFDTR	0.938925	0.168294	0.399619	0.0226478	1.9253	0.72801	0.16718	0.0344593	2.36522	1.50072	1.5294	1.68244	2.47689	2.31885	2.77793	2.27145	2.11296	2.21504	2.11001	2.544	2.49529	2.72214	2.94747	2.69232	3.1252
Q9Y7V2_S79_1	Q9Y7V2	SPCC645.13	bye1	transcription elongation regulator, PHD finger Bye1	BYE1	PHF3	Constant	Ppase target	0.00192099	0.000284786	0.520519	1.62678	S	79	1	EVCHSRSDVSSQVQNSPNKDEEHQTADLLAS	0.903546	0.0518168	0.118145	-0.00347963	0.854817	0.00335968	0.154739	0.0011319	1.34306	0.848108	0.738103	0.979464	0.784555	0.877031	0.673718	1.03648	0.706219	1.31118	1.32674	1.15975	1.45717	1.18458	1.57974	1.56522	1.22345
O13735_S468_1	O13735	SPAC15A10.16	bud6	actin nucleation-promoting factor Bud6/Aip3	BUD6	KIAA1217,SRCIN1	Constant	Ppase target	0.00103013	0.000106034	0.515979	1.797	S	468	1	VNKKQFNADDGSTLNSPNSIRETEEYAASPK	0.98557	0.0106761	0.103805	-0.00135858	0.65691	0.0468259	0.263939	-0.0073704	1.21497	0.768941	0.787889	0.687979	0.565262	0.480635	0.604503	0.556782	0.727207	1.39122	1.56607	1.40785	0.994001	0.803926	0.89765	0.924272	1.32204
Q9USX7_S90_2	Q9USX7	SPBC1861.09	ppk22	serine/threonine protein kinase Ppk22	FPK1,KIN82	MAST1,MAST4	Constant	Ppase target	0.0130648	0.00405904	0.513356	1.35018	S	90	2	SSDQLDSRPSLRRVSSAPDSHKGVEAPPPRP	0.952682	0.0112952	0.17104	0.00230325	1.44987	0.329825	0.339547	0.0300108	1.76927	1.32596	1.16047	1.53631	1.6203	1.53673	1.46568	1.73958	1.34291	1.6525	1.36612	1.58213	2.04303	1.95847	2.47958	2.6641	2.08886
O74792_S466_1	O74792	SPBC26H8.09c	snf59	SWI/SNF complex subunit Snf59	SWP82		Constant	Ppase target	9.18492e-05	5.77856e-07	0.512693	1.78823	S	466	1	SSSVKLELKSMDNQNSPSPFQGKDILTLAQG	0.996571	0.92528	0.0358053	0.0158744	0.539315	0.971362	0.0339997	0.0249475	0.988496	0.544652	0.592348	0.589825	0.549752	0.608622	0.656803	0.68569	0.975789	0.943859	1.03896	1.03119	1.03598	1.13126	1.25625	1.24711	1.62042
O13892_T681_2	O13892	SPAC20G4.08	pdc1	P-body assembly WD repeat protein		EDC4	Constant	Ppase target	0.00215503	0.000334767	0.509375	1.52986	T	681	2	RHSTASPSTVNSGFSTPRSQATGFSKKKKDK	0.99554	0.109326	0.0690768	0.00304905	0.93999	0.183517	0.191676	-0.0114489	1.55085	0.929728	1.00966	0.894981	0.964026	1.02925	0.963701	0.826731	1.07259	1.46677	1.74199	1.84273	1.32963	1.45565	1.33625	1.13989	1.45276
O42854_S692_1	O42854	SPAC23A1.17	bbc1	WIP family cytoskeletal protein Bbc1	BBC1		Constant	Ppase target	9.18492e-05	5.75436e-07	0.507486	1.91231	S	692	1	ESAANSPITPPRTWHSPDFTSKSFEPIERKL	0.99999	0.0996357	0.0932371	0.00390766	0.528913	0.268817	0.117984	0.00901301	1.00066	0.424089	0.486788	0.504167	0.524732	0.654061	0.595268	0.751187	0.50984	0.894249	0.897565	0.974374	0.987408	1.29768	1.1646	1.18807	1.10607
Q10304_T123_1	Q10304	SPAC22H10.11c	crf1	transcriptional coactivator for ribosomal proteins via TOR signaling pathway Crf1/Ifh1	CRF1,IFH1		Constant	Ppase target	0.00184186	0.000267156	0.506299	1.32472	T	123	1	HPKSKEVSNGLLKVSTPPTEFVKRENAGIRR	0.946272	0.121843	0.193391	0.00907567	1.49566	0.39141	0.191343	0.0193329	1.93016	1.51008	1.38793	1.64058	1.40055	1.45985	1.42645	2.05792	1.59018	1.9429	1.8708	1.76545	1.98565	1.90653	2.31252	2.54346	2.19662
Q9UUE2_S661_2	Q9UUE2	SPBC17G9.08c	cnt5	centaurin Cnt5		ACAP1,ACAP2,ACAP3	Constant	Ppase target	6.25294e-05	3.29027e-07	0.500835	2.58151	S	661	2	QRVASVTSPSRHNSDSKEKKQTKSPSLVKTL	0.797934	0.488069	0.038105	0.00468756	0.283869	0.213336	0.0570203	0.00374108	0.79133	0.273613	0.247164	0.320381	0.336267	0.358665	0.254773	0.326327	0.416267	0.842604	0.83077	0.805417	0.805562	0.758876	0.824636	0.718266	0.954008
O14327_S2_1	O14327	SPBC16E9.12c	pab2	nuclear poly(A) binding protein (PABP) Pab2	SGN1	PABPN1	Constant	Ppase target	0.0186257	0.00649406	0.499126	1.23814	S	2	1	______________MSDQDALDTQEKELLEM	0.999997	0.219802	0.191053	0.0127761	2.0065	0.442102	0.326525	0.036621	2.33871	1.73083	2.13466	2.12865	1.78336	2.22676	2.15461	2.43337	2.1752	2.20605	2.07766	2.59423	2.09075	2.49915	3.33976	2.99695	2.9559
O59708_S234_1	O59708	SPBC36.11		Schizosaccharomyces specific protein, predicted plasma membrane receptor			Constant	Ppase target	0.000960882	9.40877e-05	0.49216	1.17745	S	234	1	LKRNSIATIGNYRSPSALEKRRSISYGAVQS	0.995536	0.0656922	0.161817	-0.00540587	2.81141	0.101003	0.123431	-0.00521246	3.30222	2.86427	3.03052	2.77424	2.44873	2.86584	2.65097	2.87915	2.67486	3.29755	3.52195	3.3311	3.22765	3.24684	3.11344	3.07272	3.31461
O94497_S149_2	O94497	SPBC18E5.07	aim21	barbed end F-actin assembly inhibitor	AIM21		Constant	Ppase target	0.000273166	1.04162e-05	0.491986	1.29723	S	149	2	GLSNAPPSANVSKASSNLSLASLAKTQPERA	0.994127	0.69654	0.196459	0.0374994	1.39277	0.562522	0.270479	0.0386416	1.87676	1.14735	1.28538	1.34098	1.60851	1.66006	1.97788	2.14479	2.07717	1.67428	1.73883	1.78691	1.91265	2.14448	2.70528	2.72364	2.49194
O94497_S152_2	O94497	SPBC18E5.07	aim21	barbed end F-actin assembly inhibitor	AIM21		Constant	Ppase target	0.000273166	1.04162e-05	0.491986	1.29723	S	152	2	NAPPSANVSKASSNLSLASLAKTQPERATPE	0.999804	0.69654	0.196459	0.0374994	1.39277	0.562522	0.270479	0.0386416	1.87676	1.14735	1.28538	1.34098	1.60851	1.66006	1.97788	2.14479	2.07717	1.67428	1.73883	1.78691	1.91265	2.14448	2.70528	2.72364	2.49194
Q09847_T899_1	Q09847	SPAC23D3.06c	nup146	nucleoporin, WD repeat Nup146	NUP159,NUP42	NUP214	Constant	Ppase target	0.0216963	0.00793068	0.485814	1.26791	T	899	1	PFSFKAFGIDSKKSPTPEPTEMAESNISEES	0.967184	0.00943967	0.240644	0.00295966	1.79265	0.0176462	0.339684	-0.00573583	2.33934	1.71074	1.59364	2.0305	1.64433	1.7991	1.70331	2.36009	1.66526	2.39305	1.87548	1.97817	2.56755	2.35691	2.71337	2.70022	1.80873
Q9HGP0_S239_1	Q9HGP0	SPBC317.01	mbx2	DNA-binding transcription factor, MADS-box Pvg4	RLM1,SMP1		Constant	Ppase target	0.000267175	8.5092e-06	0.485813	1.48841	S	239	1	RQTHFAPYYYPQRATSPSLKQVPTYLGTHVL	0.902674	0.145672	0.0931521	-0.00484617	1.0286	0.191171	0.159035	-0.00974101	1.54868	0.936533	0.919591	1.05855	1.09878	0.940179	1.13316	1.0539	0.816732	1.48082	1.33658	1.62847	1.42519	1.52318	1.77775	1.52641	1.14553
Q9HGL2_S518_1	Q9HGL2	SPBC800.10c	ede1	EPS15 repeat family actin cortical patch component Ede1	EDE1	EPS15,EPS15L1	Constant	Ppase target	0.0336856	0.0142495	0.485409	1.22369	S	518	1	AEVPKLESQLSQVKKSNDDLQKSSRDVAANL	1	0.409634	0.303929	0.0318962	1.94675	0.313461	0.349942	0.0297909	2.44689	2.17571	1.74427	2.23134	1.82096	1.94827	1.86221	2.9217	2.65571	2.50053	2.27784	2.0797	2.44918	2.57625	3.14751	3.44649	2.76594
O74452_S68_1	O74452	SPCC16C4.07	scw1	RNA-binding protein Scw1	WHI3,WHI4	RBPMS,RBPMS2	Constant	Ppase target	0.00938881	0.00257328	0.48516	1.21086	S	68	1	HMSPQAIHSQAGKAESDGLPTYASVEKSTTP	1	0.495624	0.243339	0.0303907	2.08814	0.236329	0.303545	0.0212744	2.63712	2.20127	1.83736	2.20502	1.92799	2.44059	2.19602	2.93844	2.66032	2.3457	2.33785	2.51679	2.88694	2.98022	3.03147	3.41037	2.77895
Q92367_S576_1	Q92367	SPBC1652.02		plasma membrane amino acid transmembrane transporter	AGP1,ALP1,BAP2,BAP3,GAP1,GNP1,HIP1,LYP1,TAT1,TAT2	SLC7A1,SLC7A14,SLC7A2,SLC7A3,SLC7A4	Constant	Ppase target	0.0224138	0.00830198	0.484844	1.13501	S	576	1	PNLQSNDNKNSEDLESNTPPQKKSALQKVAD	0.999988	0.0933266	0.253339	0.0102402	3.51937	0.000337656	0.303016	0.000701627	4.07099	3.62866	3.51302	3.54539	3.45099	3.47543	3.22685	4.21038	3.67772	3.92978	3.82692	3.7825	4.2395	4.10031	4.44088	4.58841	3.69889
P40900_S26_1	P40900	SPBC29B5.02c	isp4	plasma membrane OPT oligopeptide transmembrane transporter family Isp4	OPT1,OPT2		Constant	Ppase target	0.00187509	0.000274121	0.484508	1.51495	S	26	1	EEHMNDSPSTKEKADSVDISDYIVSHSDDSL	0.999522	0.55133	0.0857102	0.0119703	0.857092	0.540523	0.177896	0.0243092	1.25523	0.788785	0.758805	0.959442	0.908473	0.855734	1.04919	1.13119	1.07545	1.12805	1.20719	1.00818	1.49026	1.45854	1.70278	1.74498	1.66315
O74558_S31_1	O74558	SPCC970.04c	mob2	protein kinase activator Mob2	MOB2	MOB1A,MOB3A,MOB3B,MOB3C	Constant	Ppase target	0.000324337	1.43116e-05	0.483396	2.14095	S	31	1	SKRHQNLSDASSSSGSFSKKSSTSQLVRTGS	0.996316	0.787512	0.0415431	0.010076	0.353146	0.945411	0.0450585	0.0236245	0.741703	0.326408	0.341794	0.384327	0.4082	0.488239	0.398239	0.413356	0.62886	0.730755	0.713908	0.859761	0.753135	0.904667	0.910778	1.04854	1.33505
Q9UUH7_S708_1	Q9UUH7	SPAC630.05	gyp7	RabGAP Gyp7	GYP7	TBC1D16	Constant	Ppase target	0.0296789	0.0119367	0.48121	1.16127	S	708	1	NKLALIDRKQMEETNSDEDGSKETDLPTIAP	0.999993	0.200236	0.366952	0.0231329	2.82187	0.422682	0.247913	0.0267257	3.27793	3.1444	2.74596	3.12879	2.35865	2.85877	2.57165	3.71575	3.34642	3.20174	3.06521	3.17343	3.52573	3.38205	3.54882	4.15764	3.66545
O59763_S259_1	O59763	SPCC1020.10	oca2	serine/threonine protein kinase Oca2	HRK1,NPR1,PRR2,RTK1		Constant	Ppase target	0.00989552	0.00276196	0.480036	1.33759	S	259	1	HHDKHDKHDKHEKHHSSLDLRRFFKSHQKTD	0.97583	0.431991	0.209866	0.0230586	1.26055	0.513234	0.233585	0.0302185	1.69047	1.353	1.20407	1.03323	1.32289	1.73892	1.67391	1.19163	1.85805	1.49992	1.83997	2.0469	1.59189	2.05607	1.91012	1.64508	2.62604
Q09713_S309_1	Q09713	SPAC18B11.06	lcp5	U3 snoRNP-associated protein Lcp5	LCP5	NGDN	Constant	Ppase target	0.000270793	9.8504e-06	0.480003	1.94835	S	309	1	KRRANFEDVNDGSLASPVQIGQSYRKRKKNL	0.999998	0.643595	0.085406	-0.0144595	0.60736	0.535637	0.0962759	-0.0130273	1.07734	0.693643	0.640283	0.602504	0.649844	0.370064	0.393767	0.364306	0.334739	1.09918	0.934999	0.999518	1.25527	0.981499	0.989143	0.895177	0.73439
Q9P6R9_S735_1	Q9P6R9	SPBC13E7.01	cwf22	splicing factor Cwf22	CWC22	CWC22	Constant	Ppase target	0.00013582	2.17511e-06	0.479815	1.34698	S	735	1	ESEDKGYRSRSSSPASRKYRSRQRYRRSYAG	0.981108	0.562394	0.147837	0.021115	1.23501	0.597549	0.141711	0.0217553	1.71035	1.16194	1.05741	1.45737	1.51017	1.41538	1.2302	1.40187	1.82822	1.77037	1.62186	1.84662	1.88811	1.90401	1.57772	1.93631	2.35608
O13637_S952_2	O13637	SPBC8D2.20c	sec31	COPII-coated vesicle component Sec31	SEC31	SEC31A,SEC31B	Constant	Ppase target	0.012063	0.00364884	0.477986	1.22378	S	952	2	PPTASGTRVPPVQQPSHPNPYTPVAPQSPVA	0.934026	0.0783174	0.386707	0.014202	2.0366	0.00992718	0.226887	0.00286232	2.59396	1.54997	1.69648	1.86136	2.59793	2.59614	2.629	2.00374	2.15346	2.2312	2.5433	2.72391	2.54077	3.02624	2.82428	2.43481	2.58746
Q1MTN3_S231_1	Q1MTN3	SPBC336.15	pic1	chromosome passenger complex subunit, INCENP ortholog Pic1	SLI15	INCENP	Constant	Ppase target	0.000328207	1.56182e-05	0.474681	1.67401	S	231	1	LPKREEILKRPASLHSRVESTNSFINQLNRR	0.954936	0.527894	0.222755	0.0296763	0.496529	0.335564	0.311268	0.0278693	0.983859	0.37043	0.347019	0.37827	0.519823	0.786963	1.23208	1.0262	0.973318	0.738933	0.930955	0.736269	0.907293	1.38962	1.7692	1.66413	1.29515
Q9P380_T35_1	Q9P380	SPBC13A2.04c	ptr2	plasma membrane PTR family peptide transmembrane transporter Ptr2	PTR2	SLC15A1,SLC15A2,SLC15A3,SLC15A4	Constant	Ppase target	0.0327677	0.0137488	0.474096	1.23978	T	35	1	DQSYLSKEKKADGSATINTADEQSSTDELQK	0.989119	0.00459376	0.268604	0.00229893	1.96111	0.0054647	0.321491	0.00300242	2.43028	1.8322	1.63866	2.20894	1.82744	2.0538	1.97574	2.53344	1.7474	2.68795	2.04203	1.89902	2.79473	2.4838	2.73297	2.71108	2.25881
O94497_S8_1	O94497	SPBC18E5.07	aim21	barbed end F-actin assembly inhibitor	AIM21		Constant	Ppase target	4.29142e-05	1.05317e-07	0.463751	1.60029	S	8	1	________MSETSSNSPASGSKEAVPKSLAG	0.99516	0.149184	0.04892	0.00258083	0.754478	0.422232	0.0350322	0.00377308	1.20988	0.746698	0.790585	0.740849	0.763501	0.709312	0.877785	0.7242	0.82742	1.23791	1.27036	1.16558	1.19089	1.19788	1.23634	1.28488	1.30652
O74452_S344_2	O74452	SPCC16C4.07	scw1	RNA-binding protein Scw1	WHI3,WHI4	RBPMS,RBPMS2	Constant	Ppase target	0.00222366	0.000347972	0.459167	1.75029	S	344	2	NTNVARNYLSSEKGYSAHTQNSSAQSPHPRV	0.921156	0.441517	0.172103	0.0192791	0.477032	0.634713	0.190083	0.0315678	0.850178	0.481374	0.496726	0.277864	0.483126	0.819865	0.931874	0.474756	0.9303	1.0023	0.987061	0.842751	0.567672	1.12772	1.33785	1.00421	1.69966
O74788_S715_1	O74788	SPBC26H8.04c	iml1	GATOR1-SEACIT GTPase activating complex subunit Iml1	IML1	DEPDC5	Constant	Ppase target	0.012842	0.00396925	0.45288	2.1786	S	715	1	TIQRPIPIKNNEDSDSCKAFSQAPPIATKKP	0.987887	0.315603	0.0882092	-0.00754675	0.43708	0.25707	0.24308	0.0180149	0.711029	0.274632	0.461953	0.573377	0.499963	0.311967	0.365186	0.322368	0.264578	0.183051	0.816683	0.735539	1.02815	0.759416	1.09132	1.10093	0.981977
O13870_S435_1	O13870	SPAC1B3.05	not3	CCR4-Not complex NOT box subunit 3/5	NOT3,NOT5	CNOT3	Constant	Ppase target	0.0262781	0.0101481	0.450896	1.14597	S	435	1	STVIQSKWDSLGHTASPKMQTQPVRSVSQSS	0.999631	0.035793	0.210652	0.00511339	3.05324	0.259413	0.232277	0.0173199	3.41869	2.98137	2.86385	3.38237	2.89413	3.09812	2.94105	3.48803	3.06335	3.4691	3.30735	3.18276	3.51929	3.32482	4.03226	3.8547	3.62916
O42854_T685_2	O42854	SPAC23A1.17	bbc1	WIP family cytoskeletal protein Bbc1	BBC1		Constant	Ppase target	0.0104341	0.0030027	0.446871	1.29434	T	685	2	AGATADVESAANSPITPPRTWHSPDFTSKSF	0.99948	0.692131	0.218516	0.0412785	1.22927	0.914159	0.091257	0.0375197	1.70245	1.07419	1.06578	1.0408	1.50913	1.81393	1.92357	1.60757	2.1108	1.68439	1.78723	1.86077	1.66625	1.96929	2.00688	2.0331	2.71283
O94497_S519_1	O94497	SPBC18E5.07	aim21	barbed end F-actin assembly inhibitor	AIM21		Constant	Ppase target	0.000154907	2.76431e-06	0.446373	1.57739	S	519	1	VPNKSKSPSGTKSPASGETSEAGVKETETTT	0.999962	0.771783	0.0398919	0.00924247	0.708384	0.729154	0.0685458	0.0141696	1.12027	0.697114	0.673799	0.695713	0.737568	0.842524	0.758603	0.871034	0.908294	1.08327	1.12006	1.14842	1.09338	1.15381	1.34625	1.40752	1.40292
Q9US25_S116_1	Q9US25	SPAC1783.05	hrp1	CENP-A chaperone, CHD family Hrp1	CHD1	CHD1,CHD2	Constant	Ppase target	0.00684635	0.00167752	0.443991	1.37604	S	116	1	TRRSSRAKRPVYRDFSYTEIDEHEIPIPKKR	0.857306	0.507989	0.190088	-0.0243347	1.35105	0.542643	0.213608	-0.0293141	1.82989	1.30928	1.31625	1.68378	1.32422	1.08001	0.77894	1.08622	0.866924	1.73286	1.66991	1.76048	2.25732	1.67373	1.32117	1.44683	1.13525
Q10362_S496_1	Q10362	SPAC22E12.11c	set3	histone H3 lysine methyltransferase Set3	SET3,SET4	KMT2E,SETD5	Constant	Ppase target	0.0023469	0.000374749	0.439225	1.25193	S	496	1	LQPSVKEKKPTKDLQSPLPSVEEDSSNRDKK	0.999993	0.121641	0.0944613	0.00442881	1.71241	0.512551	0.0774674	-0.0100081	2.2527	1.80906	1.69119	1.77153	1.55852	1.70695	1.69153	1.92404	1.79449	2.1476	2.23178	2.16118	2.31967	2.29415	2.16896	2.2051	1.93267
O94235_S277_2	O94235	SPBC106.01	mph1	dual specificity protein kinase Mph1	MPS1	TTK	Constant	Ppase target	0.0249147	0.00947911	0.436295	1.58816	S	277	2	HSRPVTVFQEPQRSASQPYESHALSPKVAPL	0.88826	0.627642	0.0729897	0.011939	0.65823	0.440185	0.314036	0.0350836	0.932512	0.567207	0.597424	0.698161	0.767217	0.739558	0.736925	0.939191	0.888736	0.801495	0.740782	0.637812	1.29542	1.03964	1.56294	1.91077	1.43592
P78968_T24_2	P78968	SPAC57A7.08	pzh1	serine/threonine protein phosphatase Pzh1	PPQ1,PPZ1,PPZ2		Constant	Ppase target	0.0467659	0.0217299	0.432866	1.2786	T	24	2	ADSKLDSYPSFSRSDTQGSIKSLKSLKTVLG	0.999929	0.000566133	0.313253	0.000939306	1.54713	0.22825	0.304988	0.0208968	1.84029	1.78575	1.36402	1.73959	1.15534	1.56287	1.21779	2.16685	1.43743	1.95077	1.67378	1.50073	1.94078	1.79208	2.34519	2.6641	2.02514
O13961_S394_1	O13961	SPAC1786.03	cut11	spindle pole body docking protein Cut11	NDC1	NDC1	Constant	Ppase target	0.0127045	0.00391466	0.428959	1.23371	S	394	1	TSKKSGLTKKTNIPYSPNSNHEEINSIPLRN	0.995077	0.462704	0.165711	-0.0193742	1.97104	0.578837	0.197898	-0.0292297	2.46898	1.94584	2.01346	1.68782	2.15976	1.92085	1.9456	1.49493	1.51508	2.11824	2.5555	2.75516	2.43084	2.15806	2.38081	1.94308	1.77332
P87156_S277_1	P87156	SPBC25H2.15	tsr401	SSU-rRNA maturation protein Tsr4 homolog 1 Tsr401	TSR4	PDCD2	Constant	Ppase target	0.00155575	0.000203234	0.427304	1.64038	S	277	1	LNDSSEAWEKESYEKSPSVYEKTFRLFSEKI	0.999259	0.835935	0.0482139	-0.0137113	0.763247	0.896362	0.089251	-0.0330693	1.32606	0.824604	0.831806	0.742991	0.652528	0.636731	0.623731	0.563223	0.462532	1.42167	1.4464	1.31943	1.0717	1.08213	0.95122	0.889222	0.574808
Q92341_S25_1	Q92341	SPAC1F8.03c	str3	plasma membrane heme transmembrane transporter Str3	ARN1,ARN2,ENB1,GEX1,GEX2,SIT1		Constant	Ppase target	0.0074154	0.00187124	0.427055	1.59572	S	25	1	SDHEVELQDAKPEEKSENGNFVFEKAFSSDE	1	0.00268098	0.161198	-0.00105298	0.724247	0.00374842	0.142594	-0.00110198	1.15164	0.889057	0.804657	0.801662	0.502101	0.648767	0.831493	0.423185	0.834085	1.27529	1.10494	0.992504	1.26617	1.35352	0.911089	1.06196	1.18597
O74505_T300_2	O74505	SPCC594.02c		DUF2456 family conserved fungal protein	YHL026C		Constant	Ppase target	0.00013582	1.97688e-06	0.426597	1.45916	T	300	2	ALPKPEPKMYENSDLTPARTPVTPAPLEKPV	1	0.444053	0.0992596	0.0111764	0.850847	0.17654	0.170145	0.0099254	1.2862	0.727907	0.811204	0.787735	0.914724	0.988636	1.09276	1.1061	1.00359	1.07761	1.13138	1.25224	1.38305	1.46168	1.63092	1.58793	1.32062
O74505_T304_2	O74505	SPCC594.02c		DUF2456 family conserved fungal protein	YHL026C		Constant	Ppase target	0.00013582	1.97688e-06	0.426597	1.45916	T	304	2	PEPKMYENSDLTPARTPVTPAPLEKPVNLAP	0.964517	0.444053	0.0992596	0.0111764	0.850847	0.17654	0.170145	0.0099254	1.2862	0.727907	0.811204	0.787735	0.914724	0.988636	1.09276	1.1061	1.00359	1.07761	1.13138	1.25224	1.38305	1.46168	1.63092	1.58793	1.32062
Q9USG8_S5_2	Q9USG8	SPCP31B10.06	tcb2	tricalbin, C2 domain protein (phospholipid binding) ER-plasma membrane tethering protein Tcb2	TCB1,TCB2,TCB3	ESYT1,ESYT2,ESYT3	Constant	Ppase target	0.00010397	9.9641e-07	0.424056	1.70225	S	5	2	___________MSTHSGDSTKQQHYRSSDPY	0.873052	0.440789	0.0541507	0.00605706	0.56145	0.335149	0.0904717	0.00809281	0.971255	0.568555	0.518486	0.573144	0.573223	0.547663	0.629059	0.760662	0.660002	1.00686	0.893439	0.8481	1.01459	1.03496	1.1578	1.19751	1.06998
O94606_S465_1	O94606	SPCC622.19	jmj4	histone demethylase Jmj4		JMJD7	Constant	Ppase target	0.0298729	0.0120421	0.421575	1.10921	S	465	1	YATNKKNEKRPAEDDSPSQKKTCQ_______	0.99908	0.0427839	0.309891	0.00825419	3.8026	0.02231	0.214078	-0.00407429	4.31048	3.7043	3.54609	4.24115	3.54402	4.03535	3.54377	4.41131	3.85706	4.19897	3.991	4.29888	4.41302	4.28808	4.5451	4.57317	3.94743
O13648_S208_1	O13648	SPBC8D2.10c	rmt3	type I ribosomal protein arginine N-methyltransferase Rmt3		PRMT3	Constant	Ppase target	0.000996904	0.000101264	0.421568	1.59747	S	208	1	KDKMNELTSQTTDQLSVTPKKADNDSYYFES	0.919243	0.00535374	0.0682116	-0.000630496	0.709999	0.0448714	0.110056	0.00300535	1.10612	0.687806	0.66196	0.791456	0.724239	0.673719	0.604717	0.828741	0.672048	1.14534	1.01849	0.964112	1.14699	1.09157	1.33038	1.25395	1.0664
O94497_S221_1	O94497	SPBC18E5.07	aim21	barbed end F-actin assembly inhibitor	AIM21		Constant	Ppase target	0.0253122	0.00966507	0.419511	1.37485	S	221	1	KLPKGASLEDLSRSPSRAVLNEDGNVDECAP	0.999872	0.54014	0.133655	-0.0182497	1.2469	0.870614	0.149912	-0.0489931	1.88162	1.18597	1.33868	1.14066	1.15629	1.03006	1.40304	0.954279	0.744245	1.7316	1.90842	2.07737	1.74322	1.62292	1.44471	1.00777	0.773299
P78795_S189_1	P78795	SPBC18H10.03	tif307	translation initiation factor eIF3g	TIF35	EIF3G	Constant	Ppase target	0.000825601	7.36638e-05	0.418476	1.60075	S	189	1	GRYIAPHLRAGSGRESGDSMFKRERDDSATL	0.9291	0.762225	0.0499317	0.0112633	0.617749	0.892722	0.0739632	0.0268811	0.9269	0.643266	0.616174	0.586007	0.617025	0.768409	0.645721	0.813573	0.882556	0.982143	0.865662	0.844958	1.06352	1.21493	1.0968	1.27059	1.58194
Q9P7J8_S49_2	Q9P7J8	SPCC24B10.07	gad8	serine/threonine protein kinase (AGC family) Gad8	YPK1,YPK2	AKT1,AKT2,SGK1,SGK2,SGK3	Constant	Ppase target	0.00724153	0.00180914	0.414865	1.56571	S	49	2	STLSSTSSRKSSDEKSRKSSEDKRSPQSTVV	0.99516	0.309875	0.190324	0.0160677	0.620877	0.322278	0.286502	0.0248912	0.973977	0.600626	0.495139	0.728525	0.512259	0.726263	0.694443	1.26507	0.844483	1.13184	0.725757	0.702279	0.96205	1.10863	1.49351	1.79831	1.26335
Q10475_S886_1	Q10475	SPAC17C9.03	tif471	translation initiation factor eIF4G	TIF4631,TIF4632	EIF4G2	Constant	Ppase target	0.0352262	0.0150133	0.413403	1.16971	S	886	1	YSSSRQSSRSGSNTHSHAGPGFGGPSERKGI	0.992068	0.294929	0.259322	0.0211306	2.28796	0.207222	0.26168	0.0168555	2.73129	2.05292	2.0834	2.36412	2.83029	2.68098	2.39491	2.18812	2.89225	2.79557	2.86397	3.13938	2.75681	2.6214	2.54289	2.60187	3.47232
Q09899_S327_1	Q09899	SPAC24B11.13	hem3	hydroxymethylbilane synthase Hem3	HEM3	HMBS	Constant	Ppase target	0.0490954	0.0232616	0.413356	1.12	S	327	1	LKNGAGPILEEHQRSSDSEESLKNY______	0.965284	0.00457681	0.364055	-0.0031101	3.46632	0.08393	0.237631	0.00906208	3.79447	3.64023	3.23886	3.88648	2.98377	3.32919	3.1345	4.09849	3.24488	4.05033	3.67607	3.59155	3.67235	3.61044	4.20772	4.22311	3.83168
O42854_S1264_1	O42854	SPAC23A1.17	bbc1	WIP family cytoskeletal protein Bbc1	BBC1		Constant	Ppase target	0.00682677	0.00166508	0.412598	1.22194	S	1264	1	VSTPRSSVPSPHSNASPSPTSSSMASAAPAR	0.963175	0.547315	0.179876	-0.0249186	2.03352	0.479651	0.203188	-0.0245778	2.44373	1.97641	2.15268	1.78083	2.04653	1.97413	2.0815	1.42037	1.44028	2.31212	2.7674	2.58692	2.19994	2.09015	2.36355	1.88523	1.9682
Q9USK8_S1810_1	Q9USK8	SPCC1281.01	ags1	cell wall alpha-1,3-glucan synthase Ags1			Constant	Ppase target	0.00010397	9.04869e-07	0.412421	1.35448	S	1810	1	SQDDLSDPARSVDSDSVSPPLPPFVAGSNPN	0.800798	0.932235	0.032031	0.0149678	1.05869	0.731434	0.0705079	0.0146599	1.47327	1.02104	1.04965	1.05072	1.15121	1.16075	1.2454	1.20798	1.42099	1.34151	1.47594	1.56611	1.46027	1.60732	1.69298	1.67414	1.78884
O13870_T373_2	O13870	SPAC1B3.05	not3	CCR4-Not complex NOT box subunit 3/5	NOT3,NOT5	CNOT3	Constant	Ppase target	0.0273822	0.0107249	0.41128	1.14826	T	373	2	SVSNSKVASPETPNATHTAPKVEMRYASAAA	0.996612	0.171444	0.199451	-0.0114305	2.85406	0.0127015	0.163522	-0.00233673	3.20168	2.94683	2.85377	3.09562	2.48028	2.65321	2.60606	3.01842	2.53817	3.07206	3.14421	3.11792	3.38109	3.02197	3.51506	3.19887	3.03142
O42923_S427_2	O42923	SPBC16A3.18	cip1	splicing factor, RNA-binding protein Cip1	PIN4	HNRNPM	Constant	Ppase target	0.000236258	6.14538e-06	0.411229	1.72271	S	427	2	LATRFLQEHSLNGTKSAPITPPPSFAVPLTN	0.999694	0.280025	0.0859851	0.00675604	0.521721	0.628841	0.0248567	0.00407629	0.951708	0.402311	0.447717	0.498122	0.710631	0.63373	0.632889	0.578943	0.647763	0.955997	0.909895	0.990033	0.950163	0.969048	1.02876	0.993594	1.04445
O42923_T431_2	O42923	SPBC16A3.18	cip1	splicing factor, RNA-binding protein Cip1	PIN4	HNRNPM	Constant	Ppase target	0.000236258	6.14538e-06	0.411229	1.72271	T	431	2	FLQEHSLNGTKSAPITPPPSFAVPLTNQLRS	0.991797	0.280025	0.0859851	0.00675604	0.521721	0.628841	0.0248567	0.00407629	0.951708	0.402311	0.447717	0.498122	0.710631	0.63373	0.632889	0.578943	0.647763	0.955997	0.909895	0.990033	0.950163	0.969048	1.02876	0.993594	1.04445
Q9Y7N9_S251_1	Q9Y7N9	SPCC1450.12		mitochondrial DUF3818 and PXA domain conserved fungal protein, potential lipid transport protein implicated in membrane organization, ergosterol distribution	LEC1		Constant	Ppase target	0.0145696	0.00469987	0.409715	1.10568	S	251	1	DDHDTYLNSSEDSTLSPLPSRSSDTNDPQSD	0.996286	0.0255536	0.31399	-0.00640609	3.92162	0.000288166	0.317115	-0.000678313	4.29124	3.41692	3.95863	3.80252	4.10913	4.0995	4.44239	3.57432	3.61083	4.00663	4.58287	4.40493	4.17047	4.36581	4.6952	3.6398	4.42625
Q09142_T57_1	Q09142	SPBC685.09	orc2	origin recognition complex subunit Orc2	ORC2	ORC2	Constant	Ppase target	0.0311733	0.0128159	0.409389	2.3917	T	57	1	SSTPKKGVLEDPSTLTPEVVTPRTPGHRIIK	0.998409	0.205498	0.0686807	0.00440069	0.26336	0.10917	0.3497	0.0154234	0.59559	0.197036	0.181008	0.326855	0.372049	0.334954	0.343605	0.215326	0.382483	0.184723	0.14798	0.515253	0.996777	1.22711	0.993358	0.901286	0.661938
Q92341_S38_1	Q92341	SPAC1F8.03c	str3	plasma membrane heme transmembrane transporter Str3	ARN1,ARN2,ENB1,GEX1,GEX2,SIT1		Constant	Ppase target	0.000275904	1.07307e-05	0.408085	1.7565	S	38	1	EKSENGNFVFEKAFSSDEEKGSGYNTNETYS	0.901492	0.789653	0.032939	0.00804063	0.483157	0.645042	0.0782899	0.0132966	0.85445	0.480062	0.521942	0.480486	0.44988	0.570391	0.521853	0.612371	0.678543	0.848617	0.80672	0.759998	0.900624	0.962482	1.12011	1.08433	1.09733
Q92341_T48_1	Q92341	SPAC1F8.03c	str3	plasma membrane heme transmembrane transporter Str3	ARN1,ARN2,ENB1,GEX1,GEX2,SIT1		Constant	Ppase target	0.000229838	5.67892e-06	0.407592	1.92486	T	48	1	EKAFSSDEEKGSGYNTNETYSKMDNSLQHRG	0.795006	0.0107436	0.0684293	0.000898446	0.434416	0.679532	0.0319699	0.00586522	0.807241	0.56985	0.402642	0.44087	0.361818	0.480255	0.358148	0.407722	0.504339	0.787347	0.769953	0.882992	0.799229	0.832802	0.875717	0.896673	0.941669
O94294_S648_1	O94294	SPBC887.09c	sog2	MOR signalling network scaffold, leucine-rich repeat protein Sog2	SOG2	LRRC57	Constant	Ppase target	0.0266041	0.0103144	0.405406	1.10049	S	648	1	QPHSGNNIFADQVRQSPTSMIRTASGLTNRI	0.838429	0.537463	0.219953	0.0298717	3.82522	0.443011	0.322546	0.0362414	4.18604	4.10463	3.72201	3.91291	3.59296	4.32868	3.99327	3.93302	4.68712	4.12212	4.46403	4.44396	4.22141	4.6708	3.81776	4.38819	5.38958
O94497_S431_1	O94497	SPBC18E5.07	aim21	barbed end F-actin assembly inhibitor	AIM21		Constant	Ppase target	0.00581189	0.0013097	0.405361	1.20911	S	431	1	TDVINNSTPKEETEESPSTELPETGKEQPPN	0.991654	0.444074	0.182789	0.0205826	1.79446	0.739284	0.116035	0.0246173	2.17158	2.02321	1.77155	1.99672	1.52078	1.86601	1.78048	2.19896	2.35059	2.1115	2.14036	2.19415	2.20205	2.229	2.50027	2.71983	2.65403
O42915_S298_1	O42915	SPBC16A3.09c	ufd1	Hrd1 ubiquitin ligase complex subunit Ufd1	UFD1	UFD1	Constant	Ppase target	0.000488764	3.27632e-05	0.405055	1.37317	S	298	1	LPLGTYFFGYPYKAPSIEEDSKKDPNLFKFE	0.999983	0.111883	0.15536	0.00694728	1.03682	0.231774	0.127209	0.00880308	1.42889	1.11499	0.940507	1.0379	0.85892	1.09621	1.11236	1.4604	1.06236	1.48517	1.32428	1.43202	1.43523	1.30284	1.65083	1.75768	1.53604
O14157_S1257_1	O14157	SPAC4A8.05c	myp2	myosin II heavy chain Myo3	MYO1	MYH1,MYH10,MYH11,MYH13,MYH14,MYH15,MYH2,MYH3,MYH4,MYH6,MYH7,MYH7B,MYH8,MYH9	Constant	Ppase target	0.000270023	9.57307e-06	0.404354	1.82575	S	1257	1	KTENRSVTQHTLDGNSPHPSFEEKHSGDPLK	0.999996	0.766516	0.0546539	-0.0124762	0.577017	0.512321	0.0746753	-0.00964297	0.961539	0.561473	0.678511	0.542046	0.495924	0.505536	0.495159	0.335054	0.303766	0.883783	0.933886	1.13467	0.878563	0.899497	0.872078	0.81197	0.737855
P78871_S245_1	P78871	SPAC6F12.02	rst2	DNA-binding transcription factor, glucose starvation sensing, Rst2	ADR1,TDA9		Constant	Ppase target	0.00306776	0.0005327	0.400715	2.11722	S	245	1	SQWSDQRLGVPYGPDSPLYYRRATIASDLRP	0.994189	0.198013	0.0285753	0.00178889	0.346151	0.258063	0.136008	-0.0101059	0.83013	0.302765	0.324564	0.359275	0.408495	0.365511	0.376619	0.344923	0.387233	0.989787	0.944703	0.855081	0.76745	0.687578	0.537775	0.539141	0.753593
O42885_Y17_1	O42885	SPBC8E4.01c	pho84	plasma membrane inorganic phosphate transmembrane transporter	PHO84		Constant	Ppase target	0.000567783	4.02683e-05	0.397421	1.2943	Y	17	1	AFGSKILNIGSKSDEYNDDAVPLDQVEEGAQ	0.886264	0.465719	0.137359	0.0161571	1.23732	0.562925	0.156168	0.0223289	1.59154	1.19194	1.10766	1.299	1.17599	1.51721	1.31718	1.68287	1.51149	1.51482	1.43644	1.47969	1.7576	1.99482	1.73731	2.05963	2.0024
O14326_T152_1	O14326	SPBC16E9.11c	pub3	HECT-type ubiquitin-protein ligase E3 Pub3	RSP5	NEDD4,NEDD4L	Constant	Ppase target	0.00305085	0.000529066	0.395968	1.56265	T	152	1	PAGNHSSTTANRTTSTPTTTTARTTRTTPRP	0.96789	0.65072	0.060001	-0.0103181	0.775984	0.590691	0.171903	-0.0260176	1.28185	0.839163	0.854228	0.743652	0.74951	0.61552	0.655598	0.591175	0.581213	1.5158	1.45097	1.30943	1.08108	0.914539	0.88673	0.810009	0.829248
P40233_S365_1	P40233	SPBC1347.06c	cki1	serine/threonine protein kinase (CK1 family) Cki1	YCK1,YCK2,YCK3	CSNK1G1,CSNK1G2,CSNK1G3	Constant	Ppase target	0.0108453	0.0031536	0.395871	1.20115	S	365	1	YEKPFAEPHLNSASDSAEPNQNSLPNPPTET	0.771742	0.283999	0.236795	0.018789	1.83652	0.477451	0.238979	0.0287799	2.16245	1.8158	1.50585	2.04054	1.82921	1.99362	1.91037	2.55589	2.09304	2.11726	1.90291	1.9508	2.50768	2.30572	2.62704	2.88957	2.61031
Q9UTN0_T111_1	Q9UTN0	SPAC139.03	toe2	DNA-binding transcription factor, zf-fungal binuclear cluster type Toe2			Constant	Ppase target	0.000728395	5.90912e-05	0.393944	1.75406	T	111	1	SQSDYENQQSHNLPSTPSADAETQRNIGSLS	0.952512	0.387269	0.0600119	0.00601088	0.480358	0.300723	0.0875143	-0.00723049	0.966992	0.563114	0.55473	0.445288	0.476094	0.448594	0.523661	0.476313	0.691678	1.01597	1.07937	1.03718	0.813011	0.858484	0.875313	0.778799	0.8729
O13773_T80_1	O13773	SPAC17A5.12	ucp7	UBA/TPR/DNAJ domain protein Ucp7	SWA2		Constant	Ppase target	0.00356712	0.000666744	0.39271	2.49661	T	80	1	DNKISLKELERQKVGTPDSNSTPKSSNYDPF	0.971228	0.0160875	0.0785305	-0.00126513	0.271256	0.00122692	0.229963	0.00101546	0.648002	0.201769	0.198948	0.281364	0.295693	0.298034	0.246218	0.426554	0.150621	0.550529	0.433757	0.470861	0.70532	0.704719	0.977508	1.02842	0.369769
Q1MTN3_S569_1	Q1MTN3	SPBC336.15	pic1	chromosome passenger complex subunit, INCENP ortholog Pic1	SLI15	INCENP	Constant	Ppase target	0.000158554	2.9382e-06	0.391535	1.51513	S	569	1	PPSKKEFIEKSLHKLSEPLHDDSRQNSDHNF	0.998133	0.404677	0.244537	0.025401	0.582259	0.310365	0.307245	0.0259682	0.969824	0.359584	0.378799	0.452349	0.641249	1.14244	1.10468	1.06483	0.936601	0.626424	0.746888	0.837199	1.03837	1.55236	1.59421	1.57467	1.24269
Q9Y7V2_S408_1	Q9Y7V2	SPCC645.13	bye1	transcription elongation regulator, PHD finger Bye1	BYE1	PHF3	Constant	Ppase target	0.00442024	0.00089497	0.389765	1.11275	S	408	1	TIDSKSPTLPEHNPLSEDDTSNGDKAAKRKG	0.999983	0.0662014	0.159809	0.00536091	3.41934	0.0120658	0.207816	-0.00289349	3.86689	3.24543	3.28417	3.61074	3.36091	3.50526	3.46794	3.78174	3.39877	3.56787	3.68029	3.79463	4.04429	4.03239	4.0811	4.01625	3.55626
O14066_S284_1	O14066	SPAC1687.09	irs4	autophagy/CVT pathway ENTH/VHS domain protein Irs4	IRS4,TAX4	EPS15,EPS15L1	Constant	Ppase target	0.000349815	1.70657e-05	0.388149	1.70474	S	284	1	SQSLKNMESLSLARSSPILTSEKLKNGASKQ	0.997932	0.133465	0.111743	0.00552511	0.512092	8.98064e-05	0.116811	-0.000139472	0.939894	0.399357	0.385247	0.500851	0.63656	0.57265	0.783218	0.574944	0.553318	0.753025	0.829657	0.944379	1.08899	1.02943	0.978612	1.06673	0.820515
P87128_S102_1	P87128	SPAC3A12.13c	tif310	translation initiation factor eIF3j (p35)	HCR1	EIF3J	Constant	Ppase target	0.0136872	0.00431816	0.387837	1.42481	S	102	1	FEKAIKASEAAAKEESLESSKEAMRQAEIDS	0.991867	0.00952718	0.162048	0.00200232	0.89894	0.039238	0.20021	0.00509753	1.26511	0.775953	0.803698	1.09593	0.85699	0.906897	0.765292	1.25642	0.842471	1.30129	1.11837	0.987529	1.37846	1.25781	1.59421	1.60162	1.16706
O13773_S127_1	O13773	SPAC17A5.12	ucp7	UBA/TPR/DNAJ domain protein Ucp7	SWA2		Constant	Ppase target	0.00279376	0.000474255	0.384788	1.14389	S	127	1	DAVIHDKIEENKRPISQPQVSASEKVTLKDL	1	0.00126719	0.287053	0.00128821	2.66514	0.138389	0.331253	-0.0167257	3.17602	2.28002	2.41195	2.55614	2.84267	2.96482	3.04371	2.93943	2.35449	2.84727	2.87687	2.96492	3.23075	3.38003	3.58195	3.23442	2.35532
Q9UU99_S289_2	Q9UU99	SPCC23B6.04c	pdr16	meiotic sec14 cytosolic factor family, phospholipid-intermembrane transfer protein Pdr16	PDR16,PDR17		Constant	Ppase target	0.00260462	0.000429634	0.383511	1.38859	S	289	2	VEVVVGDLERDGRDTSLGDASVNEAAKETDV	0.844109	0.548435	0.179974	0.0249885	0.812015	0.651202	0.198279	0.0341332	1.13151	0.768716	0.725074	0.862316	0.703687	1.08829	0.976455	1.51555	1.25539	0.987805	0.963069	1.02192	1.25254	1.52583	1.63356	1.85842	1.72042
Q9UU99_S294_2	Q9UU99	SPCC23B6.04c	pdr16	meiotic sec14 cytosolic factor family, phospholipid-intermembrane transfer protein Pdr16	PDR16,PDR17		Constant	Ppase target	0.00260462	0.000429634	0.383511	1.38859	S	294	2	GDLERDGRDTSLGDASVNEAAKETDVDSSRF	1	0.548435	0.179974	0.0249885	0.812015	0.651202	0.198279	0.0341332	1.13151	0.768716	0.725074	0.862316	0.703687	1.08829	0.976455	1.51555	1.25539	0.987805	0.963069	1.02192	1.25254	1.52583	1.63356	1.85842	1.72042
O94260_S285_1	O94260	SPBP8B7.11	nxt3	ubiquitin protease cofactor Nxt3	BRE5	G3BP1	Constant	Ppase target	0.000759338	6.39296e-05	0.382422	1.26709	S	285	1	NHPDVKSQASVSSTASTTGQTVKGVNADQTQ	0.987481	0.0164756	0.102347	-0.00166891	1.44349	0.00163329	0.0808976	-0.000412242	1.81712	1.66083	1.40439	1.41686	1.30836	1.48293	1.3174	1.41142	1.45228	1.83233	1.67928	1.79391	1.86927	1.93193	1.75007	1.90625	1.75081
O14139_S1250_1	O14139	SPAC3G6.01	hrp3	CHD family chromatin remodeller Hrp3	CHD1	CHD1,CHD2	Constant	Ppase target	0.0246857	0.00935809	0.381865	1.13716	S	1250	1	NVKSAQKIESATRTPSPAISESRKKPSSKDT	0.998875	0.242312	0.132966	-0.00947351	2.85034	0.412821	0.139851	0.0147737	3.06247	2.77188	2.93495	2.61917	2.97492	2.72047	2.98013	2.71723	2.55344	2.81285	2.95879	3.32208	3.17039	3.24785	3.24644	3.15541	3.4133
O74500_S159_1	O74500	SPCC285.13c	nup60	nucleoporin Nup60	NUP60		Constant	Ppase target	0.0267661	0.0104223	0.381211	1.58433	S	159	1	EIEKEGIISILNKSASPSSSVISPAASLNRF	0.992766	0.652507	0.105598	-0.0182308	0.780005	0.457765	0.148226	0.0171585	0.913491	0.658014	0.664242	0.717559	0.80611	0.815451	0.761714	0.572245	0.22378	0.738286	0.748787	0.954036	0.960017	1.17337	1.26334	1.26839	1.16258
Q9USP9_S330_1	Q9USP9	SPBC902.04	rmn1	MTREC (exosome adaptor) complex RNA-binding subunit Rmn1		RBM26,RBM27	Constant	Ppase target	0.00110486	0.000120066	0.37769	1.09171	S	330	1	SKGFHNRPKKFASHKSPTTSDSSNVESSEDV	0.76014	0.80084	0.147811	-0.0373428	4.37965	0.870745	0.125114	-0.0409127	4.78233	4.53362	4.22666	4.51848	4.24595	3.93913	3.91667	4.11367	3.45185	4.82614	4.76653	4.84948	4.81545	4.26444	4.34989	4.25147	3.84415
Q9C0U7_S112_1	Q9C0U7	SPCPJ732.01	vps5	retromer complex subunit Vps5	VPS5	SNX1,SNX2	Constant	Ppase target	0.0453744	0.0208862	0.371688	1.20709	S	112	1	LEVGLNTKINPLKGSSPALNADFSANKPWIS	0.966515	0.727987	0.20324	0.0418896	1.50155	0.0521619	0.35402	0.0104633	2.09322	1.44131	1.34656	1.35505	1.52594	1.9912	2.15947	2.24328	2.29541	1.74537	1.80223	1.98952	2.1904	2.47815	2.3427	2.88478	1.89857
O14161_S233_1	O14161	SPAC4A8.09c	cwf21	complexed with Cdc5 protein Cwf21	CWC21	SRRM2	Constant	Ppase target	0.00615	0.00141966	0.371613	1.56427	S	233	1	HYDSYSSYDELERRRSSNESYSRRSELPRRD	0.974551	0.266663	0.171	0.0129914	0.567631	0.0760572	0.352527	0.0127429	0.940983	0.428475	0.376633	0.4962	0.626196	0.879341	0.86332	0.919472	0.67893	0.630401	0.655528	0.783959	0.872825	1.48671	1.58876	1.39161	0.831674
O94497_S523_2	O94497	SPBC18E5.07	aim21	barbed end F-actin assembly inhibitor	AIM21		Constant	Ppase target	0.000154907	2.71025e-06	0.369801	1.81148	S	523	2	SKSPSGTKSPASGETSEAGVKETETTTSSES	0.926767	0.502373	0.052811	0.00668521	0.408918	0.75829	0.0406279	0.00906619	0.762053	0.461271	0.364827	0.473045	0.449408	0.425815	0.359373	0.501586	0.610393	0.746379	0.722346	0.795994	0.792908	0.769352	0.884895	0.943306	0.948948
P87240_S110_1	P87240	SPCC4G3.15c	not2	CCR4-Not complex NOT box subunit 2	CDC36	CNOT2	Constant	Ppase target	0.011813	0.00353133	0.368281	1.22973	S	110	1	KSTPSSQAEKSDTTNSKTGSTEELTETPADE	0.999489	0.311241	0.216777	0.0183594	1.47456	0.191478	0.275717	0.0169047	1.85302	1.61062	1.33199	1.65257	1.27376	1.60909	1.39276	2.11406	1.83973	1.97803	1.66217	1.62645	1.76268	1.98727	2.14345	2.65253	1.95825
Q10164_S273_1	Q10164	SPAC26A3.09c	rga2	RhoGAP Rga2	BEM3	CHN1,CHN2	Constant	Ppase target	0.000591691	4.237e-05	0.367806	1.29224	S	273	1	TESAERIDSIRSDNLSPLSLNTSSFRRPITK	0.999959	0.248115	0.134904	0.00976347	1.19022	0.329085	0.177959	0.0157025	1.51645	1.13915	1.09802	1.07791	1.15778	1.40767	1.4155	1.51143	1.26106	1.24272	1.45754	1.45534	1.61321	1.74969	1.88135	1.92403	1.68709
Q09911_S267_1	Q09911	SPAC30D11.14c		KH domain RNA-binding protein, involved in splicing		KHDC4	Constant	Ppase target	0.000407708	2.57265e-05	0.36735	1.66296	S	267	1	RRFRRREDNERNNSNSPRNFSTHGNGNGENG	0.999747	0.381067	0.092679	-0.00916199	0.618241	0.250608	0.0946241	-0.00689405	0.969716	0.629087	0.712656	0.578725	0.6507	0.486842	0.58545	0.311041	0.478358	0.908833	0.974367	1.11256	0.880547	0.869024	1.0438	0.753753	0.828778
P87128_S66_1	P87128	SPAC3A12.13c	tif310	translation initiation factor eIF3j (p35)	HCR1	EIF3J	Constant	Ppase target	0.00950485	0.00262129	0.363878	1.09835	S	66	1	LQNDSHSVSQKSSSSSQNDQGSNKMTRIQQK	0.99988	0.365814	0.1784	0.0170705	3.58033	0.501266	0.14108	0.0178195	3.93897	3.37824	3.49648	3.77364	3.49507	3.77979	3.70961	4.12883	3.83695	3.94931	3.83242	3.77457	3.98443	4.11892	4.38348	4.23129	4.23521
Q9P785_S395_1	Q9P785	SPBC1711.05	srp40	nucleocytoplasmic transport chaperone Srp40	SRP40	NOLC1	Constant	Ppase target	0.00283599	0.000482073	0.360527	1.87	S	395	1	TPFTRVGDPSQWDFASPALRDNSFNFEDDYG	1	0.0876347	0.102163	-0.00398913	0.442325	0.421767	0.161581	-0.0173862	0.896632	0.575307	0.575681	0.369996	0.360653	0.320762	0.417661	0.255255	0.439897	1.02175	1.12588	0.877845	0.776263	0.738991	0.470081	0.53488	0.653741
Q92341_S44_1	Q92341	SPAC1F8.03c	str3	plasma membrane heme transmembrane transporter Str3	ARN1,ARN2,ENB1,GEX1,GEX2,SIT1		Constant	Ppase target	0.000400208	2.45418e-05	0.359212	1.68183	S	44	1	NFVFEKAFSSDEEKGSGYNTNETYSKMDNSL	0.999982	0.117523	0.0777223	0.00357343	0.501819	0.0786943	0.0327752	0.00120683	0.877597	0.675458	0.494808	0.480987	0.433957	0.51364	0.487499	0.473574	0.654744	0.858283	0.840475	0.935361	0.888242	0.870885	0.859089	0.940851	0.895174
P87240_S114_1	P87240	SPCC4G3.15c	not2	CCR4-Not complex NOT box subunit 2	CDC36	CNOT2	Constant	Ppase target	0.0442355	0.0202	0.358249	1.24785	S	114	1	SSQAEKSDTTNSKTGSTEELTETPADENAKQ	0.921053	0.0864876	0.335553	0.013008	1.35437	0.118813	0.343174	0.0158761	1.69254	1.38641	1.27336	1.53863	1.12685	1.33882	1.12754	2.29962	1.47218	1.89837	1.3912	1.41998	1.69265	1.61487	2.13551	2.56307	1.71375
P28745_S505_1	P28745	SPBC557.03c	pim1	RCC1 family Ran GEF	SRM1	RCC1	Constant	Ppase target	0.0253456	0.00968586	0.357641	1.43927	S	505	1	NEKKLKTEETSKTDDSPVTDAKPDVTSNGEP	0.997251	0.0104773	0.23921	0.00310114	0.792465	0.220525	0.193027	0.0129353	1.08127	0.989085	0.658355	1.01668	0.494228	0.777634	0.523117	1.23644	0.817847	1.16332	0.98011	0.846622	1.18027	1.08882	1.26861	1.64353	1.20323
P87143_S60_1	P87143	SPAC57A7.13	rbm10	RNA-binding protein Rbm10		RBM10,RBM5,RBM6	Constant	Ppase target	0.000891245	8.31359e-05	0.356508	1.28694	S	60	1	LDSYRPKGNYGRDRNSPLSRHIGVPNQEIIL	0.99999	0.872037	0.0659409	-0.0216875	1.39428	0.73389	0.0530407	-0.0110975	1.67665	1.38996	1.43194	1.30512	1.40603	1.21866	1.28707	1.02267	0.878267	1.60403	1.755	1.70217	1.57193	1.59236	1.64134	1.5322	1.39275
O14091_T379_2	O14091	SPAC2F3.08	sut1	plasma membrane sucrose/maltose:proton symporter Sut1		SLC45A2,SLC45A3	Constant	Ppase target	0.000324337	1.44016e-05	0.353644	1.33938	T	379	2	IQERNDLGNIRTGTNTPRLGNLSETTSFRSE	0.999985	0.346395	0.1593	0.0146108	0.939768	0.448291	0.180874	0.0205415	1.2519	0.834448	0.780399	0.855292	0.952511	1.29276	1.27665	1.21909	1.1252	1.07568	1.03895	1.22585	1.37809	1.53123	1.75053	1.60924	1.55593
O74509_S249_1	O74509	SPCC594.06c	vsl1	vacuolar SNARE Vsl1/Vam7	VAM7	STX8	Constant	Ppase target	0.000959471	9.37301e-05	0.351939	1.79367	S	249	1	PFRPLSASTDKQSNTSLNRVLGKNRMPETQT	0.910908	0.0599384	0.0659633	0.00209849	0.428742	0.628396	0.0638736	0.0104647	0.722118	0.354403	0.46817	0.352201	0.517006	0.475289	0.532352	0.373624	0.474408	0.617137	0.71597	0.77211	0.714441	0.861251	0.816796	0.94236	0.922903
O94374_S43_1	O94374	SPBC1604.08c	imp1	importin alpha family nuclear import signal receptor adaptor Imp1	SRP1	KPNA1,KPNA5,KPNA6	Constant	Ppase target	0.000382017	2.1225e-05	0.34975	1.41028	S	43	1	REEQQIEIRKQKREESLNKRRNLNAVLQNDI	1	0.351568	0.0735709	0.00682509	0.804681	0.49927	0.083812	0.0105439	1.1284	0.829215	0.799861	0.890711	0.798709	0.809053	0.712642	0.989541	0.989919	1.20212	1.03217	1.08536	1.19612	1.14666	1.20117	1.42906	1.32499
O14214_S282_1	O14214	SPAC6B12.09	trm10	tRNA m(1)G methyltransferase Trm10	TRM10	TRMT10A,TRMT10B	Constant	Ppase target	0.00815489	0.00212635	0.348565	1.33532	S	282	1	EVIPKRKGILLKSDESFDVSEDTRSQSNQSD	0.999999	0.532854	0.258074	-0.0347257	1.28257	0.480595	0.351488	-0.0425968	1.68624	0.873322	1.07781	1.23377	1.62914	1.39662	0.991601	0.812135	0.301561	1.3087	1.17801	1.67667	1.88426	1.98878	1.62065	1.05928	0.38813
Q10217_S45_1	Q10217	SPAC4H3.09		mitochondrial [2Fe-2S] cluster assembly and type II fatty acid synthase component	ACP1	NDUFAB1	Constant	Ppase target	0.0238467	0.00894185	0.347978	1.21198	S	45	1	VARPDAEKRILKVVSSFDKIQDPKKVTPTST	0.983224	0.595673	0.255246	0.0390324	1.36833	0.492302	0.399932	0.0496168	1.64221	1.03312	1.25224	1.41882	1.36114	1.96844	1.83552	2.21629	2.04685	1.35347	1.20895	1.68133	1.69141	2.11568	2.70139	2.80322	2.36079
O74461_T115_1	O74461	SPCC16C4.17	mug123	Schizosaccharomyces specific protein Mug123			Constant	Ppase target	0.00165588	0.000225785	0.347312	1.33834	T	115	1	ASLHSRTMAPQHTILTPRLSATEGKDDDEDE	0.99964	0.81715	0.0921406	0.0245406	0.854742	0.591346	0.102649	0.015557	1.26494	0.839353	0.742484	0.843849	1.02297	1.17348	1.09435	1.0263	1.46942	1.19905	1.28935	1.31073	1.18564	1.47564	1.57383	1.30937	1.64709
O94388_S319_1	O94388	SPBC29A10.11c	muk1	GEF Muk1	MUK1	RABGEF1	Constant	Ppase target	0.000856637	7.76089e-05	0.34434	1.16675	S	319	1	SLHDPSAEPYPVNRSSLSNLRNLGLALEKSY	0.921265	0.481593	0.100876	-0.0122497	2.15073	0.499016	0.131218	-0.0164994	2.52481	2.32337	2.26165	2.07615	2.02928	1.98482	1.92684	1.99173	1.92599	2.74457	2.51904	2.52954	2.22869	2.31452	2.37957	2.45217	2.10645
O94481_S65_1	O94481	SPCC1919.14c	bdp1	transcription factor TFIIIB complex subunit Bdp1	BDP1	BDP1	Constant	Ppase target	0.000382017	2.11109e-05	0.344079	1.47835	S	65	1	TSAQLSRDTANADISSPVVQTVVHKEATENP	0.959017	0.721698	0.0798002	-0.0161903	0.832632	0.619265	0.0553435	-0.00889248	1.12563	0.893391	0.875261	0.830325	0.827001	0.700086	0.620135	0.47517	0.533033	1.136	1.16909	1.10948	1.08433	1.15062	0.934887	0.975266	0.947363
Q10074_S14_1	Q10074	SPAC3H1.09c	avt3	vacuolar amino acid transmembrane transporter Avt3	AVT3,AVT4	SLC36A2,SLC36A3,SLC36A4	Constant	Ppase target	0.00564386	0.0012473	0.340793	1.4718	S	14	1	__MSNSQSIKIKKPRSNENFASGSYSSRRSQ	1	0.26865	0.0472001	-0.00360415	0.747551	0.117782	0.20473	-0.00942463	1.12909	0.664698	0.728612	0.767321	0.811137	0.775668	0.671618	0.711829	0.647691	0.86549	0.95599	1.1312	1.49633	1.29579	1.039	0.845341	0.875775
Q9HDX7_T38_1	Q9HDX7	SPAPB1A10.13		Schizosaccharomyces specific protein			Constant	Ppase target	0.00205924	0.000314233	0.338828	1.58868	T	38	1	PGMMMQQNQPRPATTTPPISRGNEDADEGLN	0.852274	0.0302018	0.0682294	-0.00151697	0.586193	0.949154	0.0230699	0.0125579	0.826497	0.543323	0.563726	0.661176	0.542453	0.558562	0.515437	0.716085	0.503829	0.805078	0.865322	0.832862	0.869392	0.922627	0.910452	0.951715	1.15777
O13735_S1290_1	O13735	SPAC15A10.16	bud6	actin nucleation-promoting factor Bud6/Aip3	BUD6	KIAA1217,SRCIN1	Constant	Ppase target	0.0437838	0.0199095	0.338356	1.35467	S	1290	1	DYGSQVDTENFMLERSPLATPKPLKQPDFNI	0.99149	0.287134	0.157135	0.0125644	0.866041	0.49898	0.325809	0.0409645	1.0056	0.748424	0.635073	0.835563	1.00495	1.21536	1.01369	1.15243	1.02644	0.594405	0.661963	0.975043	1.38107	1.87496	1.58254	1.48564	1.78316
P36582_S91_1	P36582	SPAC17G8.14c	pck1	protein kinase C (PKC)-like Pck1	PKC1	PRKCA,PRKCB,PRKCD,PRKCE,PRKCH,PRKCQ	Constant	Ppase target	0.000481295	3.19193e-05	0.338011	1.18716	S	91	1	KDSSKKYSDSAKSTNSDDHLLSYNRSAFDLF	0.999305	0.800723	0.0755306	0.019075	1.67244	0.750266	0.0901745	0.0196916	2.00614	1.74326	1.63132	1.6265	1.74355	1.88998	1.87345	1.75402	2.18567	1.99784	1.90221	2.18793	2.0092	2.16636	2.25046	2.10972	2.52812
Q10164_S232_2	Q10164	SPAC26A3.09c	rga2	RhoGAP Rga2	BEM3	CHN1,CHN2	Constant	Ppase target	0.0112784	0.00331746	0.337617	1.1287	S	232	2	SHRSSEEPGASSPVTSPILKDSQKERIQALR	0.940782	0.79143	0.185484	0.0455215	2.30454	0.547243	0.179857	0.0249124	2.78642	2.24928	2.08654	2.23072	2.37958	2.82394	2.96788	3.02866	3.21895	2.77421	2.66297	2.60433	2.91297	2.89507	3.35018	3.28254	3.20422
O94446_S107_1	O94446	SPAC637.12c	mst1	histone acetyltransferase, KAT5 family Mst1	ESA1	KAT5	Constant	Ppase target	0.0211093	0.00767178	0.337604	1.12517	S	107	1	KGKSSKRPKAVDRRRSITAPSKTEPSTPSTE	0.978423	0.00136334	0.252749	0.00117657	2.68887	6.14883e-05	0.285441	-0.000282004	3.03668	2.74045	2.33275	2.8577	2.43015	3.14313	2.57437	2.92328	2.57501	2.93761	2.89093	3.40698	2.76127	3.55624	2.87841	2.71447	3.13176
P78920_S56_1	P78920	SPBC2D10.11c	nap2	histone H2A-H2B chaperone Nap2	NAP1	NAP1L1,NAP1L2,NAP1L4	Constant	Ppase target	0.0263866	0.0102142	0.335836	1.39116	S	56	1	TLQSQLEDKSAHDEVSGLLRNNPAMLSMIEG	1	0.688462	0.115778	-0.0216841	1.01036	0.667147	0.250337	-0.0446517	1.50697	0.957912	0.985317	1.02961	1.16389	0.879392	0.735661	0.552861	0.563934	1.25286	1.47465	1.89373	1.56152	1.29089	0.853272	0.640718	0.587628
O14139_S36_1	O14139	SPAC3G6.01	hrp3	CHD family chromatin remodeller Hrp3	CHD1	CHD1,CHD2	Constant	Ppase target	0.00370109	0.000700251	0.335471	1.17551	S	36	1	HVQTETPNLKQEMSESPSNSGVASKRKLQST	0.999687	0.946482	0.0655734	-0.0347427	2.15463	0.600217	0.119933	-0.0185145	2.3765	2.09178	2.07067	2.20649	2.0887	1.9831	1.9158	1.65047	1.28443	2.17345	2.30503	2.42692	2.3571	2.31465	2.43588	2.14372	1.81846
Q10268_S256_2	Q10268	SPAC13G7.04c	mac1	plasma membrane anchored protein, claudin family, predicted membrane sensor Mac1	DCV1,RIM9,TOS7		Constant	Ppase target	0.00601427	0.00136769	0.334239	1.2073	S	256	2	TTQYPGDIKYATGYESTVASPVPSRVAKLSS	0.976797	0.784897	0.154056	-0.037076	1.8719	0.878794	0.14567	-0.0494175	2.29253	1.93945	2.09448	1.76419	1.62708	1.51369	1.72108	1.19892	1.04009	2.27026	2.41731	2.4165	2.00895	2.02714	1.8056	1.41777	1.20936
O59810_S129_2	O59810	SPCC550.14	vgl1	KH domain RNA binding protein, vigilin	SCP160	HDLBP	Constant	Ppase target	0.0249182	0.0094866	0.333848	3.12491	S	129	2	VSWVRKTASNTSVAGSDSVSRDKIPFSASSR	0.999992	0.876178	0.0181628	0.00608709	0.114502	0.922665	0.0830693	0.0361497	0.237912	0.152547	0.108003	0.107992	0.125102	0.161354	0.145523	0.177254	0.279119	0.315425	0.299688	0.309616	0.337774	0.425878	0.440775	0.545772	1.25275
P79063_S354_1	P79063	SPAC1834.01	erf1	cytoplasmic translation release factor class I eRF1	SUP45	ETF1	Constant	Ppase target	0.00950485	0.00262248	0.333276	1.32849	S	354	1	ITYMTKEQEEKDSTNSFLLDKDTGAEMELVS	0.999996	0.00213945	0.0689138	-0.000402024	1.0174	0.589314	0.136251	-0.0205631	1.4918	0.88448	0.970866	1.12915	1.01959	1.07313	1.0427	1.02427	0.972469	1.30794	1.34772	1.42272	1.5821	1.57563	1.40271	1.28708	0.856965
Q9USM8_S269_1	Q9USM8	SPCC16A11.08	atg20	autophagy associated PX/BAR domain sorting nexin Atg20	ATG20		Constant	Ppase target	0.000389886	2.2924e-05	0.331645	1.46048	S	269	1	PTQRRSSISNGKDAPSPVLKDLTSYTQEVIV	1	0.409183	0.0693829	-0.00727469	0.771135	0.417268	0.0844534	-0.00900369	1.11488	0.749461	0.80636	0.89727	0.702758	0.61783	0.652292	0.716222	0.619505	1.02234	1.26134	1.11276	1.10106	0.926941	1.115	0.963991	0.911427
O14340_T849_1	O14340	SPBC2F12.05c	osh2	sterol transfer protein Osh2	OSH2,SWH1	OSBP,OSBP2,OSBPL1A,OSBPL2	Constant	Ppase target	0.00322691	0.000574587	0.330908	1.50712	T	849	1	SHQAKPSNASQLSRNTDDTQAKEAPKEASIP	0.931102	0.156475	0.115848	0.00628624	0.608525	0.784807	0.0682359	0.0164176	0.868513	0.676511	0.592695	0.664345	0.485662	0.661476	0.501672	0.910924	0.726941	0.84429	0.768453	0.852344	0.963908	0.994365	1.07328	1.17647	1.19438
O13936_S60_2	O13936	SPAC23C4.19	spt5	DSIF transcription elongation factor complex subunit Spt5	SPT5	SUPT5H	Constant	Ppase target	0.0016074	0.000217336	0.330527	1.36968	S	60	2	DDSEAAKITTNEKQSSPVDSHNESPNDTTIN	0.877406	0.814934	0.0986014	0.0260682	0.711619	0.950665	0.0717764	0.0396962	0.946751	0.704747	0.768395	0.77322	0.582187	0.944732	0.895283	1.16486	1.31935	0.98397	0.890602	1.01972	0.9707	1.19727	1.27773	1.5734	1.8836
O13936_S68_2	O13936	SPAC23C4.19	spt5	DSIF transcription elongation factor complex subunit Spt5	SPT5	SUPT5H	Constant	Ppase target	0.0016074	0.000217336	0.330527	1.36968	S	68	2	TTNEKQSSPVDSHNESPNDTTINKGEDGNEN	1	0.814934	0.0986014	0.0260682	0.711619	0.950665	0.0717764	0.0396962	0.946751	0.704747	0.768395	0.77322	0.582187	0.944732	0.895283	1.16486	1.31935	0.98397	0.890602	1.01972	0.9707	1.19727	1.27773	1.5734	1.8836
O13648_T210_1	O13648	SPBC8D2.10c	rmt3	type I ribosomal protein arginine N-methyltransferase Rmt3		PRMT3	Constant	Ppase target	0.000995467	0.00010089	0.329168	1.46726	T	210	1	KMNELTSQTTDQLSVTPKKADNDSYYFESYA	0.999896	0.0225391	0.0392141	0.000750224	0.699214	0.0225855	0.116551	0.00223213	1.01801	0.69891	0.659248	0.758974	0.699088	0.664408	0.675526	0.775653	0.703917	0.996151	0.980614	0.925862	1.02966	0.947039	1.18128	1.27167	0.936794
P87156_S114_1	P87156	SPBC25H2.15	tsr401	SSU-rRNA maturation protein Tsr4 homolog 1 Tsr401	TSR4	PDCD2	Constant	Ppase target	0.0223769	0.00828318	0.32906	1.47095	S	114	1	RGVRLPLKSDIEAVKSPKAISHLEEKKSSPK	1	0.390081	0.137903	-0.0138946	0.79597	0.307628	0.150975	-0.0126788	1.11652	0.607758	0.655131	0.997247	0.843278	0.691499	0.618074	0.810066	0.366609	1.2142	1.08562	0.818121	1.1099	1.00195	1.26207	1.04694	0.683338
Q9UT02_S332_2	Q9UT02	SPAC4D7.01c	sec71	ArfGEF	SEC7	ARFGEF1,ARFGEF2	Constant	Ppase target	0.0064691	0.00153452	0.328864	1.16885	S	332	2	NMNKSSSNGTPDRANSPIPSQLSENKLTLES	1	0.785189	0.152075	0.0366307	1.6912	0.756015	0.190161	0.042173	1.98127	1.72682	1.55716	1.77741	1.63549	1.8755	2.11183	2.44873	2.44802	2.00669	1.81231	1.73715	2.25038	2.2939	2.50898	2.78121	2.82125
Q9UT02_T326_2	Q9UT02	SPAC4D7.01c	sec71	ArfGEF	SEC7	ARFGEF1,ARFGEF2	Constant	Ppase target	0.0064691	0.00153452	0.328864	1.16885	T	326	2	REFSTINMNKSSSNGTPDRANSPIPSQLSEN	0.984305	0.785189	0.152075	0.0366307	1.6912	0.756015	0.190161	0.042173	1.98127	1.72682	1.55716	1.77741	1.63549	1.8755	2.11183	2.44873	2.44802	2.00669	1.81231	1.73715	2.25038	2.2939	2.50898	2.78121	2.82125
A9ZLL8_S735_2	A9ZLL8	SPBC16E9.16c	lsd90	Lsd90 protein			Constant	Ppase target	0.0381751	0.0166552	0.325159	1.43793	S	735	2	LGKSESKSSRKERRSSTSSGHGLMNNVRHAL	0.994228	0.0310631	0.0673453	0.00151919	0.731858	0.555578	0.188131	0.0265011	0.882144	0.736335	0.826962	0.625733	0.715452	0.808122	0.777715	0.655038	0.794581	1.04722	1.06002	1.0905	0.753296	0.875678	0.98387	0.967688	1.76294
Q9UTE1_T27_1	Q9UTE1	SPAC222.13c		6-phosphofructo-2-kinase	PFK26	PFKFB1,PFKFB2,PFKFB3,PFKFB4	Constant	Ppase target	0.000640536	4.94844e-05	0.321888	2.16413	T	27	1	FTKGTGYEATKPNNDTDDDAKQNYPSKEPHM	0.999918	0.6207	0.0372311	0.00600046	0.234502	0.179489	0.106137	0.00625423	0.554614	0.236378	0.199428	0.271598	0.236454	0.253423	0.267586	0.390821	0.356357	0.576563	0.479243	0.406129	0.626246	0.586158	0.718086	0.805424	0.5893
Q10268_S472_2	Q10268	SPAC13G7.04c	mac1	plasma membrane anchored protein, claudin family, predicted membrane sensor Mac1	DCV1,RIM9,TOS7		Constant	Ppase target	0.0485684	0.0229437	0.318359	1.20503	S	472	2	STNMTGAPRVGSRNNSSNDLHAQAGMLKNVG	0.807165	0.242016	0.251326	0.017892	1.42747	0.109192	0.388292	0.0171274	1.75118	1.25981	1.30461	1.51721	1.41187	1.55387	1.50949	2.2549	1.60998	1.63733	1.40128	1.44116	1.91636	1.85773	2.4337	2.60413	1.67692
Q10268_S468_2	Q10268	SPAC13G7.04c	mac1	plasma membrane anchored protein, claudin family, predicted membrane sensor Mac1	DCV1,RIM9,TOS7		Constant	Ppase target	0.0485684	0.0229437	0.318359	1.20503	S	468	2	KGEMSTNMTGAPRVGSRNNSSNDLHAQAGML	0.818302	0.242016	0.251326	0.017892	1.42747	0.109192	0.388292	0.0171274	1.75118	1.25981	1.30461	1.51721	1.41187	1.55387	1.50949	2.2549	1.60998	1.63733	1.40128	1.44116	1.91636	1.85773	2.4337	2.60413	1.67692
Q09948_T300_1	Q09948	SPBC1734.15	rsc4	RSC complex bromodomain subunit Rsc4	RSC4	PBRM1	Constant	Ppase target	0.00471104	0.000986724	0.317436	1.81793	T	300	1	STSVAPSFITSDQAATPDVLKSEEAHVESFS	0.999999	0.80574	0.0665624	0.0170791	0.268545	0.728596	0.156615	0.0323294	0.479229	0.229712	0.209597	0.287961	0.283722	0.389343	0.498523	0.597597	0.608333	0.322407	0.34514	0.471669	0.601445	0.728779	0.991569	1.10389	1.07938
O13735_S1247_1	O13735	SPAC15A10.16	bud6	actin nucleation-promoting factor Bud6/Aip3	BUD6	KIAA1217,SRCIN1	Constant	Ppase target	0.00669307	0.00161393	0.316029	1.39052	S	1247	1	WDDFVSSKRNGKNGGSFIEESSDTVLDEHVV	0.999979	0.0114384	0.163563	-0.00221665	0.824764	0.0123871	0.182181	-0.00257054	1.14327	0.756006	0.678726	0.873699	0.745897	0.888636	0.766342	1.17357	0.591101	1.14225	1.04921	0.96873	1.20172	0.969777	1.37908	1.41311	0.878333
Q9USQ1_S164_2	Q9USQ1	SPBC902.02c	ctf18	Ctf18 RFC-like complex subunit Ctf18	CTF18	CHTF18	Constant	Ppase target	0.018869	0.00661342	0.315944	1.43706	S	164	2	LFRNYNSHTKTSEKGSPVNFEKENQDSNVLF	1	0.018326	0.133936	0.00230557	0.706751	0.148376	0.182791	0.00961266	0.971545	0.709014	0.600367	0.842185	0.596989	0.71652	0.623303	1.02051	0.674228	1.0193	0.912824	0.675581	1.16669	0.920904	1.2064	1.36642	1.04255
Q9P7S4_S57_1	Q9P7S4	SPAC23G3.09	taf4	transcription factor TFIID complex subunit Taf4	TAF4	TAF4	Constant	Ppase target	0.00142044	0.000175192	0.315611	2.42778	S	57	1	YTQNPNSGPGKLHYASPRPNNVSSSVGVASG	0.94073	0.240068	0.0456438	-0.00323214	0.243676	0.684065	0.0855323	-0.0158566	0.647658	0.323161	0.254936	0.237318	0.236307	0.175082	0.184508	0.141142	0.215954	0.738849	0.715466	0.701113	0.513373	0.515236	0.391575	0.364432	0.353254
O13923_T427_1	O13923	SPAC23C4.02	crn1	actin binding WD repeat protein, coronin Crn1	CRN1	CORO1A,CORO1B,CORO1C	Constant	Ppase target	0.00159088	0.000214373	0.315215	2.16831	T	427	1	SAGAQVQKHNEEKVETPKPEAQPVSKPKESA	0.998974	0.333892	0.0625406	0.00557857	0.230755	0.306428	0.133685	0.0111952	0.506654	0.257016	0.201693	0.26521	0.191782	0.262787	0.207587	0.436462	0.335903	0.507229	0.415004	0.407949	0.616256	0.501968	0.654622	0.937309	0.639827
Q9P6R9_S875_1	Q9P6R9	SPBC13E7.01	cwf22	splicing factor Cwf22	CWC22	CWC22	Constant	Ppase target	0.000389621	2.24585e-05	0.31498	1.34041	S	875	1	WLREVDDGELYKDRNSESDSVRKQPRAD___	0.999684	0.122291	0.0577433	0.00271552	0.906276	0.0794769	0.0515614	0.00190879	1.2269	0.862649	0.955736	0.874775	1.01315	0.898603	0.944006	0.842412	1.01095	1.15654	1.17106	1.30285	1.22019	1.31743	1.26798	1.2319	1.25417
O94378_S649_1	O94378	SPBC1604.12		Schizosaccharomyces specific phosphoprotein			Constant	Ppase target	0.0242441	0.00915739	0.313113	1.30973	S	649	1	NDPLQLNPQSDDSTSSPKHGKSRSIDEVILS	0.995335	0.0927647	0.209508	0.00844038	0.951853	0.049901	0.23616	0.00681877	1.27632	1.00333	0.830335	1.15087	0.80356	0.899396	0.841272	1.51008	1.04864	1.32582	1.22653	1.01078	1.42469	1.08528	1.45316	1.84191	1.22422
Q9USP7_S355_1	Q9USP7	SPBC902.06	mto2	gamma tubulin complex linker Mto2			Constant	Ppase target	0.0230723	0.00858813	0.310196	1.75172	S	355	1	ASHFRYRSDPSTRHVSNSTNKSSLHPSPTSL	0.992307	0.312312	0.230919	0.019606	0.275409	0.528688	0.332188	0.044326	0.412565	0.0652281	0.072805	0.0791492	0.70127	0.444594	0.659681	0.750754	0.527726	0.0607261	0.0710789	0.217766	1.10967	0.822476	1.12685	1.16606	1.20815
O74452_S390_2	O74452	SPCC16C4.07	scw1	RNA-binding protein Scw1	WHI3,WHI4	RBPMS,RBPMS2	Constant	Ppase target	0.0385209	0.016874	0.309967	1.26642	S	390	2	TPSTSRDYPFSASTISPSTPFSAYSSSHGIH	0.803129	0.144695	0.2166	-0.0112242	1.24204	0.399245	0.331146	-0.0340111	1.71151	1.50852	1.60313	1.00744	1.0134	1.00883	1.0968	0.939605	1.13	1.9599	2.24467	1.79686	1.19418	1.18488	1.1909	1.0183	1.19777
O74975_S315_2	O74975	SPCC1827.02c	pcy1	choline-phosphate cytidylyltransferase Pcy1	PCT1	PCYT1A,PCYT1B	Constant	Ppase target	0.00013582	1.92154e-06	0.308548	1.6536	S	315	2	ATTDYQLQKNPLHGSSEPSSPGPTGFLGGIN	0.765668	0.710356	0.0507524	0.0100136	0.40198	0.395827	0.0803139	0.00819016	0.723292	0.354334	0.365125	0.400091	0.434886	0.51057	0.602831	0.494593	0.614173	0.633871	0.746079	0.791205	0.674049	0.819232	0.941965	0.717561	0.921023
O74975_S319_2	O74975	SPCC1827.02c	pcy1	choline-phosphate cytidylyltransferase Pcy1	PCT1	PCYT1A,PCYT1B	Constant	Ppase target	0.00013582	1.92154e-06	0.308548	1.6536	S	319	2	YQLQKNPLHGSSEPSSPGPTGFLGGINRWMQ	0.808516	0.710356	0.0507524	0.0100136	0.40198	0.395827	0.0803139	0.00819016	0.723292	0.354334	0.365125	0.400091	0.434886	0.51057	0.602831	0.494593	0.614173	0.633871	0.746079	0.791205	0.674049	0.819232	0.941965	0.717561	0.921023
Q9P7V9_S519_1	Q9P7V9	SPBC1703.12	ubp9	ubiquitin C-terminal hydrolase Ubp9	UBP13,UBP9	USP12,USP46	Constant	Ppase target	0.011702	0.00348837	0.305982	1.34661	S	519	1	PSLDAERFHSRSVDASPKAVRRESRSFFPSL	1	0.65983	0.176381	-0.0309491	1.09942	0.661416	0.158456	-0.0279024	1.38407	1.3443	1.15667	1.20665	0.7616	0.776462	0.561302	0.826574	0.428651	1.6532	1.39987	1.16687	1.27968	0.965715	1.16311	1.21546	0.666156
Q9Y7P6_T343_1	Q9Y7P6	SPCC1902.02	mug72	oxidoreductase	PAM1,SVL3		Constant	Ppase target	0.00175848	0.000247016	0.30537	2.10263	T	343	1	LFDAKNKRNLTVRAGTPQSSPNFNPAMRRSP	0.999533	0.770769	0.0259306	-0.00599057	0.31888	0.225131	0.124298	-0.0084411	0.641404	0.288828	0.307037	0.314176	0.34476	0.277893	0.241552	0.287166	0.154159	0.50869	0.497504	0.593808	0.723142	0.653595	0.776572	0.611468	0.293754
Q9P7V5_T671_1	Q9P7V5	SPAC30.01c	sec72	ArfGEF Sec72	SEC7	ARFGEF1,ARFGEF2	Constant	Ppase target	0.00141156	0.000173095	0.304215	1.97417	T	671	1	EQGFVGDYDALSRSDTPVTNPYYNGKQSFEA	0.990528	0.337355	0.0314035	0.002823	0.292519	0.830995	0.0569662	0.0159146	0.505093	0.288862	0.239062	0.305989	0.314182	0.299207	0.341234	0.380538	0.329165	0.522276	0.450294	0.447459	0.597702	0.612343	0.654342	0.803661	0.843882
O74521_S152_2	O74521	SPCC663.15c		DUF3818 and PXA domain conserved fungal protein, implicated in lipid metabolism/ membrane organization or vesicle-mediated transport	LEC1		Constant	Ppase target	0.00316946	0.00055616	0.303564	1.8583	S	152	2	EEDDADEAKSSNADSSTDSVQKSLANVNMDD	0.980617	0.0358899	0.0802033	0.0019496	0.340031	0.0723057	0.191436	0.00673345	0.610108	0.264477	0.222891	0.339559	0.394047	0.449284	0.398919	0.463489	0.296762	0.424379	0.424111	0.491308	0.770995	0.758763	0.96676	0.876849	0.544773
O74521_S155_2	O74521	SPCC663.15c		DUF3818 and PXA domain conserved fungal protein, implicated in lipid metabolism/ membrane organization or vesicle-mediated transport	LEC1		Constant	Ppase target	0.00316946	0.00055616	0.303564	1.8583	S	155	2	DADEAKSSNADSSTDSVQKSLANVNMDDANG	0.994782	0.0358899	0.0802033	0.0019496	0.340031	0.0723057	0.191436	0.00673345	0.610108	0.264477	0.222891	0.339559	0.394047	0.449284	0.398919	0.463489	0.296762	0.424379	0.424111	0.491308	0.770995	0.758763	0.96676	0.876849	0.544773
Q10411_S57_2	Q10411	SPAC1F3.06c	spo15	mitotic and meiotic spindle pole body protein, gamma tubulin complex linker-related Spo15			Constant	Ppase target	0.00216658	0.000337056	0.303084	1.27705	S	57	2	ISRASTGQLAEDGDTSSQHEDSSEELKRQEV	0.883167	0.2905	0.103333	0.00833043	1.03565	0.370055	0.108924	0.0105181	1.32342	1.0205	0.963557	1.12658	1.06315	1.04325	0.984427	1.36393	1.18632	1.26193	1.26263	1.22688	1.41788	1.36811	1.5547	1.63478	1.44948
O60167_S410_2	O60167	SPBC19F8.03c	yap18	endocytic adaptor, ENTH/VHS domain Yap18	YAP1801,YAP1802	PICALM,SNAP91	Constant	Ppase target	0.0174759	0.00594923	0.301624	1.26042	S	410	2	ASSFVDEMLRERNNLSAEGTSASPSLDKKSE	1	0.00300303	0.254939	0.00176278	1.14587	0.00310668	0.37552	0.00264111	1.44134	0.912716	0.884553	1.09513	1.27973	1.27306	1.30074	1.65575	0.863992	1.22866	1.05791	1.08689	1.69253	1.64719	2.03363	1.8896	1.04225
O60167_S417_2	O60167	SPBC19F8.03c	yap18	endocytic adaptor, ENTH/VHS domain Yap18	YAP1801,YAP1802	PICALM,SNAP91	Constant	Ppase target	0.0174759	0.00594923	0.301624	1.26042	S	417	2	MLRERNNLSAEGTSASPSLDKKSESTNIVQP	0.983952	0.00300303	0.254939	0.00176278	1.14587	0.00310668	0.37552	0.00264111	1.44134	0.912716	0.884553	1.09513	1.27973	1.27306	1.30074	1.65575	0.863992	1.22866	1.05791	1.08689	1.69253	1.64719	2.03363	1.8896	1.04225
Q9Y7P6_S379_1	Q9Y7P6	SPCC1902.02	mug72	oxidoreductase	PAM1,SVL3		Constant	Ppase target	0.014455	0.00464636	0.300811	1.12494	S	379	1	RSPSRSTIGISNRIGSVDDLLNTRQFTSSPI	1	0.172284	0.128352	0.00737762	2.35596	0.00356548	0.175508	0.0013227	2.69916	2.40886	2.29422	2.38211	2.44047	2.3761	2.16374	2.67488	2.52048	2.6243	2.53311	2.51352	3.10532	2.72503	2.72208	2.80308	2.64091
P07669_S16_1	P07669	SPCC24B10.21	tpi1	triosephosphate isomerase	TPI1	TPI1	Constant	Ppase target	0.0172733	0.00586445	0.298534	1.11302	S	16	1	MARKFFVGGNFKMNGSLESMKTIIEGLNTTK	0.999973	0.324548	0.180908	0.015799	2.5308	0.432524	0.181749	0.019991	2.79999	2.58398	2.27603	2.76469	2.3557	2.76323	2.60217	2.96799	2.81737	2.75005	2.67504	2.69872	2.72136	3.05492	3.30088	3.24233	3.07613
O60176_S37_1	O60176	SPBC23E6.01c	cxr1	splicing factor, RNA-binding Cxr1	NAM8	TRNAU1AP	Constant	Ppase target	0.00775535	0.0019911	0.29741	1.75952	S	37	1	QSQQPANTDTLVKDNSFNEQDDQEVDNDYKS	1	0.0892478	0.098305	0.00387707	0.364438	0.22636	0.160499	0.0109378	0.612423	0.350051	0.304888	0.419954	0.325888	0.399448	0.304507	0.642273	0.385609	0.547888	0.465132	0.508303	0.71071	0.649633	0.965142	0.98122	0.683873
O60146_T64_1	O60146	SPBC18H10.16	vhc1	vacuolar membrane cation-chloride cotransporter Vhc1	VHC1	SLC12A9	Constant	Ppase target	0.0143892	0.00460373	0.296283	1.09468	T	64	1	RSNSFNELPPLSRSVTFAENEQPNEAVKLGT	1	0.683159	0.138459	0.0256148	2.95004	0.830862	0.156476	0.043694	3.11977	2.75772	2.85079	2.96565	3.16187	3.19055	3.16561	3.49966	3.44288	3.14442	2.85131	3.02836	3.45608	3.42367	3.64417	3.79261	4.06437
O60129_T369_2	O60129	SPBC16G5.15c	fkh2	DNA-binding forkhead transcription factor Fkh2	FKH1,FKH2		Constant	Ppase target	0.00335226	0.000611244	0.292841	1.56158	T	369	2	EPASSTTSARDQTPSTPKDVGSPSTAETSAE	0.92434	0.475528	0.124629	-0.0149512	0.626114	0.357263	0.113621	-0.0106725	0.889004	0.823601	0.68458	0.6665	0.405635	0.439248	0.320022	0.50265	0.329408	1.09194	0.820468	0.730765	0.862773	0.763693	0.73546	0.925428	0.583846
O14470_T174_2	O14470	SPAC23H3.10	ssr2	SWI/SNF and RSC complex subunit Ssr2	SWI3	SMARCC1,SMARCC2	Constant	Ppase target	0.00310945	0.00054065	0.291335	1.72023	T	174	2	LEEKHYSPSLNAMEQTSPKEEDEKSDKVPRV	0.841409	0.190424	0.0866896	0.00529698	0.367424	0.393343	0.123704	0.0125495	0.607991	0.299311	0.351715	0.443966	0.361995	0.361666	0.350546	0.631045	0.435777	0.61628	0.534856	0.497683	0.697622	0.588422	0.865809	0.982475	0.783551
O94488_S1104_2	O94488	SPCC417.07c	mto1	gamma tubulin complex linker Mto1	SPC72	CDK5RAP2,PDE4DIP	Constant	Ppase target	0.000267175	8.64368e-06	0.291229	1.97006	S	1104	2	NRSLSRQIKTDKESNSRSPSISSQEHK____	0.843929	0.832697	0.0192906	0.00542209	0.262263	0.593273	0.0676399	0.0102922	0.519401	0.278276	0.246668	0.269775	0.26861	0.268788	0.321577	0.364523	0.383525	0.562794	0.399885	0.495879	0.570584	0.58329	0.666771	0.746867	0.705503
O94488_S1106_2	O94488	SPCC417.07c	mto1	gamma tubulin complex linker Mto1	SPC72	CDK5RAP2,PDE4DIP	Constant	Ppase target	0.000267175	8.64368e-06	0.291229	1.97006	S	1106	2	SLSRQIKTDKESNSRSPSISSQEHK______	0.945175	0.832697	0.0192906	0.00542209	0.262263	0.593273	0.0676399	0.0102922	0.519401	0.278276	0.246668	0.269775	0.26861	0.268788	0.321577	0.364523	0.383525	0.562794	0.399885	0.495879	0.570584	0.58329	0.666771	0.746867	0.705503
O13735_S370_2	O13735	SPAC15A10.16	bud6	actin nucleation-promoting factor Bud6/Aip3	BUD6	KIAA1217,SRCIN1	Constant	Ppase target	0.000378468	2.03477e-05	0.289494	1.8457	S	370	2	SLRKSPSSFVQKDVYSRSNSLRISQANRSNV	0.81174	0.727094	0.0763415	0.0156993	0.232416	0.888175	0.0586977	0.0208416	0.485914	0.221094	0.214871	0.305891	0.403807	0.272444	0.332523	0.289176	0.698682	0.460514	0.515893	0.580249	0.597454	0.486084	0.635163	0.738261	1.04082
O13735_S374_2	O13735	SPAC15A10.16	bud6	actin nucleation-promoting factor Bud6/Aip3	BUD6	KIAA1217,SRCIN1	Constant	Ppase target	0.000378468	2.03477e-05	0.289494	1.8457	S	374	2	SPSSFVQKDVYSRSNSLRISQANRSNVFPGA	0.978494	0.727094	0.0763415	0.0156993	0.232416	0.888175	0.0586977	0.0208416	0.485914	0.221094	0.214871	0.305891	0.403807	0.272444	0.332523	0.289176	0.698682	0.460514	0.515893	0.580249	0.597454	0.486084	0.635163	0.738261	1.04082
Q92351_S10_1	Q92351	SPAC6G9.06c	pcp1	gamma tubulin complex linker, pericentrin/kendrin Pcp1	SPC110	PCNT	Constant	Ppase target	0.016616	0.00561089	0.283852	1.26741	S	10	1	______MSERDFNTQSPKFKDENANSVISQS	0.999999	0.00391526	0.134971	-0.00106611	1.06894	0.0644173	0.172648	0.00570758	1.30538	1.10115	0.921558	1.20671	0.922347	1.17531	0.919625	1.27117	0.973972	1.25296	1.08237	1.19231	1.3362	1.49489	1.58985	1.58582	1.22826
Q10324_S201_1	Q10324	SPAC17G8.12	sec3	exocyst complex subunit Exo1	SEC3	EXOC1	Constant	Ppase target	0.0267718	0.0104307	0.283346	1.12171	S	201	1	VSSSFNSRVAHNRNFSDGPIVTNLETDQPRI	0.999962	0.557816	0.153525	0.0217247	2.17599	0.766638	0.15349	0.0350502	2.36606	2.29971	2.16905	2.29057	2.28847	2.03311	2.15169	2.63055	2.76138	2.40359	2.30691	2.18544	2.70586	2.39526	2.80095	2.947	3.14629
Q9Y7Y1_S367_1	Q9Y7Y1	SPBC365.07c	tmf1	Golgi coiled-coil protein Tmf1	SGM1	TMF1	Constant	Ppase target	0.00885283	0.00239778	0.283134	1.16671	S	367	1	SDTRNALENFLDNLPSPSEERSRISRSASEA	0.998995	0.47161	0.125259	0.0149091	1.59399	0.696677	0.108966	0.0208059	1.83585	1.44077	1.64126	1.75024	1.57209	1.6885	1.58331	1.99941	1.91128	1.86057	1.98589	1.94412	1.74049	1.77359	2.06536	2.07642	2.40549
Q9Y7P6_S346_2	Q9Y7P6	SPCC1902.02	mug72	oxidoreductase	PAM1,SVL3		Constant	Ppase target	0.00318084	0.000559613	0.281224	1.8037	S	346	2	AKNKRNLTVRAGTPQSSPNFNPAMRRSPVGA	0.760488	0.706946	0.0350821	-0.0068649	0.397967	0.882581	0.059819	-0.0206622	0.775772	0.363798	0.458597	0.419563	0.382871	0.331937	0.286931	0.299774	0.255829	0.837574	0.802243	0.70287	0.794284	0.604935	0.542114	0.445479	0.319591
Q9Y7P6_T343_2	Q9Y7P6	SPCC1902.02	mug72	oxidoreductase	PAM1,SVL3		Constant	Ppase target	0.00318084	0.000559613	0.281224	1.8037	T	343	2	LFDAKNKRNLTVRAGTPQSSPNFNPAMRRSP	0.999533	0.706946	0.0350821	-0.0068649	0.397967	0.882581	0.059819	-0.0206622	0.775772	0.363798	0.458597	0.419563	0.382871	0.331937	0.286931	0.299774	0.255829	0.837574	0.802243	0.70287	0.794284	0.604935	0.542114	0.445479	0.319591
O36025_S651_1	O36025	SPAC4F10.13c	mpd2	GYF domain protein	SMY2,SYH1	GIGYF1,GIGYF2	Constant	Ppase target	0.00105188	0.000108645	0.279645	1.42453	S	651	1	PSLDETISREMSIASSEALPQVEKSNSDQPP	0.843938	0.357577	0.0720664	0.00677387	0.611306	0.765807	0.0804122	0.0183199	0.810128	0.4826	0.558914	0.661739	0.663232	0.76658	0.732997	0.664494	0.739228	0.658668	0.789643	0.881966	0.844516	1.04536	1.05567	1.01422	1.2169
Q9P7X2_S354_2	Q9P7X2	SPBP23A10.14c	ell1	RNA polymerase II transcription elongation factor Ell1		ELL	Constant	Ppase target	0.000324337	1.45436e-05	0.277885	1.45265	S	354	2	YQQQHRIPKLNASNYSPLLSPSSHRKTSGNL	0.820694	0.502933	0.0318822	-0.00404042	0.642192	0.782011	0.0379286	-0.00905076	0.955149	0.652678	0.635917	0.613617	0.585194	0.644266	0.618929	0.65226	0.50841	1.00919	0.936289	0.993453	0.900885	0.891712	0.818927	0.818094	0.765801
Q9P7X2_S358_2	Q9P7X2	SPBP23A10.14c	ell1	RNA polymerase II transcription elongation factor Ell1		ELL	Constant	Ppase target	0.000324337	1.45436e-05	0.277885	1.45265	S	358	2	HRIPKLNASNYSPLLSPSSHRKTSGNLSRTG	0.989924	0.502933	0.0318822	-0.00404042	0.642192	0.782011	0.0379286	-0.00905076	0.955149	0.652678	0.635917	0.613617	0.585194	0.644266	0.618929	0.65226	0.50841	1.00919	0.936289	0.993453	0.900885	0.891712	0.818927	0.818094	0.765801
Q10414_S55_1	Q10414	SPAC1F3.09	mug161	CwfJ family protein, splicing factor Mug161	DRN1	CWF19L1	Constant	Ppase target	0.0189694	0.00667466	0.277499	1.10117	S	55	1	FAICLGNLFSHKRTTSADVVKLKNEKVKVPI	0.997412	0.124284	0.210485	0.00999026	2.67295	0.11827	0.22551	0.0104056	2.94754	2.43113	2.52803	2.81144	2.61297	2.73478	3.00657	3.14883	2.66929	2.97793	2.76517	2.7505	2.98163	2.93846	3.53171	3.24359	2.97404
O14139_T1248_2	O14139	SPAC3G6.01	hrp3	CHD family chromatin remodeller Hrp3	CHD1	CHD1,CHD2	Constant	Ppase target	0.00615564	0.00142378	0.27571	1.15841	T	1248	2	KPNVKSAQKIESATRTPSPAISESRKKPSSK	0.983715	0.0938639	0.105683	0.00428538	1.71053	0.0832328	0.0890603	-0.00338089	2.0399	1.70076	1.63575	1.66469	1.92446	1.77531	1.78701	1.57305	1.86319	2.08087	2.02105	2.07006	1.89777	2.09518	2.13442	1.85405	1.9765
O74505_T300_1	O74505	SPCC594.02c		DUF2456 family conserved fungal protein	YHL026C		Constant	Ppase target	0.000783322	6.76381e-05	0.275677	1.28542	T	300	1	ALPKPEPKMYENSDLTPARTPVTPAPLEKPV	1	0.773502	0.132416	-0.0308296	1.18166	0.779526	0.166994	-0.0395609	1.51846	1.39437	1.27894	1.13396	0.997537	0.965684	0.719758	0.674106	0.562479	1.78035	1.62549	1.52533	1.29902	1.14733	0.92067	0.912066	0.721995
Q9UTM5_S252_1	Q9UTM5	SPAC1420.01c	mks1	GATA-like domain protein	MKS1		Constant	Ppase target	0.00168252	0.000231342	0.275261	1.34598	S	252	1	TSVNDAVSKAIQLVKSTSDLGSLSTNTSSTA	0.84196	0.91473	0.0744964	0.0307406	0.580419	0.961095	0.0536625	0.0336034	0.835641	0.66449	0.611081	0.661507	0.578295	0.748388	0.862795	0.81243	1.42584	0.818522	0.821652	0.781409	0.952852	1.1355	1.19629	1.21787	1.64282
O42932_T34_1	O42932	SPBC16C6.08c	qcr6	ubiquinol-cytochrome-c reductase complex subunit 8, hinge protein Qcr6	QCR6	UQCRH	Constant	Ppase target	0.000594524	4.29113e-05	0.274871	2.31299	T	34	1	ADELIKEDRKQFEENTPSKKNFETQSPDEPS	0.87191	0.018878	0.0377963	-0.000660534	0.21397	0.0718628	0.0813581	-0.00285218	0.504183	0.186502	0.21168	0.231676	0.165097	0.218141	0.216297	0.286654	0.158727	0.495287	0.374053	0.450507	0.532522	0.541359	0.613138	0.523663	0.34321
P78814_S248_1	P78814	SPAC16.02c	srp2	guard protein for 5'-capping of pre-mRNAs Srp2/Npl3	NPL3	SRSF4,SRSF5,SRSF6	Constant	Ppase target	0.0284744	0.0112829	0.273959	1.17248	S	248	1	EYRRGGRDEYRRNSRSDYRRPHDDEYRRPRG	0.988889	0.156265	0.12211	0.00662075	1.54204	0.0188118	0.28623	0.00499325	1.82739	1.45773	1.53143	1.50363	1.56693	1.53664	1.62253	1.91886	1.56932	1.63086	1.5847	1.66143	1.99953	1.80642	2.33633	2.28496	1.59451
O13735_S312_1	O13735	SPAC15A10.16	bud6	actin nucleation-promoting factor Bud6/Aip3	BUD6	KIAA1217,SRCIN1	Constant	Ppase target	0.000273003	1.01806e-05	0.271179	1.96852	S	312	1	KVSKRPSIVRQDSHDSNKLSRRPTINTSFDR	1	0.221714	0.0175483	-0.00118003	0.288252	0.634473	0.0310822	0.00515928	0.515056	0.272352	0.272545	0.290972	0.294204	0.290153	0.313956	0.253777	0.251975	0.478469	0.567978	0.538826	0.549043	0.525336	0.525066	0.554916	0.669731
O14002_S1324_2	O14002	SPAC27E2.09	mak2	phosphorelay sensor kinase Mak2	SLN1		Constant	Ppase target	0.0154505	0.00507241	0.270501	1.20171	S	1324	2	IGEFYYGRGHKFLAKSYITRALSCLKNIGCY	0.903846	0.0538396	0.150024	-0.00450879	1.37258	0.235263	0.132784	0.00927891	1.54657	1.12609	1.31226	1.56421	1.31342	1.5145	1.23967	1.49034	1.16769	1.49262	1.47231	1.69906	1.37524	1.57047	1.76749	1.85447	1.66053
O74964_S151_1	O74964	SPBC4B4.03	rsc1	RSC complex bromodomain subunit Rsc1	RSC1,RSC2	PBRM1	Constant	Ppase target	0.00468597	0.000965924	0.27011	1.16254	S	151	1	ATTSSPISRNPEYSVSPPNGSKFVKNEDEAY	0.999843	0.429157	0.138391	0.0151178	1.55595	0.869884	0.0717248	0.0233649	1.76833	1.53882	1.40669	1.61194	1.49115	1.78893	1.65002	2.01202	1.79461	1.75042	1.73765	1.71072	1.7861	2.00488	2.08232	2.1117	2.27127
O74837_S101_1	O74837	SPCC1183.09c	pmp31	plasma membrane proteolipid Pmp31	PMP3,SNA3,SNA4		Constant	Ppase target	0.0277643	0.0108999	0.268205	1.10653	S	101	1	SPHSGPAPPSYSSLASNDNKHQSP_______	0.999856	0.525306	0.241663	0.0320287	2.29341	0.698649	0.132595	0.0254361	2.60776	2.26171	2.24082	2.23134	2.0427	2.58165	2.91694	3.04737	2.81833	2.4463	2.46619	2.71069	2.68988	2.80905	3.09867	2.94926	3.11646
Q10064_S3096_1	Q10064	SPAC1F5.11c	tra2	NuA4 complex phosphatidylinositol pseudokinase complex subunit Tra2	TRA1	TRRAP	Constant	Ppase target	0.00962535	0.00266453	0.267998	1.33045	S	3096	1	SGSFSSVSQFNSKNGSPSSIDSSEKHQISTV	0.987395	0.0230734	0.1195	-0.00231378	0.827205	0.00155657	0.131645	0.000654871	1.07442	0.816331	0.714822	0.965781	0.811019	0.819968	0.619941	1.01176	0.728443	1.09288	0.955627	0.910544	1.26766	1.02763	1.11143	1.29113	0.975146
O74463_S132_1	O74463	SPCC1739.01		E3 ubiquitin ligase, makorin family	LEE1	MKRN1	Constant	Ppase target	0.00845623	0.00224609	0.267892	1.08979	S	132	1	GASSVASKQMGANQISPSLSSKTMKNPADKA	0.992383	0.0602165	0.218624	-0.00697222	3.03249	0.29917	0.162027	-0.0133373	3.34494	2.68138	2.98026	3.00946	2.96534	3.19124	3.22063	3.23038	2.59076	3.0937	3.30489	3.41382	3.26	3.32583	3.56686	3.15936	2.88813
O13722_T206_1	O13722	SPAC15A10.02	taf12	SAGA complex/transcription factor TFIID complex subunit A Taf12	TAF12	TAF12	Constant	Ppase target	0.000498486	3.36992e-05	0.267712	2.69879	T	206	1	NRQASSANGNNTGTSTPVNASTDTRKSTAST	0.759477	0.463776	0.0150309	0.00176115	0.145262	0.181505	0.0516833	-0.00306632	0.446766	0.112771	0.141003	0.153447	0.167411	0.171352	0.16045	0.174792	0.179492	0.531815	0.468566	0.473271	0.351395	0.369056	0.415779	0.386584	0.405946
Q10411_S57_1	Q10411	SPAC1F3.06c	spo15	mitotic and meiotic spindle pole body protein, gamma tubulin complex linker-related Spo15			Constant	Ppase target	0.00581583	0.00131192	0.266528	1.2684	S	57	1	ISRASTGQLAEDGDTSSQHEDSSEELKRQEV	0.883167	0.305726	0.0869588	0.00727016	0.942128	0.408737	0.120612	0.0126343	1.17111	0.771048	0.919921	1.0422	1.01606	0.977565	1.00949	1.15113	1.05674	1.06346	1.20227	1.17557	1.1536	1.1712	1.58176	1.32385	1.40467
Q09731_T754_1	Q09731	SPAC31A2.14	bun107	WD repeat protein, human WDR48 family Bun107	DUF1	WDR48	Constant	Ppase target	0.00602635	0.0013732	0.26555	2.08006	T	754	1	LAKDKQQTSEASSPGTPRELKTTGELIEDLH	0.999576	0.607085	0.0206384	-0.00323208	0.26849	0.590379	0.095657	-0.0144684	0.612694	0.255634	0.301763	0.227282	0.25164	0.255148	0.259206	0.239437	0.176812	0.687189	0.709336	0.695842	0.471233	0.43809	0.393038	0.334081	0.362511
O13791_S359_2	O13791	SPAC17G6.13	slt1	Schizosaccharomyces specific protein Slt1			Constant	Ppase target	0.00608241	0.00140128	0.26539	1.16574	S	359	2	DTKAGEKLTDSSKQPSPPVAEHFSNETFSAS	1	0.3125	0.101771	0.00864454	1.54072	0.718968	0.0848311	0.0170947	1.74696	1.45514	1.52667	1.60056	1.45553	1.63214	1.62595	1.86262	1.65123	1.61091	1.85579	1.7513	1.8591	1.73158	1.9795	2.00051	2.14427
Q10475_S765_2	Q10475	SPAC17C9.03	tif471	translation initiation factor eIF4G	TIF4631,TIF4632	EIF4G2	Constant	Ppase target	0.000738278	6.06364e-05	0.264623	10.5622	S	765	2	LKASEGKSTSSLSSPSHSTSSKRDLLSGLES	0.99674	0.55918	0.00709481	-0.00100674	0.0347209	0.131963	0.0711211	0.0034937	0.267841	0.0375525	0.0289064	0.0420211	0.0393501	0.0280669	0.0139056	0.0154595	0.0161279	0.161134	0.207285	0.258428	0.317126	0.393782	0.385058	0.330582	0.284977
O14093_S481_1	O14093	SPAC2F3.10	vps54	GARP complex subunit Vps54	VPS54	VPS54	Constant	Ppase target	0.00564386	0.00124553	0.263836	1.48438	S	481	1	GVEMRSVRKSSDLRRSLSAASLSSLSDSSRR	0.998886	0.0691843	0.148134	-0.0050881	0.580302	0.0356295	0.111489	-0.00269988	0.82742	0.799959	0.579715	0.688615	0.278915	0.580203	0.374344	0.525461	0.530271	0.802506	0.764844	1.00171	0.594455	0.889499	0.877273	0.811392	0.726488
O74434_S148_1	O74434	SPCC1682.03c	mug174	coilin, Mug174		COIL	Constant	Ppase target	0.00407251	0.000803136	0.262726	1.07015	S	148	1	SKFMNSKASQKQQMLSPETMQKVDLAGRASP	0.999992	0.445005	0.136947	-0.0154497	3.85355	0.133077	0.132298	-0.00653044	4.05384	3.62814	3.8123	3.92968	3.7401	3.85929	3.79574	3.88161	3.31637	3.88229	4.01491	4.07731	4.00104	3.99643	4.28253	4.05393	3.7566
Q9USP6_T45_1	Q9USP6	SPBC9B6.08	clc1	clathrin light chain Clc1	CLC1	CLTA,CLTB	Constant	Ppase target	0.00135827	0.000164385	0.260257	1.42371	T	45	1	EREKLALGEDAGQFETPEDKDALLNFENDSE	1	0.576011	0.0680587	0.00999428	0.544268	0.761642	0.0658413	0.0148282	0.770687	0.515966	0.534128	0.641068	0.46051	0.64249	0.589455	0.769527	0.760676	0.765009	0.804822	0.740545	0.78909	0.766762	0.978986	1.06471	1.08595
Q10268_S498_1	Q10268	SPAC13G7.04c	mac1	plasma membrane anchored protein, claudin family, predicted membrane sensor Mac1	DCV1,RIM9,TOS7		Constant	Ppase target	0.0208749	0.00756482	0.259934	1.14447	S	498	1	LKNVGNGPRNAPRNNSSNNLHAQGGMPMNMR	0.968026	0.00043461	0.183233	-0.000481369	1.80264	0.000172104	0.314791	-0.000520337	2.06285	1.61693	1.70194	1.7588	1.77908	1.93309	1.87724	2.17315	1.55397	1.84877	1.85579	1.85735	2.02171	2.17165	2.58287	2.50254	1.63299
O74863_S412_2	O74863	SPCC18.13	trm82	tRNA (guanine-N7-)-methyltransferase WD repeat subunit Trm82	TRM82	WDR4	Constant	Ppase target	0.00150805	0.000194365	0.259591	2.23013	S	412	2	RKNHSKFIRSVETGTSSPSVESKDN______	0.980023	0.341655	0.0419572	0.00380805	0.184371	0.24996	0.11775	0.00856417	0.41067	0.107937	0.159086	0.181963	0.246745	0.245301	0.265583	0.237506	0.244099	0.339323	0.314714	0.297441	0.513162	0.533247	0.726314	0.532382	0.508367
Q09891_S249_1	Q09891	SPAC24B11.12c	dnf2	plasma membrane phospholipid-translocating ATPase complex, ATPase subunit Dnf2	DNF1,DNF2	ATP10A,ATP10B,ATP10D	Constant	Ppase target	0.031244	0.0129093	0.25886	1.3441	S	249	1	PSYDSIFRESFEAKRSFEDSKGKVPLSALDG	0.999807	0.0464884	0.157438	0.00437973	0.721635	0.0144746	0.188656	-0.00288052	1.03132	0.680897	0.722759	0.882951	0.567974	0.639904	0.668663	1.11449	0.740706	0.946528	0.97847	0.804297	1.01721	1.07816	1.20633	1.34345	0.714782
O13735_S359_1	O13735	SPAC15A10.16	bud6	actin nucleation-promoting factor Bud6/Aip3	BUD6	KIAA1217,SRCIN1	Constant	Ppase target	0.00013582	2.03416e-06	0.257049	1.41717	S	359	1	DPGTPTSLKSPSLRKSPSSFVQKDVYSRSNS	0.994788	0.758392	0.028576	-0.00637855	0.66083	0.932332	0.023447	-0.010965	0.949984	0.696994	0.656371	0.591931	0.647648	0.618554	0.629895	0.601931	0.486114	0.969063	0.983216	0.922098	0.877708	0.874583	0.875624	0.799794	0.683742
O13936_T854_1	O13936	SPAC23C4.19	spt5	DSIF transcription elongation factor complex subunit Spt5	SPT5	SUPT5H	Constant	Ppase target	0.0325892	0.0136366	0.256365	1.1738	T	854	1	WNSGSKTPAWNSGSRTPAWNSGNKTPAWNAG	1	2.08069e-06	0.217374	-3.9504e-05	1.47531	0.471498	0.082782	0.00985105	1.66244	1.87693	1.60544	1.32837	1.13222	1.52663	1.25837	1.49507	1.57724	1.68243	1.71374	1.66936	1.62523	1.86641	1.66063	1.66159	1.9718
O13773_T107_1	O13773	SPAC17A5.12	ucp7	UBA/TPR/DNAJ domain protein Ucp7	SWA2		Constant	Ppase target	0.000269189	9.07719e-06	0.254669	1.32691	T	107	1	YDPFENLEILHQLSNTPRDKDAVIHDKIEEN	0.994313	0.0119882	0.101924	0.0014145	0.769126	0.00167533	0.0840122	0.000433597	1.03066	0.651054	0.655544	0.714609	0.879782	0.918538	0.888731	0.817256	0.706704	0.928545	0.958264	1.03988	1.03592	1.22347	1.0723	1.02411	0.987082
O14303_S164_1	O14303	SPAC9G1.07		Schizosaccharomyces specific protein			Constant	Ppase target	9.85261e-05	7.76912e-07	0.254644	1.93599	S	164	1	TAYQKQKRKTASYTNSPVTPPINDKNILLPE	0.975633	0.388623	0.0163398	0.0016413	0.260568	0.524676	0.0359257	0.00475538	0.493413	0.285253	0.246817	0.272822	0.248986	0.245491	0.280651	0.297469	0.298968	0.538601	0.537775	0.482942	0.481582	0.459635	0.549798	0.52489	0.638384
O94391_S17_1	O94391	SPBC29A10.16c	cyb502	cytochrome b5 Cyb502	CYB5	CYB5A,CYB5B	Constant	Ppase target	0.00443366	0.000901744	0.25438	1.21637	S	17	1	SVKYFEPEEIVEHNNSKDMYMVINGKVYDVS	1	0.0641358	0.194302	-0.00640842	1.22054	0.0208544	0.144631	-0.00265929	1.44867	1.00511	1.01147	1.22753	1.36002	1.34892	1.11477	1.48199	0.855606	1.39631	1.23849	1.41339	1.45593	1.51023	1.58425	1.64649	1.19537
O60146_S52_1	O60146	SPBC18H10.16	vhc1	vacuolar membrane cation-chloride cotransporter Vhc1	VHC1	SLC12A9	Constant	Ppase target	0.00141689	0.000174397	0.254308	1.18783	S	52	1	STPLLQEPQQSYRSNSFNELPPLSRSVTFAE	0.999986	0.460203	0.0722609	0.00840605	1.29508	0.061833	0.0630711	0.00204	1.59395	1.37805	1.39829	1.30145	1.24175	1.2865	1.26967	1.38523	1.57043	1.62679	1.5908	1.69253	1.58668	1.47979	1.63216	1.56606	1.69102
Q10475_S1364_1	Q10475	SPAC17C9.03	tif471	translation initiation factor eIF4G	TIF4631,TIF4632	EIF4G2	Constant	Ppase target	0.0383393	0.0167707	0.253037	1.27978	S	1364	1	SRTPSRQNSALRREQSVRAPPSNVAVTSANS	0.998264	0.695824	0.185884	0.0354208	0.656471	0.259596	0.139868	0.0104343	1.08441	0.681795	0.645904	0.839956	1.02067	0.750802	0.733854	0.813139	1.74921	1.11526	1.02164	1.13668	1.39755	1.0109	1.07642	1.04121	1.45997
O59800_S334_1	O59800	SPCC550.02c	cwf5	Prp19 complex subunit, RNA-binding Cwf5	ECM2	RBM22	Constant	Ppase target	0.0237491	0.00889436	0.25294	1.49795	S	334	1	STIKNIENEDHENTKSPAVAIPIDPNQPRYR	1	0.00291656	0.0901254	-0.000614111	0.512265	0.276833	0.155403	-0.0121137	0.845702	0.659897	0.518916	0.390814	0.442773	0.618055	0.491679	0.404294	0.537299	0.957177	1.01295	0.91765	0.79323	0.601577	0.58629	0.472105	0.74627
Q09731_S674_1	Q09731	SPAC31A2.14	bun107	WD repeat protein, human WDR48 family Bun107	DUF1	WDR48	Constant	Ppase target	0.00775535	0.00199251	0.252658	1.77233	S	674	1	VRTKEIIPPKVTREGSFMGRLKKLGRSKSSK	1	0.149465	0.0899678	0.00475161	0.293875	0.111733	0.206054	0.00920723	0.515344	0.351208	0.386041	0.371954	0.294455	0.213226	0.205351	0.272294	0.522564	0.83083	0.720354	0.52351	0.393511	0.365245	0.3889	0.437451	0.978557
P36629_S32_1	P36629	SPBC146.07	prp2	U2 small nuclear RNA auxiliary factor small subunit, U2AF-59	MUD2	U2AF2	Constant	Ppase target	0.0142104	0.00453628	0.251241	1.40896	S	32	1	RHRDYRDEEPRRERGSGGIGREDPRGHYGSE	1	0.448923	0.160692	0.0182727	0.486435	0.334484	0.283469	0.0253189	0.688354	0.346856	0.355865	0.344466	0.618707	0.818572	0.877396	0.786015	0.76688	0.462186	0.460666	0.529854	0.720812	1.20224	1.22144	1.37326	0.954228
Q9P380_S13_1	Q9P380	SPBC13A2.04c	ptr2	plasma membrane PTR family peptide transmembrane transporter Ptr2	PTR2	SLC15A1,SLC15A2,SLC15A3,SLC15A4	Constant	Ppase target	0.00530322	0.0011514	0.251093	1.2227	S	13	1	___MSSIEEQITKSDSDFIISEDQSYLSKEK	0.820808	0.828793	0.0799012	0.0221486	0.972433	0.703223	0.12635	0.024504	1.20704	1.07298	0.935216	1.00036	0.899347	1.14273	1.11387	1.35848	1.4968	1.08827	1.11384	1.22327	1.24919	1.42798	1.52653	1.74723	1.65222
Q9UUD0_S380_1	Q9UUD0	SPBC19C2.10		BAR adaptor protein, human endophilin A1-like ortholog		SH3GL2	Constant	Ppase target	0.0131078	0.00407838	0.249825	1.136	S	380	1	EEDIQLSFKQPELSASSAELDEKLKSQCNVS	0.988865	0.550396	0.192021	0.0267671	1.64962	0.414993	0.29506	0.0313098	1.86764	1.52643	1.49033	1.72001	1.60408	1.985	1.91212	2.36442	2.0935	1.60881	1.67882	1.70046	2.00002	2.32634	2.32964	2.78798	2.26242
Q10173_S242_1	Q10173	SPAC27F1.04c	nuf2	Ndc80 complex subunit Nuf2	NUF2	NUF2	Constant	Ppase target	0.00286913	0.000491644	0.24889	1.20053	S	242	1	STLEEIEKLQSSIVHSPEKLKGKIADTSLRI	0.999779	0.129256	0.114419	-0.00555405	1.28003	0.535729	0.0679098	-0.00919071	1.55438	1.08778	1.14109	1.35824	1.42123	1.31873	1.28034	1.26136	1.06047	1.55767	1.45144	1.5167	1.54095	1.53325	1.61583	1.43724	1.26728
O42854_S1346_2	O42854	SPAC23A1.17	bbc1	WIP family cytoskeletal protein Bbc1	BBC1		Constant	Ppase target	0.00820209	0.00215322	0.248003	1.38929	S	1346	2	RKSLHRHLSRSSSRASKKPSIVSTTGPFNES	0.999803	0.708027	0.072933	0.0143089	0.536896	0.920589	0.0633824	0.0271889	0.694739	0.530422	0.487218	0.659157	0.648636	0.616589	0.522592	0.685945	0.945908	0.752336	0.712372	0.628995	0.86079	0.863125	0.920578	0.920462	1.42183
O42923_S156_1	O42923	SPBC16A3.18	cip1	splicing factor, RNA-binding protein Cip1	PIN4	HNRNPM	Constant	Ppase target	0.00080604	7.0812e-05	0.247193	1.25622	S	156	1	SKDNNITNFSLHRSFSASGKMEKNNSFKEVS;SPPSGAESSSESKSFSASGKGNKADTSAEPS	0.999156	0.755093	0.139826	0.0309326	0.748252	0.622744	0.200478	0.0324513	0.984814	0.61869	0.577036	0.700315	1.01483	0.995672	1.20971	1.23371	1.36828	0.76557	0.813471	0.846296	1.37871	1.29051	1.43079	1.58751	1.58293
O14064_S826_2	O14064	SPCC962.02c	bir1	survivin, Bir1	BIR1	BIRC2,BIRC3	Constant	Ppase target	0.00213522	0.000331201	0.246488	1.54732	S	826	2	QEIKNSRTSVQNGTRSVSKNTPEKETKVDKI	0.990905	0.240929	0.0579769	-0.00411517	0.47916	0.00116337	0.0986875	0.000424329	0.693871	0.500734	0.412382	0.495613	0.431598	0.510967	0.376541	0.536472	0.33852	0.672071	0.610803	0.583079	0.671496	0.821534	0.829364	0.80105	0.585333
O14064_T831_2	O14064	SPCC962.02c	bir1	survivin, Bir1	BIR1	BIRC2,BIRC3	Constant	Ppase target	0.00213522	0.000331201	0.246488	1.54732	T	831	2	SRTSVQNGTRSVSKNTPEKETKVDKIDNVSK	0.997318	0.240929	0.0579769	-0.00411517	0.47916	0.00116337	0.0986875	0.000424329	0.693871	0.500734	0.412382	0.495613	0.431598	0.510967	0.376541	0.536472	0.33852	0.672071	0.610803	0.583079	0.671496	0.821534	0.829364	0.80105	0.585333
Q09868_S44_1	Q09868	SPAC12G12.03	cip2	splicing factor, RNA-binding protein Cip2	PIN4	HNRNPM	Constant	Ppase target	0.000877644	8.09621e-05	0.245494	1.35429	S	44	1	PLTFHSEAASLRRKRSNFFPKLDELNGAQDE	1	0.272388	0.0473902	0.0036531	0.667348	0.161385	0.0664469	-0.00367244	0.964121	0.623266	0.688697	0.680795	0.594248	0.728573	0.745091	0.766414	0.716277	0.921744	0.880804	0.970083	0.938884	0.962897	1.05382	0.986553	0.792525
Q9Y7Q7_S738_1	Q9Y7Q7	SPCC297.05		RabGEF, implicated in endosomal transport		DENND3,DENND4A,DENND4B,DENND4C	Constant	Ppase target	0.00274201	0.000463589	0.245148	1.62134	S	738	1	RRNSLTSPYSVPELRSSESNQNKAGSINTGS	0.986671	0.0670087	0.0805259	0.00271889	0.375513	0.629499	0.0862558	0.0141651	0.540538	0.34411	0.269172	0.367242	0.416854	0.55144	0.335226	0.483581	0.388736	0.456468	0.469679	0.491867	0.7281	0.758611	0.623886	0.738782	0.850155
Q1MTN3_S625_1	Q1MTN3	SPBC336.15	pic1	chromosome passenger complex subunit, INCENP ortholog Pic1	SLI15	INCENP	Constant	Ppase target	0.0055647	0.00122217	0.24369	1.68429	S	625	1	KAKNGAANASNMESRSSENETHRFKKFYGKE	0.918336	0.488182	0.106021	0.0130454	0.264803	0.40917	0.197682	0.0207261	0.454728	0.177538	0.215996	0.156923	0.306161	0.526936	0.494012	0.496189	0.475208	0.251458	0.304177	0.419051	0.435539	0.878721	0.886139	0.886372	0.737024
O13858_S276_1	O13858	SPAC1A6.07	sle1	eisosome assembly protein Seg1	SEG1		Constant	Ppase target	0.0396147	0.0175221	0.24123	1.12647	S	276	1	SRKMSPAYTSSYRQNSPSSQVPPVSKKHVII	0.999593	0.375117	0.16255	-0.0158672	2.01847	0.382712	0.17002	-0.0168664	2.26669	1.85379	1.93574	2.04323	1.91001	2.01949	1.88166	2.18379	1.43146	2.1854	2.25909	1.91939	2.48488	2.32169	2.12043	2.1553	1.74283
A9ZLL8_S738_2	A9ZLL8	SPBC16E9.16c	lsd90	Lsd90 protein			Constant	Ppase target	0.0048759	0.00103395	0.240941	2.33898	S	738	2	SESKSSRKERRSSTSSGHGLMNNVRHALGMS	0.944724	0.00353532	0.0265069	0.000198917	0.178552	0.423294	0.100835	0.0108839	0.344698	0.19265	0.199924	0.177349	0.163902	0.198586	0.173945	0.121452	0.211745	0.409627	0.45108	0.435097	0.324339	0.327363	0.355909	0.316317	0.747352
O59810_S125_1	O59810	SPCC550.14	vgl1	KH domain RNA binding protein, vigilin	SCP160	HDLBP	Constant	Ppase target	0.00874617	0.00234912	0.23745	1.33635	S	125	1	KPRIVSWVRKTASNTSVAGSDSVSRDKIPFS	0.997671	0.92018	0.037884	0.0162056	0.592527	0.96548	0.047746	0.0318127	0.720727	0.584546	0.553176	0.57356	0.655609	0.772703	0.726446	0.811937	0.969755	0.750271	0.691721	0.774024	0.838926	0.968243	0.931605	1.03333	1.55921
Q10192_S168_1	Q10192	SPBC11C11.07	rpl1801	60S ribosomal protein L18	RPL18A,RPL18B	RPL18	Constant	Ppase target	0.0394469	0.0173924	0.237138	1.35703	S	168	1	HFGFGPHKHKAPYVRSEGRKFERARGRRKSR	0.999831	0.305279	0.087707	-0.007325	0.715468	0.352063	0.16686	-0.0154962	1.0098	0.840665	0.777953	0.651948	0.707447	0.606777	0.623751	0.473141	0.631865	0.88183	1.05357	1.31977	0.788669	1.04051	0.7286	0.674173	0.723526
Q9USP7_S347_1	Q9USP7	SPBC902.06	mto2	gamma tubulin complex linker Mto2			Constant	Ppase target	0.00113884	0.000126857	0.236662	1.28066	S	347	1	PPSQMYSAASHFRYRSDPSTRHVSNSTNKSS	0.998123	0.791824	0.0747253	0.018361	0.714697	0.873759	0.0587752	0.0194814	0.943517	0.727199	0.745958	0.622343	0.720598	0.871719	1.03173	0.883207	1.14304	0.935851	0.949298	1.01908	0.869553	1.13583	1.14637	1.15735	1.42576
O74417_S121_1	O74417	SPCC14G10.04	eap1	eIF4E-associated protein Eap1	EAP1		Constant	Ppase target	0.00511115	0.00110034	0.235261	1.26368	S	121	1	YNGVASLRYRNGASVSRSSSIGHSGSTAPWS	0.999985	0.231672	0.124312	0.00860013	0.832031	0.681485	0.0867074	0.015979	1.01564	0.779839	0.720593	0.810107	1.14788	0.941921	0.8382	0.817886	1.08143	0.950012	1.06096	1.10947	1.1794	1.08203	1.02165	1.1194	1.49702
O14079_S278_1	O14079	SPACUNK4.14	mdb1	BRCT domain protein Mdb1		MDC1	Constant	Ppase target	0.00608241	0.00139716	0.234789	2.00368	S	278	1	GDPSLKPAEVFDRKQSAEINSPIEKDVNPQQ	1	0.575502	0.0468469	0.00687221	0.185823	0.518534	0.128346	0.016781	0.35125	0.177746	0.193244	0.166983	0.159538	0.253475	0.233075	0.375751	0.311619	0.325892	0.307857	0.264088	0.318973	0.479216	0.639674	0.807582	0.606459
Q9P7Y9_S490_1	Q9P7Y9	SPAPYUG7.02c	sin1	MAP kinase and TOR substrate adaptor Sin1	AVO1	MAPKAP1	Constant	Ppase target	0.000973508	9.64544e-05	0.232301	1.15392	S	490	1	MKQLERFKYTLRVAGSDTVLPLDKTFSSLDG	0.820791	0.802349	0.0654989	0.0166263	1.39285	0.678731	0.0495654	0.00907659	1.678	1.35409	1.32873	1.41723	1.41938	1.53044	1.56552	1.73182	1.7267	1.61766	1.64272	1.69377	1.74384	1.70039	1.83344	1.84925	1.85125
P78890_S27_1	P78890	SPAC23H3.15c	ddr48	DNA damage-responsive protein Ddr48	DDR48		Constant	Ppase target	0.000866599	7.96833e-05	0.23172	1.69371	S	27	1	NSAKQYSSSAGAVHNSDEPFSSSGAPQNRNF	0.946235	0.102762	0.0300856	-0.00128278	0.343008	0.178003	0.0664156	-0.00389385	0.593005	0.281557	0.360825	0.322474	0.358781	0.375133	0.351227	0.331331	0.290897	0.521644	0.652176	0.711951	0.497856	0.588346	0.508905	0.517228	0.527876
Q9P6M1_T219_2	Q9P6M1	SPAC688.04c	gst3	glutathione S-transferase Gst3	GTT1		Constant	Ppase target	0.0432687	0.0196086	0.231604	1.11502	T	219	2	PACRIAAEKVEDNTLTLFSDVERYSHPPTPP	0.76323	0.601553	0.125505	0.0194287	1.87762	0.37652	0.127553	0.0124883	2.15781	1.64074	1.92582	1.81547	2.13204	2.0676	2.15927	2.05358	2.31445	2.09675	2.10462	2.43702	2.03597	2.26937	2.33741	2.16828	2.51238
O42954_T155_1	O42954	SPBC19G7.06	mbx1	DNA-binding transcription factor, MADS-box Mbx1	ARG80,MCM1	MEF2A,MEF2B,MEF2C,MEF2D	Constant	Ppase target	0.000267175	8.37785e-06	0.231163	1.33858	T	155	1	DFQSFTIKSSTTYHTTPTTASENKKIESITI	0.922696	0.833703	0.0432532	-0.0122015	0.768158	0.747885	0.0753224	-0.0163445	1.02832	0.810079	0.796455	0.809728	0.68716	0.640662	0.611386	0.599705	0.50681	1.09164	1.12249	1.04399	0.955096	0.839708	0.772947	0.77678	0.70864
Q9P6M1_S240_2	Q9P6M1	SPAC688.04c	gst3	glutathione S-transferase Gst3	GTT1		Constant	Ppase target	0.00946756	0.00260569	0.230866	1.14118	S	240	2	ERYSHPPTPPPEQVRSDE_____________	1	0.523675	0.1126	0.0148747	1.53117	0.442355	0.0808859	0.00907631	1.80262	1.35972	1.44376	1.52798	1.66998	1.82221	1.75318	1.67801	1.82749	1.7139	1.74269	2.00631	1.77693	1.86603	1.8801	1.9198	2.0235
O74627_S302_1	O74627	SPBC32F12.06	pch1	P-TEFB associated cyclin, cyclin T Pch1	BUR2	CCNQ,CCNT1,CCNT2	Constant	Ppase target	0.0309171	0.0126823	0.229364	1.2974	S	302	1	TQATPQHQNSSGRTDSFHSLNTETPSKSTVD	0.95649	0.315481	0.12713	0.0108736	0.695118	0.780962	0.125734	0.0299114	0.791218	0.546	0.603062	0.701563	0.686599	0.959062	0.85284	1.00311	0.817629	0.641008	0.67489	0.792325	0.977207	0.990441	1.28154	1.25199	1.39538
Q9UUI8_S25_1	Q9UUI8	SPAC22F8.04	pet1	Golgi phosphoenolpyruvate transmembrane transporter Pet1		SLC35C1	Constant	Ppase target	0.031963	0.0133234	0.227512	1.35163	S	25	1	HYSPLKDEDPLDHIDSQTALDSMETDSTGKS	0.806263	0.498428	0.113466	0.0142505	0.547261	0.419483	0.199198	0.0213336	0.725191	0.716509	0.465045	0.554945	0.420334	0.634765	0.630478	0.90267	0.851365	0.61791	0.597677	0.693929	0.729686	0.861301	1.08284	1.4148	0.998065
O14139_S1250_2	O14139	SPAC3G6.01	hrp3	CHD family chromatin remodeller Hrp3	CHD1	CHD1,CHD2	Constant	Ppase target	0.0187305	0.00655204	0.226644	1.15909	S	1250	2	NVKSAQKIESATRTPSPAISESRKKPSSKDT	0.998875	0.0257156	0.0883395	0.00180817	1.412	0.623444	0.0798924	-0.0129515	1.74196	1.40027	1.35343	1.39067	1.58329	1.44008	1.45906	1.26784	1.50262	1.79889	1.71456	1.7737	1.60478	1.68681	1.7384	1.44161	1.45166
Q09822_S700_1	Q09822	SPAC20G8.05c	cdc15	F-BAR domain protein Cdc15	HOF1	PSTPIP1,PSTPIP2	Constant	Ppase target	0.027213	0.0106461	0.225922	1.50599	S	700	1	SARESLRHSRSNMSRSPSPMLSRRSSTLRPS	0.999687	0.63742	0.0504364	-0.00842528	0.505474	0.635813	0.133781	-0.0222704	0.828312	0.449044	0.466765	0.491978	0.582305	0.491895	0.449391	0.345553	0.295042	0.766947	0.889442	1.00933	0.780947	0.704984	0.442144	0.366858	0.4187
Q9P6S6_S114_1	Q9P6S6	SPBC27.01c	pga2	protein trafficking protein Pga2	PGA2		Constant	Ppase target	0.0426116	0.019199	0.224635	1.20257	S	114	1	RIRKQREEYFKNQDKSPLDAYADDDEDIEEH	0.998392	0.522799	0.16231	0.0214039	0.959085	0.48074	0.194362	0.0235616	1.16862	0.756887	0.895367	1.20221	1.02669	1.02628	1.05564	1.51997	1.38825	1.16948	0.973747	1.05044	1.2984	1.24951	1.58488	1.82315	1.51877
Q10268_S691_1	Q10268	SPAC13G7.04c	mac1	plasma membrane anchored protein, claudin family, predicted membrane sensor Mac1	DCV1,RIM9,TOS7		Constant	Ppase target	0.00155295	0.000202157	0.224127	1.29595	S	691	1	NMSRPSFELNGSRNPSHGSLNTAHAGMGYGP	0.990028	0.00028324	0.106427	-0.000225694	0.758881	0.209962	0.140225	0.00910754	0.917675	0.634942	0.644549	0.709824	0.851107	0.849991	0.872089	0.870344	0.625564	0.757872	0.790042	0.846794	1.07044	1.04242	1.18509	1.18442	0.974348
O13930_T349_1	O13930	SPAC23C4.10	sec2	RabGEF Sec2	SEC2	RAB3IL1,RAB3IP	Constant	Ppase target	0.000498486	3.36913e-05	0.224117	4.00409	T	349	1	ARSRSAYSTSANYSNTPPRNTVTPSTARSST	0.979999	0.251941	0.0243305	-0.00177894	0.0870566	0.584773	0.0534351	-0.00798927	0.354646	0.125284	0.116442	0.0623236	0.0698866	0.0637299	0.0507369	0.0415759	0.0668533	0.386164	0.405358	0.373725	0.297779	0.325263	0.198914	0.182399	0.220165
O13713_S289_1	O13713	SPAC14C4.06c	nab2	nuclear poly(A) binding protein Nab2	NAB2	ZC3H14	Constant	Ppase target	0.000259069	7.61814e-06	0.223813	1.48128	S	289	1	NMTWRPPSKTEETSLSERSFAVNESEEQLHV	0.999983	0.722118	0.0412833	0.00838452	0.406349	0.656628	0.0633455	0.0110363	0.611599	0.362175	0.380056	0.395893	0.500346	0.526539	0.454661	0.492032	0.608623	0.554716	0.581562	0.667542	0.641032	0.820402	0.654933	0.695027	0.895612
Q9Y7U0_S292_1	Q9Y7U0	SPCC63.14	eis1	eisosome assembly protein Eis1	EIS1,LPX2		Constant	Ppase target	0.000603486	4.3905e-05	0.222616	1.27481	S	292	1	LDAATRHNINSVAAASYVAARSRVIEEEEEP	0.823659	0.179026	0.0718217	0.00422551	0.780505	0.23657	0.0769778	0.00539871	0.994908	0.76547	0.640349	0.883698	0.773158	0.816675	0.867325	0.904975	0.82902	0.961209	0.887145	1.00207	1.10242	1.02839	1.01837	1.20328	1.05871
O94497_S8_2	O94497	SPBC18E5.07	aim21	barbed end F-actin assembly inhibitor	AIM21		Constant	Ppase target	0.000324337	1.43522e-05	0.22258	1.41278	S	8	2	________MSETSSNSPASGSKEAVPKSLAG	0.99516	0.321985	0.0422616	0.00366922	0.513535	0.000385819	0.074214	0.000183692	0.760513	0.468905	0.453901	0.525867	0.533121	0.586515	0.601975	0.584872	0.558601	0.68997	0.652469	0.780088	0.843141	0.760448	0.815008	0.868128	0.685141
Q10475_S446_2	Q10475	SPAC17C9.03	tif471	translation initiation factor eIF4G	TIF4631,TIF4632	EIF4G2	Constant	Ppase target	0.00336366	0.000614094	0.222086	1.18543	S	446	2	YTQNFPNMSRSGSQVSDQVVESPNSSTLSPR	0.997416	0.736472	0.153781	0.032389	0.970967	0.918283	0.0879193	0.0371317	1.15985	0.819699	0.841612	0.865511	1.15734	1.39486	1.39505	1.50413	1.60332	1.04938	1.13147	1.18101	1.22618	1.50507	1.54208	1.74018	1.98284
O59740_S193_1	O59740	SPBC530.04	mod5	Tea1 anchoring protein Mod5			Constant	Ppase target	0.0481044	0.0225465	0.221921	1.15917	S	193	1	DSSRPGRYSYRTKSASPALIDTSTLDSRLNF	0.999999	0.00318008	0.0497867	-0.000354286	1.39671	0.342692	0.146064	-0.0132874	1.70916	1.45486	1.3641	1.33462	1.36799	1.41016	1.49012	1.36248	1.36952	1.72036	1.84067	1.92732	1.53116	1.53262	1.46748	1.37357	1.53604
O94358_T757_1	O94358	SPBC428.10		Schizosaccharomyces pombe specific protein			Constant	Ppase target	0.0436666	0.0198203	0.22186	1.28921	T	757	1	TADSLSSPKRQSVPSTPKASLSPRVHKSMTY	0.97553	0.630504	0.126303	-0.0207866	0.912622	0.369875	0.289551	-0.0279491	1.18462	1.05041	1.10743	0.831035	0.719153	0.674012	0.560543	0.727234	0.467113	1.59307	1.61013	0.773106	0.976365	0.722227	0.726719	0.848812	0.661381
P36592_S398_1	P36592	SPAC30D11.10	rad52	DNA recombination mediator Rad52 (previously Rad22)	RAD52	RAD52	Constant	Ppase target	0.00230406	0.000364243	0.219831	1.76983	S	398	1	QRASVLPIIKQSSQTSPVSNNSMIRDSESII	0.938295	0.875379	0.032301	-0.0107857	0.361056	0.872894	0.0602005	-0.0198759	0.644518	0.376077	0.422981	0.330196	0.272281	0.285808	0.27686	0.215739	0.104505	0.629965	0.704343	0.714096	0.540392	0.493341	0.437415	0.31049	0.21305
O74561_S278_1	O74561	SPCC970.08	kcs1	inositol polyphosphate kinase Kcs1	KCS1	IP6K1,IP6K2,IP6K3	Constant	Ppase target	0.0101683	0.00287764	0.219576	1.51547	S	278	1	DASFELERSVSRSYQSPASTPRSSVSSVSSS	0.840002	0.000248486	0.0581796	-0.00011556	0.426779	0.103152	0.123273	-0.00526717	0.682416	0.46229	0.482522	0.342704	0.450351	0.443421	0.446611	0.313405	0.466458	0.594743	0.623262	0.749704	0.84443	0.783853	0.492853	0.447229	0.628296
Q9HDX7_S331_1	Q9HDX7	SPAPB1A10.13		Schizosaccharomyces specific protein			Constant	Ppase target	0.00184186	0.000266929	0.218917	1.22547	S	331	1	GNVEVSSPLSFSASKSPAAVDSSTKTPTEQV	0.999996	0.811465	0.0646432	0.0168963	0.852657	0.357706	0.129633	0.0121882	1.10453	0.843756	0.787444	0.863577	0.860468	0.990136	1.03449	1.19214	1.19544	1.0161	0.975598	1.03974	1.1591	1.31655	1.30109	1.47054	1.24007
O13718_S536_1	O13718	SPAC14C4.11	vtc2	vacuolar transporter chaperone (VTC) complex polyphosphate synthetase subunit Vtc2/3	VTC2,VTC3		Constant	Ppase target	0.00012149	1.38973e-06	0.218531	2.78763	S	536	1	QRVLKQNMTPEPSQPSPLVNRLKANEMHPVS	0.992874	0.44581	0.0252397	-0.00285207	0.142211	0.827802	0.0185658	-0.00512854	0.376677	0.180785	0.166143	0.130757	0.127414	0.0866666	0.107038	0.0820901	0.0970773	0.348062	0.377535	0.411183	0.369317	0.332646	0.32063	0.313311	0.253533
P50537_S432_2	P50537	SPAPB8E5.03	mae1	plasma membrane malate/succinate:proton symporter Mae1			Constant	Ppase target	0.0118411	0.00354338	0.217959	1.17189	S	432	2	VDTHVTSTGGESDPPSSEHESV_________	0.799834	0.818804	0.0547656	-0.0146674	1.37071	0.78168	0.100637	-0.0239914	1.65393	1.3529	1.48267	1.2782	1.33835	1.24978	1.27095	1.14605	1.02538	1.52423	1.64881	1.60779	1.53909	1.53928	1.64523	1.44091	0.942609
O74558_S46_1	O74558	SPCC970.04c	mob2	protein kinase activator Mob2	MOB2	MOB1A,MOB3A,MOB3B,MOB3C	Constant	Ppase target	0.00013582	1.90416e-06	0.21567	2.04957	S	46	1	SFSKKSSTSQLVRTGSPSVEPTALYLQQPFV	0.78138	0.611785	0.0239737	0.00379165	0.178942	0.349746	0.0561712	0.00519013	0.384823	0.169582	0.178429	0.154438	0.195748	0.19693	0.227223	0.276017	0.245505	0.402222	0.326504	0.340807	0.413403	0.390613	0.506836	0.539	0.44985
Q9P6S5_S265_1	Q9P6S5	SPBC27.02c	ask1	DASH complex subunit Ask1	ASK1		Constant	Ppase target	0.0017027	0.000235294	0.215566	1.16021	S	265	1	SINPSGMSPPKTIQFSPHTMGVGSSQQANER	0.998206	0.759959	0.106754	-0.0239312	1.51302	0.693329	0.130152	-0.0246555	1.73366	1.403	1.50399	1.57669	1.61293	1.33807	1.30702	1.03678	0.985532	1.59026	1.69347	1.9763	1.7048	1.59311	1.47087	1.26054	1.19919
O14224_S47_1	O14224	SPAC6F12.06	rdi1	Rho GDP dissociation inhibitor Rdi1	RDI1	ARHGDIA,ARHGDIB	Constant	Ppase target	0.0031831	0.000560739	0.213301	1.30524	S	47	1	KKSLNEYMKMDAEDESLQKWKASLGITGTGY	1	0.35236	0.0739169	0.0068691	0.650719	0.548099	0.108503	0.0150549	0.806719	0.537105	0.633453	0.641264	0.657319	0.79831	0.754696	0.831322	0.73695	0.603341	0.748494	0.885045	0.895667	0.922941	1.09019	1.07959	1.07156
Q09750_S904_1	Q09750	SPBC12C2.10c	pst1	Clr6 I prime and Rpd3L histone deacetylase complex subunit Pst1	SIN3	SIN3A,SIN3B	Constant	Ppase target	0.0448585	0.0205563	0.213299	1.10345	S	904	1	DSLSSSLIEKPRASSSPIHHANNNGLRLLKD	0.964701	0.71643	0.153007	0.0306406	1.84737	0.400092	0.171092	0.0176034	2.15193	1.74102	1.80396	1.71352	2.07955	2.12847	2.42194	2.05949	2.5469	2.00641	2.0929	2.3655	2.15693	2.31741	2.57789	2.05892	2.62528
Q10414_T333_2	Q10414	SPAC1F3.09	mug161	CwfJ family protein, splicing factor Mug161	DRN1	CWF19L1	Constant	Ppase target	0.000182668	3.84476e-06	0.211761	1.29745	T	333	2	ESHSALNNLHKSESGTSLNNRRSKVGPGSCF	0.769296	0.746303	0.0903696	0.0195277	0.575222	0.631928	0.112485	0.0185691	0.793693	0.518384	0.482059	0.54486	0.657673	0.720452	0.894137	0.932512	0.945253	0.705453	0.695237	0.748367	0.832631	1.02368	1.15245	1.11274	1.11886
O14340_S843_2	O14340	SPBC2F12.05c	osh2	sterol transfer protein Osh2	OSH2,SWH1	OSBP,OSBP2,OSBPL1A,OSBPL2	Constant	Ppase target	0.0148222	0.00482545	0.211142	1.26453	S	843	2	VSEKPVSHQAKPSNASQLSRNTDDTQAKEAP	0.995734	0.189583	0.163709	0.00997581	0.728336	0.110949	0.177092	0.00788183	0.954135	0.688082	0.638811	0.793315	0.632653	0.797913	0.777637	1.24426	0.812661	1.00384	0.84412	0.77466	0.957736	0.939945	1.22978	1.38242	0.941964
O14340_S846_2	O14340	SPBC2F12.05c	osh2	sterol transfer protein Osh2	OSH2,SWH1	OSBP,OSBP2,OSBPL1A,OSBPL2	Constant	Ppase target	0.0148222	0.00482545	0.211142	1.26453	S	846	2	KPVSHQAKPSNASQLSRNTDDTQAKEAPKEA	0.999233	0.189583	0.163709	0.00997581	0.728336	0.110949	0.177092	0.00788183	0.954135	0.688082	0.638811	0.793315	0.632653	0.797913	0.777637	1.24426	0.812661	1.00384	0.84412	0.77466	0.957736	0.939945	1.22978	1.38242	0.941964
O60129_S564_1	O60129	SPBC16G5.15c	fkh2	DNA-binding forkhead transcription factor Fkh2	FKH1,FKH2		Constant	Ppase target	0.0313759	0.012971	0.210926	1.12124	S	564	1	SANKQAKEMESKMSNSPTQKSKTEENNQAVR	0.99939	0.449699	0.201986	0.0230045	1.57871	0.156879	0.230743	0.01254	1.86288	1.50151	1.3305	1.41172	2.03798	1.82738	1.9874	1.76094	2.06047	1.68369	1.65491	1.6535	2.16214	1.99167	2.32093	2.22175	1.91672
O59761_S72_1	O59761	SPCC1020.08	tyw1	tRNA wybutosine biosynthesis protein Tyw1	TYW1	TYW1	Constant	Ppase target	0.0145655	0.00469189	0.210118	1.17369	S	72	1	EVKRFKRVGKRGKIGSPSSSIRKQNDTIDWK	0.936538	0.361043	0.133709	0.0126629	1.12106	0.376309	0.155756	0.0152427	1.31312	1.03209	1.11151	1.16917	1.10227	1.11647	1.2454	1.59813	1.30258	1.45328	1.23849	1.14145	1.20646	1.46659	1.54174	1.76981	1.54074
Q10315_S185_1	Q10315	SPAC17G8.03c	bur6	negative cofactor 2 complex subunit Bur6	BUR6	DRAP1	Constant	Ppase target	0.0154781	0.00508856	0.210011	1.24984	S	185	1	EADHEEKASVDHGNFSDKTTSEASSASGDE_	1	0.260405	0.0824601	0.00616455	0.797439	0.68132	0.0908473	0.0167355	0.933454	0.885688	0.738665	0.854386	0.643799	0.925193	0.825408	0.913484	0.938104	0.965045	0.91838	0.972867	0.917481	0.898756	1.1215	1.32405	1.28674
O14291_T18_1	O14291	SPAC9E9.05	sor1	sororin, WAPL antagonist Sor1		CDCA5	Constant	Ppase target	0.0139627	0.00443581	0.209305	1.32995	T	18	1	SDDSFVKTAHVIETSTPENKKLSHRFKSVEI	0.995719	0.812046	0.0963735	-0.0252378	0.811023	0.872342	0.0697413	-0.0229688	1.00444	0.887157	0.757845	0.966772	0.627037	0.648508	0.455594	0.487226	0.244729	1.11571	0.954443	0.849514	0.976303	0.919771	0.760488	0.753809	0.419269
O94653_S562_2	O94653	SPBC31E1.06	bms1	GTP binding protein Bms1	BMS1	BMS1	Constant	Ppase target	0.00175111	0.000245179	0.208402	1.374	S	562	2	DDEEDFFKVSKVANESISSNHEKLMESESDR	0.995914	0.0715481	0.165047	-0.00577239	0.597639	0.158431	0.220809	-0.0120704	0.850127	0.400739	0.387629	0.551298	0.751471	0.793947	0.716705	0.548134	0.307935	0.58783	0.584093	0.762486	1.037	1.02569	1.02965	0.766198	0.332128
O94653_S565_2	O94653	SPBC31E1.06	bms1	GTP binding protein Bms1	BMS1	BMS1	Constant	Ppase target	0.00175111	0.000245179	0.208402	1.374	S	565	2	EDFFKVSKVANESISSNHEKLMESESDRLSK	0.77787	0.0715481	0.165047	-0.00577239	0.597639	0.158431	0.220809	-0.0120704	0.850127	0.400739	0.387629	0.551298	0.751471	0.793947	0.716705	0.548134	0.307935	0.58783	0.584093	0.762486	1.037	1.02569	1.02965	0.766198	0.332128
Q09831_S182_1	Q09831	SPAC4G8.05	ppk14	serine/threonine protein kinase Ppk14	FPK1,KIN82		Constant	Ppase target	0.0194718	0.0069049	0.208363	1.29745	S	182	1	IKKTVATRARTYSSNSIKICDVEVGPSSFEK	0.935942	0.327011	0.0651097	0.00571811	0.660458	0.701097	0.11372	0.0219427	0.755249	0.709911	0.65098	0.693571	0.689372	0.576565	0.643952	0.838137	0.801392	0.77726	0.740008	0.792418	0.822666	0.677302	0.979126	1.2486	1.2334
O74505_T304_1	O74505	SPCC594.02c		DUF2456 family conserved fungal protein	YHL026C		Constant	Ppase target	0.00331783	0.000599653	0.204791	1.1177	T	304	1	PEPKMYENSDLTPARTPVTPAPLEKPVNLAP	0.964517	0.687984	0.152787	0.0285836	1.53982	0.531219	0.187265	0.0251152	1.76889	1.38649	1.44224	1.41331	1.69991	1.89446	2.01948	1.98444	2.07889	1.55415	1.66288	1.72114	1.87869	1.96363	2.32621	2.29117	2.15968
Q10146_S714_1	Q10146	SPAC1F3.01	rrp6	exosome 3'-5' exoribonuclease subunit Rrp6	RRP6	EXOSC10	Constant	Ppase target	0.000271845	1.00752e-05	0.204194	1.99444	S	714	1	NSGKLTIEAEHVSNDSPIINEAPFDYKNQKN	0.883717	0.848784	0.0211024	0.00629886	0.161243	0.722598	0.0437898	0.00890423	0.347199	0.156596	0.177618	0.148515	0.174547	0.201707	0.259809	0.203428	0.320464	0.337061	0.335974	0.363975	0.456869	0.380224	0.424894	0.373039	0.604197
O43024_S455_1	O43024	SPBC354.10	def1	RNAPII degradation factor Def1	DEF1	UBAP2,UBAP2L	Constant	Ppase target	0.00258764	0.000425057	0.203899	1.54429	S	455	1	FGSLTLGGEDKKSTKSSSDNIAQSGPRSSYF	0.750328	0.666724	0.0486759	0.0086739	0.313897	0.661079	0.0745494	0.0131175	0.48669	0.235808	0.307484	0.29643	0.436906	0.371943	0.436676	0.400808	0.510858	0.530818	0.447423	0.401776	0.514352	0.558212	0.773709	0.638065	0.763747
O14139_S974_1	O14139	SPAC3G6.01	hrp3	CHD family chromatin remodeller Hrp3	CHD1	CHD1,CHD2	Constant	Ppase target	0.0270037	0.0105333	0.2038	1.0718	S	974	1	SSRRGNRPYPSSAVESPSYSGTSERKSKKQM	0.997777	0.590885	0.122889	0.0186068	2.7082	0.712471	0.130577	0.0258964	2.86098	2.75547	2.66345	2.51454	2.87305	2.93447	3.02777	2.77928	3.15957	2.70073	2.70833	2.98996	2.99464	3.11542	3.31597	3.07047	3.44248
Q9UUI2_S81_1	Q9UUI2	SPAC22F8.12c	shf1	histone H2B-K119 ubiquitin ligase complex (HULC) subunit Shf1	LGE1	PPHLN1	Constant	Ppase target	0.00999589	0.00279912	0.203184	1.50607	S	81	1	SPYHYRVPSNNSTRASFGAASTDTNVELPKI	1	0.235349	0.0876874	0.00612902	0.358591	0.0919771	0.132934	-0.00533037	0.641991	0.244927	0.290949	0.414838	0.315376	0.494172	0.523	0.513661	0.415031	0.516558	0.469269	0.591818	0.684187	0.804907	0.733236	0.67952	0.357932
Q10165_T643_1	Q10165	SPAC26A3.10	cnt6	centaurin ADP ribosylation factor GTPase activating protein family		ACAP1,ACAP2,ACAP3	Constant	Ppase target	0.015376	0.00504442	0.202624	1.17253	T	643	1	CEAAKISSFQLSRVATPLSASVRRPSKVFPL	0.995482	0.00904841	0.14286	0.00171989	1.16236	0.0311022	0.16157	-0.00364708	1.40255	1.06849	0.953421	1.13483	1.42706	1.13406	1.27884	1.31226	1.08625	1.29012	1.22946	1.30469	1.52794	1.47816	1.70091	1.30103	1.18389
O74352_S299_1	O74352	SPBC21D10.12	hob1	BAR adaptor protein Hob1	RVS167	AMPH,BIN1,BIN2	Constant	Ppase target	0.000640536	4.85045e-05	0.201715	1.2113	S	299	1	RPGMGPGGKDATASSSSSFSSKREEAAAEPS	0.855228	0.916828	0.0294622	0.012324	0.86837	0.880927	0.044595	0.015282	1.04938	0.906637	0.880321	0.872217	0.835198	0.951751	0.988316	1.02913	1.17353	1.02568	1.00977	1.07706	1.10221	1.09908	1.28347	1.26233	1.39122
Q9UTK4_S1056_1	Q9UTK4	SPAC1486.05	nup189	nucleoporin Nup98 and Nup96	NUP145	NUP98	Constant	Ppase target	0.0442864	0.0202435	0.201348	1.11887	S	1056	1	MSKKVKLDFSSDSNVSERGDYDDNAKKVDEV	0.999121	0.466131	0.141435	0.0166503	1.57724	0.0978282	0.132744	0.00550722	1.85659	1.56059	1.47687	1.62393	1.56545	1.73099	1.61283	2.11307	1.86663	1.72879	1.69698	1.85098	1.96755	1.89634	2.12043	2.06259	1.83748
Q10475_S872_1	Q10475	SPAC17C9.03	tif471	translation initiation factor eIF4G	TIF4631,TIF4632	EIF4G2	Constant	Ppase target	0.0454995	0.0209854	0.199535	1.30799	S	872	1	TVASAFSDKSSRGMYSSSRQSSRSGSNTHSH	0.958297	0.438605	0.133986	0.0149208	0.543411	0.00121227	0.120088	0.000527101	0.843702	0.575255	0.532657	0.526748	0.812803	0.620107	0.614282	0.45687	1.04413	0.730671	0.740958	0.986394	0.884488	1.01629	0.878812	0.651174	0.890343
Q10414_S309_1	Q10414	SPAC1F3.09	mug161	CwfJ family protein, splicing factor Mug161	DRN1	CWF19L1	Constant	Ppase target	0.00158197	0.000210834	0.199132	1.29252	S	309	1	SKSSTALFKSKKDSSSSLNKMHKSESHSALN	0.804771	0.646413	0.0824732	0.0140491	0.582397	0.680987	0.085067	0.0156587	0.770261	0.536881	0.493849	0.677037	0.627523	0.659562	0.659156	0.926545	0.865373	0.713348	0.751271	0.727236	0.866677	0.804127	0.978861	1.13334	1.06412
Q00619_S337_1	Q00619	SPAC11H11.04	mam2	pheromone p-factor receptor Mam2	STE2		Constant	Ppase target	0.000543557	3.80527e-05	0.198985	1.38418	S	337	1	VDRTFDIKHTPSDDYSISDESETKKWT____	0.968264	0.0334256	0.0503488	0.00117962	0.509693	0.000257159	0.0482602	9.75159e-05	0.716252	0.539644	0.487186	0.506603	0.464476	0.592171	0.440137	0.588398	0.524987	0.750607	0.692987	0.671305	0.679391	0.704217	0.754903	0.814087	0.667982
O74526_S165_1	O74526	SPCC70.05c	nnk1	serine/threonine protein kinase Nnk1	NNK1		Constant	Ppase target	0.0373315	0.0161847	0.198966	1.42879	S	165	1	FGSFINNHILHKNTSSHPSSPVNGKSSDIHK	0.993815	0.0572138	0.0726133	0.00225367	0.448245	0.793632	0.0889316	0.0219722	0.50918	0.380222	0.39459	0.409306	0.546037	0.530125	0.580706	0.393303	0.477873	0.392697	0.414243	0.536462	0.600181	0.75343	0.844499	0.793557	0.968818
A9ZLL8_S707_1	A9ZLL8	SPBC16E9.16c	lsd90	Lsd90 protein			Constant	Ppase target	0.00588226	0.00133094	0.198448	2.21271	S	707	1	KKPKAAKSTAVRDDVSSASSDSDKGTTGLGK	0.889048	0.00135935	0.0421646	-0.000195992	0.165012	0.39233	0.0927003	0.00938431	0.296398	0.133618	0.157801	0.112876	0.207395	0.172385	0.166629	0.243416	0.115002	0.345884	0.234805	0.164231	0.323571	0.464678	0.359284	0.558175	0.446079
O14248_S995_1	O14248	SPAC6G10.02c	tea3	cell end marker Tea3	KEL1,KEL2	RABEPK	Constant	Ppase target	0.0242441	0.0091572	0.19654	1.11252	S	995	1	SASSSPLRSYFNEEDSFNNASAAHSSKESDI	1	0.678978	0.1957	-0.0358575	1.99775	0.650984	0.216916	-0.0373236	2.20455	1.76312	1.86928	1.96833	2.12364	2.14882	1.65019	1.35408	1.09651	1.88179	2.19697	2.43018	2.30517	2.13002	1.79829	1.41494	1.38893
O14340_S846_1	O14340	SPBC2F12.05c	osh2	sterol transfer protein Osh2	OSH2,SWH1	OSBP,OSBP2,OSBPL1A,OSBPL2	Constant	Ppase target	0.000851415	7.6941e-05	0.19642	1.30237	S	846	1	KPVSHQAKPSNASQLSRNTDDTQAKEAPKEA	0.999233	0.262736	0.0797701	0.00599955	0.607605	0.458376	0.0596354	0.00691187	0.797638	0.584443	0.555657	0.615869	0.590709	0.667598	0.636992	0.874126	0.671417	0.757225	0.750768	0.734233	0.893511	0.878695	0.879528	0.969014	0.905197
O74508_S415_1	O74508	SPCC594.05c	spf1	Set1C PHD finger subunit Spf1	SPP1	CXXC1	Constant	Ppase target	0.0352812	0.0150456	0.19561	1.31831	S	415	1	GIQYDGYARFCHEQLSPEKMANLLK______	1	0.556906	0.152394	-0.0215248	0.765195	0.135599	0.267903	-0.0133683	0.903709	0.510198	0.836932	0.994701	0.826073	0.495741	0.568029	0.392869	0.291624	0.309903	1.20145	1.14161	1.0716	0.728188	0.797229	0.619045	0.612022
O60119_S265_2	O60119	SPBC16G5.05c	scs2	VAP family protein Scs2	SCS2,SCS22	VAPA,VAPB	Constant	Ppase target	0.0396848	0.0175681	0.195291	1.14018	S	265	2	IIDNEIPKPSESPRRSVSSTPPVHPPPPVPQ	0.949995	0.720627	0.12487	0.0252667	1.21632	0.813213	0.100243	0.026352	1.40401	1.13721	1.15377	1.29276	1.20347	1.41774	1.4164	1.80831	1.71584	1.37672	1.38593	1.24729	1.54739	1.73988	1.71787	1.68247	2.01028
P78871_Y291_1	P78871	SPAC6F12.02	rst2	DNA-binding transcription factor, glucose starvation sensing, Rst2	ADR1,TDA9		Constant	Ppase target	0.00121003	0.000136703	0.19364	1.7527	Y	291	1	SLSGQLDDESLARMPYSPNAVSRNYAMNMTL	0.898176	0.00047837	0.0494147	-0.000136198	0.258214	0.565444	0.0502258	-0.00721819	0.501428	0.308844	0.332534	0.234381	0.248692	0.218055	0.193656	0.210913	0.311013	0.53322	0.515471	0.552711	0.487234	0.421639	0.371495	0.339316	0.386119
P87128_S106_1	P87128	SPAC3A12.13c	tif310	translation initiation factor eIF3j (p35)	HCR1	EIF3J	Constant	Ppase target	0.00178431	0.000254568	0.193591	1.35501	S	106	1	IKASEAAAKEESLESSKEAMRQAEIDSDLAN	0.960822	0.242886	0.0540611	0.00385776	0.518314	0.16462	0.110986	0.00620722	0.695458	0.430202	0.468121	0.520873	0.579651	0.594258	0.611522	0.599606	0.558311	0.605238	0.54599	0.685361	0.848285	0.731923	0.830531	0.937521	0.726422
Q9Y7K6_T573_2	Q9Y7K6	SPBC2A9.04c	san1	sir antagonist, ubiquitin-protein ligase E3	SAN1	RNF115	Constant	Ppase target	0.000386873	2.20387e-05	0.193283	1.51934	T	573	2	EEMENRMNQTRSESSTPAQQSAAGSSINVDT	0.877738	0.415657	0.0737097	0.00783227	0.317348	0.369585	0.11016	0.0106267	0.491071	0.230834	0.254059	0.283335	0.369469	0.46715	0.466851	0.480725	0.424968	0.30899	0.414864	0.504773	0.55115	0.726893	0.68542	0.688932	0.642636
O59810_S129_1	O59810	SPCC550.14	vgl1	KH domain RNA binding protein, vigilin	SCP160	HDLBP	Constant	Ppase target	0.000659419	5.23492e-05	0.1923	2.12292	S	129	1	VSWVRKTASNTSVAGSDSVSRDKIPFSASSR	0.999992	0.919019	0.0130489	0.00553828	0.132483	0.575226	0.0517527	0.00758758	0.310438	0.124738	0.122626	0.157009	0.165937	0.156389	0.162418	0.207367	0.27352	0.298875	0.281299	0.298218	0.361497	0.291683	0.494237	0.420223	0.462375
O59741_T107_1	O59741	SPBC530.05	prt1	DNA-binding transcription factor Prt1			Constant	Ppase target	0.0130391	0.00404805	0.190987	1.48721	T	107	1	IPNYDQQPDIIHPSSTPKNYHDLNCTKGETS	0.916359	0.719186	0.0856009	0.0172591	0.271189	0.559222	0.172206	0.0244376	0.411926	0.214048	0.178627	0.205388	0.380025	0.506812	0.536513	0.494573	0.620038	0.293283	0.271055	0.298684	0.480516	0.724755	0.888954	0.907085	0.799585
O74452_S350_2	O74452	SPCC16C4.07	scw1	RNA-binding protein Scw1	WHI3,WHI4	RBPMS,RBPMS2	Constant	Ppase target	0.00619644	0.00144478	0.19024	1.65461	S	350	2	NYLSSEKGYSAHTQNSSAQSPHPRVFSANSA	0.930972	0.0373946	0.0510793	0.00126839	0.281737	0.229868	0.071017	-0.0048882	0.515073	0.272145	0.28288	0.235715	0.278915	0.338851	0.391881	0.217867	0.306675	0.545991	0.610065	0.566924	0.388503	0.464929	0.442253	0.364812	0.46337
O94664_S102_1	O94664	SPBC651.06	mug166	Schizosaccharomyces specific protein Mug166			Constant	Ppase target	0.0051465	0.00111266	0.190022	1.16788	S	102	1	NLERSLLNYKSLKSNSTTTVATVPSEKRYFF	0.936398	0.668494	0.129137	0.0231038	0.970178	0.551229	0.152501	0.0212939	1.17287	0.950314	0.866348	0.90427	0.957053	1.26405	1.24606	1.4786	1.38854	1.04902	1.17836	1.03304	1.26952	1.31466	1.48022	1.7351	1.51549
Q1MTR3_T785_1	Q1MTR3	SPBC1685.14c	vid27	WD repeat protein, Vid27 family, conserved in fungi and plants	VID27		Constant	Ppase target	0.025379	0.00971962	0.189758	1.82096	T	785	1	VDKSSLRRPTRESICTPVKKLRSKHDIVNAP	0.988781	0.64029	0.0353126	-0.00593569	0.272692	0.409187	0.14441	-0.0151413	0.526889	0.258225	0.320001	0.294876	0.274979	0.179445	0.175602	0.19037	0.155642	0.247102	0.749244	0.663064	0.518405	0.368364	0.333214	0.283342	0.20447
Q1MTN3_S309_1	Q1MTN3	SPBC336.15	pic1	chromosome passenger complex subunit, INCENP ortholog Pic1	SLI15	INCENP	Constant	Ppase target	0.00168183	0.00023044	0.189654	1.72635	S	309	1	LSSVIPAKTDLSAKESLTSSTRLSTSYKTRK	0.927998	0.767538	0.0328438	0.00751896	0.208471	0.0588475	0.074417	0.00234442	0.434347	0.187555	0.180446	0.225006	0.200702	0.325263	0.275557	0.323451	0.37085	0.391348	0.340991	0.429717	0.421484	0.499691	0.578621	0.544701	0.399508
O59838_T39_1	O59838	SPAC110.04c	pss1	heat shock protein Pss1	SSE1,SSE2	HSPA4,HSPA4L,HSPH1	Constant	Ppase target	0.00784325	0.00202586	0.189058	1.49683	T	39	1	NRAIDVIVNEVSNRSTPSLVSYGERSRFLGE	0.792787	0.062349	0.0300926	-0.000977649	0.387373	0.566869	0.0617144	0.00889504	0.507322	0.408925	0.367423	0.352116	0.38063	0.427005	0.345064	0.41704	0.346033	0.504208	0.574342	0.574107	0.504003	0.565506	0.454075	0.592096	0.78836
Q9UTK6_S177_1	Q9UTK6	SPAC1486.03c	ntr1	RNA-binding splicing factor Ntr1	SPP382	TFIP11	Constant	Ppase target	0.0274308	0.0107546	0.188879	1.17263	S	177	1	RTEKQRKEAIARGEISDSEDEKHTVKQKPLR	1	0.104848	0.128642	-0.00554684	1.13294	0.000574084	0.179426	0.000541786	1.2792	1.00288	0.990095	1.22386	1.10777	1.12685	1.14737	1.3086	0.845476	1.19071	1.16536	1.10435	1.39272	1.22984	1.56636	1.53869	1.0759
O42923_S37_2	O42923	SPBC16A3.18	cip1	splicing factor, RNA-binding protein Cip1	PIN4	HNRNPM	Constant	Ppase target	0.00328422	0.000592076	0.188446	1.3015	S	37	2	SGTKKSNHEALSRLQSPLNSPKLQPIGSPQA	1	0.0566333	0.0767314	0.00236864	0.608443	0.575166	0.0621659	0.00911317	0.749677	0.63881	0.609147	0.668997	0.56016	0.539127	0.541762	0.793815	0.648369	0.834764	0.738437	0.695686	0.764662	0.716454	0.849228	0.961325	0.947199
O42923_S41_2	O42923	SPBC16A3.18	cip1	splicing factor, RNA-binding protein Cip1	PIN4	HNRNPM	Constant	Ppase target	0.00328422	0.000592076	0.188446	1.3015	S	41	2	KSNHEALSRLQSPLNSPKLQPIGSPQASRKT	1	0.0566333	0.0767314	0.00236864	0.608443	0.575166	0.0621659	0.00911317	0.749677	0.63881	0.609147	0.668997	0.56016	0.539127	0.541762	0.793815	0.648369	0.834764	0.738437	0.695686	0.764662	0.716454	0.849228	0.961325	0.947199
Q10164_S228_2	Q10164	SPAC26A3.09c	rga2	RhoGAP Rga2	BEM3	CHN1,CHN2	Constant	Ppase target	0.0035024	0.000648237	0.185994	1.14643	S	228	2	NTKRSHRSSEEPGASSPVTSPILKDSQKERI	0.867488	0.524755	0.135413	0.017927	1.14472	0.647062	0.0762837	0.0130132	1.36511	1.13923	1.03409	1.04894	1.09518	1.39995	1.54038	1.46372	1.44019	1.35451	1.33072	1.26074	1.4097	1.48583	1.61194	1.59315	1.60304
Q10475_S367_2	Q10475	SPAC17C9.03	tif471	translation initiation factor eIF4G	TIF4631,TIF4632	EIF4G2	Constant	Ppase target	0.00237404	0.000379855	0.185579	1.22725	S	367	2	GAYPTYMSNGRSANQSPRNNPQNVNNGSTPI	1	0.225947	0.143718	0.00978275	0.748146	0.084666	0.161159	0.00617518	0.958977	0.550075	0.587238	0.718587	0.945081	0.97403	0.965023	0.941988	0.850977	0.790663	0.845796	0.808448	1.15374	1.07175	1.24007	1.17724	0.92992
O42657_S685_2	O42657	SPAC27D7.02c	grp1	Golgi GRIP domain protein Grp1	IMH1		Constant	Ppase target	0.0456051	0.0210654	0.185526	1.32942	S	685	2	LRKQQPSNHGRNSSVSRSSSSVEVNSKHPGS	0.866242	0.635519	0.122731	0.0204179	0.420263	0.0861326	0.228862	0.00885207	0.68675	0.350103	0.274414	0.429782	0.452401	0.596137	0.825757	0.799173	0.777738	0.483359	0.503211	0.499114	0.898431	0.822125	1.07059	1.09193	0.620952
O42657_S689_2	O42657	SPAC27D7.02c	grp1	Golgi GRIP domain protein Grp1	IMH1		Constant	Ppase target	0.0456051	0.0210654	0.185526	1.32942	S	689	2	QPSNHGRNSSVSRSSSSVEVNSKHPGSDDML	0.802781	0.635519	0.122731	0.0204179	0.420263	0.0861326	0.228862	0.00885207	0.68675	0.350103	0.274414	0.429782	0.452401	0.596137	0.825757	0.799173	0.777738	0.483359	0.503211	0.499114	0.898431	0.822125	1.07059	1.09193	0.620952
O60101_S390_1	O60101	SPBC14F5.04c	pgk1	phosphoglycerate kinase Pgk1	PGK1	PGK1,PGK2	Constant	Ppase target	0.00485872	0.00102821	0.184569	1.11946	S	390	1	TVAKKYGKEDALSHVSTGGGASLELLEGKAL	0.884278	0.467707	0.0859676	0.0101526	1.47396	0.324346	0.0916467	0.00799998	1.6736	1.40466	1.44618	1.65429	1.37435	1.53425	1.5762	1.676	1.69432	1.62735	1.5622	1.74555	1.69179	1.65197	1.89892	1.87761	1.78141
O14248_S1070_1	O14248	SPAC6G10.02c	tea3	cell end marker Tea3	KEL1,KEL2	RABEPK	Constant	Ppase target	0.0065206	0.00155444	0.184268	1.24299	S	1070	1	LSLSPQVSKDYYDVRSKLNDTAGSFSGEEMR	0.999994	0.779664	0.134547	0.0318871	0.535125	0.621285	0.196497	0.0317084	0.720644	0.418683	0.506845	0.556475	0.571926	0.755595	0.855174	1.23185	1.17013	0.642104	0.605002	0.635526	0.774527	0.900516	1.23385	1.49481	1.25449
Q9UU99_S33_3	Q9UU99	SPCC23B6.04c	pdr16	meiotic sec14 cytosolic factor family, phospholipid-intermembrane transfer protein Pdr16	PDR16,PDR17		Constant	Ppase target	0.0340661	0.0144495	0.18418	1.14728	S	33	3	LHKLGFGKSKGKSHKSNTSSIHERENTAAKG	0.925125	0.893842	0.070667	0.0258344	1.06967	0.311587	0.171329	0.014522	1.33304	1.07986	1	1.11594	1.05558	1.22675	1.42101	1.46205	1.64289	1.29194	1.16262	1.33359	1.35702	1.34686	1.6488	1.85235	1.48434
Q9UU99_S36_3	Q9UU99	SPCC23B6.04c	pdr16	meiotic sec14 cytosolic factor family, phospholipid-intermembrane transfer protein Pdr16	PDR16,PDR17		Constant	Ppase target	0.0340661	0.0144495	0.18418	1.14728	S	36	3	LGFGKSKGKSHKSNTSSIHERENTAAKGPAS	0.971604	0.893842	0.070667	0.0258344	1.06967	0.311587	0.171329	0.014522	1.33304	1.07986	1	1.11594	1.05558	1.22675	1.42101	1.46205	1.64289	1.29194	1.16262	1.33359	1.35702	1.34686	1.6488	1.85235	1.48434
Q9UU99_S37_3	Q9UU99	SPCC23B6.04c	pdr16	meiotic sec14 cytosolic factor family, phospholipid-intermembrane transfer protein Pdr16	PDR16,PDR17		Constant	Ppase target	0.0340661	0.0144495	0.18418	1.14728	S	37	3	GFGKSKGKSHKSNTSSIHERENTAAKGPASN	0.993535	0.893842	0.070667	0.0258344	1.06967	0.311587	0.171329	0.014522	1.33304	1.07986	1	1.11594	1.05558	1.22675	1.42101	1.46205	1.64289	1.29194	1.16262	1.33359	1.35702	1.34686	1.6488	1.85235	1.48434
O60071_S98_1	O60071	SPBC13G1.09	enp1	bystin family U3 and U14 snoRNA associated protein Enp1	ENP1	BYSL	Constant	Ppase target	0.0344856	0.0146432	0.184161	1.08818	S	98	1	NGHQKDTLENPAIESSYEESEHARNVSDSES	0.96998	0.173299	0.301697	-0.017403	2.21028	0.192032	0.354705	-0.0217864	2.42512	1.77556	1.93492	2.1699	2.61784	2.51629	2.23121	1.8129	1.64902	1.97676	1.99866	2.69157	2.85707	2.69045	2.30304	1.8024	1.86098
P78794_S119_1	P78794	SPBC337.06c	cwf15	Prp19 complex subunit Cwf15	CWC15	CWC15	Constant	Ppase target	0.00469939	0.000969767	0.183717	1.42812	S	119	1	YQELLRQTLEADEDASDSDDSVDSSNKNSEV	0.937068	0.148272	0.0579	0.0030436	0.407823	0.694084	0.0631956	0.0119928	0.528896	0.361467	0.362016	0.418436	0.393472	0.513916	0.413579	0.545612	0.424531	0.457198	0.505755	0.515269	0.537319	0.656224	0.749319	0.729752	0.751932
O60101_S387_1	O60101	SPBC14F5.04c	pgk1	phosphoglycerate kinase Pgk1	PGK1	PGK1,PGK2	Constant	Ppase target	0.0467966	0.0217549	0.18306	1.11437	S	387	1	DTATVAKKYGKEDALSHVSTGGGASLELLEG	0.988218	0.269609	0.11315	0.00866113	1.53995	0.586075	0.106267	0.0159311	1.67213	1.65297	1.55161	1.49188	1.31679	1.73426	1.67409	1.65333	1.72973	1.64323	1.70331	1.84615	1.61085	1.61839	1.96565	1.78505	2.09651
O74463_T31_1	O74463	SPCC1739.01		E3 ubiquitin ligase, makorin family	LEE1	MKRN1	Constant	Ppase target	0.00618133	0.00143679	0.18301	1.36456	T	31	1	LLDQKKSAKSTLPKNTPENGVSTVKNLQHVP	0.999385	0.249131	0.0796877	-0.005783	0.542484	0.0330164	0.0894501	0.00208241	0.670436	0.656754	0.525646	0.573071	0.414009	0.470512	0.390345	0.584301	0.401386	0.743696	0.683821	0.619371	0.651505	0.552803	0.669617	0.88379	0.675501
P78750_T196_1	P78750	SPBC29A3.06	utp18	small subunit processome, CGI-48 family Utp18	UTP18	UTP18	Constant	Ppase target	0.0012244	0.000141024	0.182768	1.31795	T	196	1	ERVYPVPEWAKKQDVTEEEDEFNALSEKSVI	1	0.578084	0.0373123	0.00550255	0.536319	0.553941	0.053492	0.00751024	0.705032	0.510837	0.487467	0.601232	0.516402	0.618744	0.58823	0.622102	0.653677	0.743653	0.623801	0.663981	0.749554	0.739419	0.84369	0.857673	0.839062
O74843_S38_1	O74843	SPCC1235.06	get2	GET complex (ER membrane insertion) subunit Get2	GET2	CAMLG	Constant	Ppase target	0.000377516	1.98647e-05	0.182183	1.54722	S	38	1	GASRINQILGQNSDDSQSDVRATASEEAVHS	0.815137	0.673185	0.0163893	0.0029635	0.312178	0.731405	0.0357693	0.00743652	0.46305	0.32741	0.283557	0.307457	0.330709	0.333747	0.331571	0.374786	0.374146	0.420417	0.412203	0.513419	0.504561	0.547295	0.510601	0.58624	0.626111
O13722_T221_2	O13722	SPAC15A10.02	taf12	SAGA complex/transcription factor TFIID complex subunit A Taf12	TAF12	TAF12	Constant	Ppase target	0.00111082	0.000121392	0.182113	2.85738	T	221	2	TPVNASTDTRKSTASTPQLQQTQAQANAPQQ	0.961536	0.228136	0.0197724	-0.0013543	0.107528	0.814166	0.0339186	-0.00894461	0.342773	0.132145	0.123576	0.106692	0.10084	0.0905604	0.0669577	0.0644145	0.0991979	0.377524	0.351082	0.369946	0.300233	0.277823	0.206909	0.197158	0.16061
O59761_S74_1	O59761	SPCC1020.08	tyw1	tRNA wybutosine biosynthesis protein Tyw1	TYW1	TYW1	Constant	Ppase target	0.0426116	0.019205	0.180917	1.15291	S	74	1	KRFKRVGKRGKIGSPSSSIRKQNDTIDWKNS	0.812305	0.150963	0.11986	0.00636758	1.1386	0.365135	0.081016	0.00774081	1.30991	1.17471	1.16186	1.21279	1.13238	1.06489	0.985574	1.44095	1.29225	1.31048	1.25771	1.22341	1.30323	1.39427	1.51466	1.50497	1.40401
Q9USL4_S171_1	Q9USL4	SPCC18B5.07c	nup61	nucleoporin Nup61	NUP2	NUP50	Constant	Ppase target	0.0411376	0.018343	0.180816	1.34234	S	171	1	QKSQDSSSFVTEKPASSEKEDKEKPLVPPGA	0.781502	0.0375546	0.0746817	-0.00185861	0.541179	0.0178378	0.115409	0.00195951	0.695268	0.563373	0.476189	0.633701	0.524614	0.520366	0.38739	0.628346	0.491373	0.751254	0.626568	0.550083	0.706063	0.641232	0.909301	0.861003	0.626373
P87245_S65_1	P87245	SPAC3A11.05c	kms1	meiotic spindle pole body KASH domain protein Kms1		SYNE4	Constant	Ppase target	0.000424517	2.73022e-05	0.180344	1.19014	S	65	1	QKQCTLEFVRQNADLSITKDNFRDVYKKLTE	0.955162	0.00595742	0.104631	0.00102051	0.941345	0.0273798	0.116787	-0.0024687	1.14611	0.821806	0.811006	0.93762	1.0077	1.13195	0.971032	1.04091	0.865882	1.01436	0.992535	1.14069	1.2047	1.25945	1.21945	1.25408	0.945396
Q10322_S251_1	Q10322	SPAC17G8.10c	dma1	mitotic spindle checkpoint ubiquitin ligase Dma1	DMA1,DMA2	RNF8	Constant	Ppase target	0.044099	0.020112	0.180049	1.17579	S	251	1	RKYHDLEAPVEEGDESLNDLLRNATVKDDAS	1	0.0791201	0.136602	-0.00504463	1.05953	0.560471	0.139414	-0.0198343	1.34311	0.916723	0.860412	1.06702	1.15678	1.17682	1.21814	0.97646	0.821385	1.06079	1.26005	1.50451	1.41019	1.32548	1.2254	1.03592	0.811793
O94619_T676_1	O94619	SPBC1289.10c	adn2	DNA-binding transcription factor Adn2	FLO8		Constant	Ppase target	0.00619644	0.00144526	0.179753	1.11209	T	676	1	DNQNQSGKSNPDTSATPSAPTESTTVATKSS	0.999607	0.965772	0.0597519	0.039988	1.32366	0.920804	0.087742	0.0376937	1.51948	1.33561	1.39781	1.38051	1.30503	1.61019	1.65146	1.81277	2.33525	1.47435	1.54556	1.59939	1.52112	1.66304	1.95212	2.12482	2.38625
O60057_S337_1	O60057	SPBC56F2.06	mug147	Schizosaccharomyces specific protein Mug147			Constant	Ppase target	0.00158395	0.000212353	0.179694	1.90553	S	337	1	EAPSHQAANRTTLTDSPLGIVEDETTILTDL	0.853635	0.621481	0.00985726	0.00159131	0.1873	0.8719	0.0291015	0.00956541	0.311175	0.182374	0.16988	0.193663	0.199788	0.198569	0.20362	0.222535	0.217088	0.303624	0.27674	0.358533	0.317015	0.347436	0.441958	0.45149	0.528269
O14114_S38_1	O14114	SPAC31G5.19	abo1	histone H3-H4 chaperone (ATP-dependent) Abo1	YTA7	ATAD2,ATAD2B	Constant	Ppase target	0.0232247	0.00866609	0.178776	1.29101	S	38	1	DSSDEMPNNAKRRRRSQSMIANKRIHQAFQE	0.998953	0.0011848	0.0480045	0.000208302	0.612868	0.696195	0.0702052	-0.0133896	0.88683	0.63185	0.557608	0.665117	0.530099	0.631798	0.681359	0.622358	0.594421	0.837813	0.812757	0.991649	0.861955	0.886041	0.746084	0.627398	0.581124
Q09868_S161_1	Q09868	SPAC12G12.03	cip2	splicing factor, RNA-binding protein Cip2	PIN4	HNRNPM	Constant	Ppase target	0.000230233	5.74133e-06	0.178741	1.40375	S	161	1	TAWKEATNSAGLSLRSASALDVLKNSGPATT	0.9717	0.371633	0.0365918	0.00354539	0.417881	0.464832	0.051405	0.00603585	0.579188	0.35518	0.420566	0.407764	0.426644	0.503242	0.489909	0.461184	0.477098	0.528626	0.5169	0.576113	0.612215	0.663644	0.720994	0.682032	0.670988
O74889_S841_1	O74889	SPCC576.05	sac3	TREX2 complex subunit Sac3	SAC3	MCM3AP,SAC3D1	Constant	Ppase target	0.0395073	0.0174508	0.178244	1.17152	S	841	1	DEEKRKDLANSDLNSSPKLIQGNDSRSAHES	0.999749	0.0135276	0.0925295	0.00136514	1.02963	0.0135566	0.118719	-0.00175343	1.2297	1.03271	0.990525	1.10082	0.906395	1.05498	0.989034	1.24182	0.997166	1.24523	1.20285	1.04439	1.3569	1.10658	1.33237	1.36391	1.08717
O94235_S203_2	O94235	SPBC106.01	mph1	dual specificity protein kinase Mph1	MPS1	TTK	Constant	Ppase target	0.0287537	0.0114726	0.177557	1.1743	S	203	2	STEADEDIEMKSREVSPASNSVAATTLKPLQ	0.999995	0.00690892	0.119931	0.00126029	1.00987	0.0461608	0.145826	-0.0040417	1.22455	0.924823	0.855915	1.0985	1.02257	1.03587	1.03183	1.26826	0.911808	1.27447	1.09888	1.04159	1.31265	1.11159	1.36561	1.39365	0.971594
O94235_S199_2	O94235	SPBC106.01	mph1	dual specificity protein kinase Mph1	MPS1	TTK	Constant	Ppase target	0.0287537	0.0114726	0.177557	1.1743	S	199	2	DTKNSTEADEDIEMKSREVSPASNSVAATTL	0.999824	0.00690892	0.119931	0.00126029	1.00987	0.0461608	0.145826	-0.0040417	1.22455	0.924823	0.855915	1.0985	1.02257	1.03587	1.03183	1.26826	0.911808	1.27447	1.09888	1.04159	1.31265	1.11159	1.36561	1.39365	0.971594
O94294_T660_1	O94294	SPBC887.09c	sog2	MOR signalling network scaffold, leucine-rich repeat protein Sog2	SOG2	LRRC57	Constant	Ppase target	0.0126237	0.00388155	0.177412	1.27014	T	660	1	VRQSPTSMIRTASGLTNRIVSVEKPASVMNP	0.863486	0.759689	0.0598858	0.0134148	0.562838	0.683597	0.0698332	0.0129322	0.743628	0.499732	0.621764	0.493703	0.646778	0.707898	0.624821	0.78824	0.870996	0.665061	0.675371	0.886459	0.753991	0.792682	0.947036	0.924088	1.02854
Q9UUH7_S243_1	Q9UUH7	SPAC630.05	gyp7	RabGAP Gyp7	GYP7	TBC1D16	Constant	Ppase target	0.00158197	0.000211725	0.175314	1.52466	S	243	1	VELQKVISNNRLNSSSTPPTPRSSSSIFNPF	0.759558	0.0142231	0.0346832	-0.000524875	0.337824	0.522393	0.0442733	0.00583357	0.468629	0.325234	0.311221	0.307029	0.31828	0.381324	0.375607	0.372698	0.281809	0.393428	0.468086	0.519079	0.44699	0.571631	0.557125	0.524481	0.594896
O14319_S139_1	O14319	SPBC16E9.02c		CUE domain protein, human TOLLIP ortholog	CUE5,DON1	TOLLIP	Constant	Ppase target	0.0156691	0.0051745	0.175151	1.53942	S	139	1	QNRTAKPNDNDGDDYSFFEDDLPVIKDTFMR	0.908937	0.518153	0.0810643	-0.0105909	0.398836	0.698762	0.104138	-0.0199824	0.639726	0.428165	0.401022	0.547602	0.327008	0.233575	0.205506	0.254014	0.200701	0.73025	0.66419	0.649847	0.695739	0.339462	0.381356	0.287264	0.250691
O74522_S638_1	O74522	SPCC1494.10	adn3	DNA-binding transcription factor Adn3	FLO8		Constant	Ppase target	0.00471104	0.000986984	0.173651	1.08524	S	638	1	KRLMMARQEQGTGSLSPQSYMNSRYSVDVGK	0.999995	0.0763301	0.0992503	-0.0035946	2.06246	0.000319948	0.0936991	-0.00021119	2.21243	1.86467	2.21486	2.11409	2.12334	2.03759	1.96076	1.9736	2.0095	2.08438	2.23073	2.39053	2.24542	2.18121	2.20753	2.08234	2.26548
O74760_S895_1	O74760	SPBC17D11.05	tif301	translation initiation factor eIF3a	RPG1	EIF3A	Constant	Ppase target	0.0057253	0.00127578	0.172595	3.75568	S	895	1	AWRRGGASAGGVSRDSPRYSRGGYSRGSVPP	0.973801	0.516995	0.013949	-0.0018182	0.0753599	0.81289	0.0447386	-0.0117484	0.317467	0.0721984	0.0956513	0.0592261	0.0798841	0.0593326	0.0666894	0.0281533	0.0399254	0.333661	0.38166	0.335847	0.254772	0.212486	0.171553	0.112583	0.07926
Q9HE05_S62_1	Q9HE05	SPAC20H4.10	ufd2	ubiquitin-protein ligase E4 Ufd2	UFD2	UBE4B	Constant	Ppase target	0.000819578	7.25639e-05	0.172084	1.11678	S	62	1	IGSKATTSNSEQKEISPPVTSGAPKHRLFSK	0.999178	0.0490165	0.0804439	0.00230095	1.45751	0.00214314	0.0793309	-0.000463194	1.64894	1.42176	1.29789	1.47095	1.52049	1.57288	1.56196	1.49383	1.44915	1.52535	1.57744	1.65739	1.70591	1.70002	1.7762	1.66286	1.56041
P36623_S132_1	P36623	SPAC26F1.06	gpm1	monomeric 2,3-bisphosphoglycerate (BPG)-dependent phosphoglycerate mutase (PGAM), Gpm1	GPM1,GPM2,GPM3	BPGM,PGAM1,PGAM2,PGAM4	Constant	Ppase target	0.00879824	0.002371	0.171682	1.37482	S	132	1	QIWRRSYDIAPPNGESLKDTAERVLPYYKST	0.995673	0.000107846	0.0798718	0.000104508	0.457312	0.234769	0.0462157	0.0032251	0.607149	0.337184	0.4163	0.509197	0.430507	0.518434	0.485535	0.59675	0.370438	0.657502	0.611507	0.555759	0.585457	0.571531	0.709329	0.684854	0.661861
O60128_S202_1	O60128	SPBC16G5.14c	rps3	40S ribosomal protein S3	RPS3	RPS3	Constant	Ppase target	0.0315175	0.013044	0.171546	1.19619	S	202	1	KVKIMLPEPKTRQKKSLPDIVVVLDPKEEEP	0.999999	0.279079	0.130603	0.0102377	0.802736	0.220835	0.120896	0.0081089	0.989184	0.743295	0.721453	0.955183	0.802851	0.788101	0.800171	1.21318	0.970966	0.940824	0.840651	0.926405	1.12364	1.01034	1.21431	1.26256	1.04884
O94378_S247_2	O94378	SPBC1604.12		Schizosaccharomyces specific phosphoprotein			Constant	Ppase target	0.00367529	0.000692848	0.171346	1.26613	S	247	2	KGLDTSSSLSSSSHPSHEALSTIDTKNLQAL	0.995524	0.793858	0.0607036	0.0150083	0.538787	0.852336	0.0483221	0.0146266	0.712804	0.479854	0.527481	0.529012	0.551565	0.755216	0.748182	0.678105	0.881344	0.657024	0.675793	0.755209	0.775333	0.793613	0.847719	0.990052	1.02678
Q9UU99_T445_3	Q9UU99	SPCC23B6.04c	pdr16	meiotic sec14 cytosolic factor family, phospholipid-intermembrane transfer protein Pdr16	PDR16,PDR17		Constant	Ppase target	0.00600182	0.00136349	0.170079	1.21838	T	445	3	SPKVNPEPHSESISDTRPSTPRKVPPSTVPK	0.993668	0.414184	0.177899	-0.018846	0.910741	0.410773	0.217275	-0.0228559	1.10889	0.685077	0.755828	0.855867	1.1131	1.07036	0.835129	0.530602	0.384592	0.76994	0.861079	1.16958	1.28452	1.26624	1.06636	0.764279	0.409192
P50527_S101_1	P50527	SPBC1604.14c	shk1	PAK-related kinase Shk1	STE20	PAK1,PAK2,PAK3	Constant	Ppase target	0.0194153	0.00687598	0.169806	1.24862	S	101	1	SSSIRKLQTNVSDVRSYDERNQKKSAFENFV	0.887757	0.593693	0.0727738	0.011083	0.605402	0.651302	0.0989989	0.0170462	0.733466	0.625201	0.665317	0.485222	0.689475	0.72209	0.743205	0.621235	0.912123	0.685854	0.807693	0.754291	0.661122	1.04748	0.811601	0.872022	1.18225
Q09803_S97_1	Q09803	SPAC2G11.06	vps4	AAA family ATPase Vps4	VPS4	VPS4A,VPS4B	Constant	Ppase target	0.00673393	0.00162995	0.169649	1.25333	S	97	1	SSKSRVSNGNVEGSNSPTANEALDSDAKKLR	0.950664	0.309235	0.0587178	0.00494969	0.635037	0.720505	0.0541712	0.010958	0.762628	0.652436	0.59835	0.677796	0.610553	0.662407	0.605514	0.822851	0.72757	0.808997	0.724678	0.687927	0.818911	0.796506	0.933472	0.954143	0.990033
Q9P6L9_S828_1	Q9P6L9	SPAC688.07c	rng10	cytoskeleton adaptor for Rga7 GTPase activator Rng10			Constant	Ppase target	0.0132044	0.00412958	0.169371	1.15342	S	828	1	NKQIVVQEEDQRDTLSLKTSTTGLSSHSKSA	0.816468	0.0220511	0.0863415	-0.00163345	1.11537	0.0622047	0.114849	-0.00372663	1.29939	1.0867	0.973924	1.18949	1.07913	1.16329	1.10886	1.24164	0.988441	1.32931	1.1773	1.11472	1.36582	1.36937	1.34852	1.39794	1.08346
Q9P7R8_S411_2	Q9P7R8	SPBC211.03c	gea1	ArfGEF	GEA1,GEA2	GBF1	Constant	Ppase target	0.00109986	0.000118768	0.16749	1.32855	S	411	2	TPRERNVETSLHKVVSSLDLSEEISPDRATP	0.753519	0.148047	0.170728	0.00896659	0.44702	0.270083	0.185675	0.0142297	0.577669	0.31589	0.297182	0.299013	0.529597	0.700827	0.802582	0.659904	0.473293	0.417916	0.405874	0.496968	0.621151	0.851667	1.0394	0.873589	0.711646
P87126_S2_1	P87126	SPAC3A12.11c	cwf2	zf-CCCH type zinc finger protein, Prp19 complex subunit, RNA-binding Cwf2	CWC2	RBM22	Constant	Ppase target	0.000269189	9.25475e-06	0.166543	1.17658	S	2	1	______________MSENGLEQEVTVEEKNN	0.999967	0.236078	0.0726544	0.00508856	0.907517	0.226485	0.0741223	0.00505316	1.07431	0.785193	0.842026	0.970848	0.972607	0.948767	0.999475	1.06544	0.960739	1.0026	0.993601	1.08919	1.13648	1.0774	1.23872	1.22376	1.11569
O43125_S122_1	O43125	SPBC119.05c	lsb1	Wiskott-Aldrich syndrome homolog binding protein Lsb1	LSB1,PIN3	GRAP,GRAP2,GRB2	Constant	Ppase target	0.0499339	0.0238711	0.165393	1.14518	S	122	1	VPAPQKQSEASSVNSSTEKLPPPPSYPGPNT	0.998104	0.311127	0.173281	0.0146717	1.03649	0.671409	0.163037	0.0293617	1.09905	1.06074	1.04564	1.07763	0.846403	1.11124	1.08945	1.61237	1.27006	1.12386	1.07091	1.0617	1.06564	1.15378	1.48321	1.81651	1.66107
O74473_S165_1	O74473	SPCC1739.11c	cdc11	SIN component scaffold protein, centriolin ortholog Cdc11	NUD1	CNTRL	Constant	Ppase target	0.0364818	0.0157226	0.165155	1.41681	S	165	1	ESISSSQFSKKYSEGSLKSQQSNTRSNSVHE	0.997719	0.541159	0.114253	0.0156325	0.286807	0.141033	0.225346	0.011504	0.480861	0.155348	0.174444	0.353058	0.566766	0.307898	0.420617	0.570157	0.621589	0.20265	0.15738	0.569349	0.882913	0.580523	0.74722	0.76672	0.58436
O13709_S57_1	O13709	SPAC14C4.01c	atg43	mitophagy receptor Atg43			Constant	Ppase target	0.00123645	0.000142853	0.163852	1.52151	S	57	1	RSGIRSAHGDSGYASSPLRMEHLSSSTIIIN	0.813349	0.573927	0.0201756	-0.00295015	0.334841	0.130579	0.0615846	-0.00300692	0.49909	0.33867	0.354939	0.315155	0.335722	0.319986	0.31625	0.253895	0.278901	0.44475	0.554194	0.584961	0.460872	0.515664	0.401126	0.383536	0.479228
Q09750_S1408_1	Q09750	SPBC12C2.10c	pst1	Clr6 I prime and Rpd3L histone deacetylase complex subunit Pst1	SIN3	SIN3A,SIN3B	Constant	Ppase target	0.000601827	4.36466e-05	0.162928	2.31623	S	1408	1	NKTNLKARNGRNNDDSSNKINLSEKEKEKES	0.835054	0.688884	0.0209831	-0.00393378	0.15132	0.291818	0.0516609	-0.00417807	0.315958	0.126007	0.125578	0.175391	0.149233	0.143464	0.100406	0.130235	0.0399569	0.277744	0.258409	0.261398	0.367582	0.326118	0.33718	0.310532	0.15473
O13779_S152_1	O13779	SPAC17A2.14	mnr2	vacuolar CorA family magnesium ion transmembrane transporter Mnr2	MNR2		Constant	Ppase target	0.0283261	0.0111875	0.162614	1.06182	S	152	1	DQPSPLAEVSDFAISSPHVYPKSANSHDSHY	0.989663	0.541206	0.128834	0.0176291	2.50703	0.347189	0.120067	0.0110317	2.71583	2.29591	2.38252	2.56814	2.70187	2.80255	2.74935	2.66325	2.87989	2.5615	2.58737	2.78595	2.79572	2.78829	2.961	3.01501	2.84955
O59773_S427_1	O59773	SPCC1795.08c	vid21	NuA4 histone acetyltransferase complex scaffold subunit Vid21/Eaf1	EAF1	EP400,EP400P1	Constant	Ppase target	0.0129413	0.00401177	0.162403	1.11039	S	427	1	KPELSSEAWLLRTEMSPLHLRLKNAHKYVLS	0.999998	0.558898	0.273593	-0.0388	1.74278	0.687731	0.263318	-0.0492328	1.97821	2.12649	1.99858	1.82599	1.334	1.21233	1.14168	1.06193	1.06842	2.28698	2.31558	1.98579	1.62932	1.34245	1.264	1.21156	1.03296
Q9UUB6_S240_1	Q9UUB6	SPBC409.06	uch2	ubiquitin C-terminal hydrolase Uch2		UCHL5	Constant	Ppase target	0.00107255	0.000114592	0.162302	1.37481	S	240	1	SLLTREDLTDEEKAASIAVEDEKRLRWKREN	1	0.846687	0.0208034	0.00615938	0.389908	0.911403	0.0305823	0.0123579	0.508821	0.361397	0.370994	0.409257	0.421204	0.417675	0.471245	0.490535	0.521885	0.477079	0.536708	0.481247	0.558189	0.567242	0.653409	0.699359	0.789376
O59810_S122_2	O59810	SPCC550.14	vgl1	KH domain RNA binding protein, vigilin	SCP160	HDLBP	Constant	Ppase target	0.00480546	0.00101364	0.161939	1.32203	S	122	2	GPSKPRIVSWVRKTASNTSVAGSDSVSRDKI	0.99997	0.817486	0.0611331	0.0163004	0.388766	0.852812	0.0609296	0.0184777	0.535464	0.4373	0.387397	0.360266	0.34616	0.545438	0.499942	0.68892	0.757526	0.444287	0.485912	0.590481	0.584465	0.681126	0.767161	0.839909	0.925121
O74398_S3_1	O74398	SPBC4F6.12	pxl1	paxillin-like protein Pxl1	PXL1	LPXN,PXN,TGFB1I1	Constant	Ppase target	0.0104891	0.00302122	0.161017	1.15302	S	3	1	_____________MHSPIPELPRFERRLTGP	1	0.718797	0.150284	-0.0302715	1.26418	0.846557	0.117342	-0.0347245	1.45637	1.32083	1.50729	1.27538	1.12864	0.972719	0.787845	0.735094	0.690466	1.44134	1.56126	1.54278	1.30645	1.2719	1.03965	0.814017	0.729002
O94488_S1106_3	O94488	SPCC417.07c	mto1	gamma tubulin complex linker Mto1	SPC72	CDK5RAP2,PDE4DIP	Constant	Ppase target	0.0386518	0.0169604	0.160369	1.72097	S	1106	3	SLSRQIKTDKESNSRSPSISSQEHK______	0.945175	0.920644	0.0375445	0.0161114	0.109657	0.875255	0.0929728	0.0310272	0.165615	0.0853341	0.0877955	0.109973	0.152963	0.24618	0.245188	0.382882	0.469173	0.136502	0.134373	0.117427	0.215904	0.365911	0.553143	0.718746	0.820438
O14360_T224_1	O14360	SPBC30D10.15	naf1	snoRNP assembly factor Naf1	NAF1	NAF1	Constant	Ppase target	0.00314139	0.000546923	0.159699	1.21312	T	224	1	EKAEEKSDAESMAPSTPPKTVNELPEQIYEK	0.996192	0.00427707	0.0650896	0.000537458	0.745589	0.0316698	0.0543183	0.00123762	0.900388	0.706216	0.68572	0.81663	0.709113	0.737713	0.755357	0.887344	0.696719	0.890485	0.880207	0.849203	0.963649	0.837996	0.982314	0.984013	0.88454
Q09764_S777_1	Q09764	SPAC24H6.11c	vsb1	plasma membrane sulfate transmembrane transporter Vsb1	VSB1		Constant	Ppase target	0.00197431	0.000295354	0.159268	1.32304	S	777	1	GKHKQNISMAETFSPSPRHDLLRQVAMSSVK	0.999928	0.00442152	0.0556159	0.000466956	0.489762	0.288026	0.0477119	-0.00382332	0.679062	0.442343	0.460233	0.457906	0.459419	0.587394	0.542793	0.558042	0.436116	0.662152	0.608659	0.716086	0.643993	0.714064	0.71737	0.591432	0.564632
P87128_S66_2	P87128	SPAC3A12.13c	tif310	translation initiation factor eIF3j (p35)	HCR1	EIF3J	Constant	Ppase target	0.0301841	0.0122905	0.159234	1.1341	S	66	2	LQNDSHSVSQKSSSSSQNDQGSNKMTRIQQK	0.99988	0.541112	0.0875807	0.011982	1.10352	0.427583	0.0865947	0.00942921	1.28062	1.04154	1.13155	1.19021	1.10474	1.13932	1.09404	1.43059	1.36717	1.25591	1.20883	1.21993	1.33223	1.3168	1.52581	1.50186	1.41166
O13351_S15_1	O13351	SPBC365.06	pmt3	ubiquitin-like protein modifier SUMO	SMT3	SUMO1,SUMO2,SUMO3,SUMO4	Constant	Ppase target	0.0101068	0.00284847	0.158743	1.37824	S	15	1	_MSESPSANISDADKSAITPTTGDTSQQDVK	0.945561	0.602585	0.167167	-0.0259338	0.601228	0.632585	0.21278	-0.0351756	0.824663	0.699152	0.630064	0.846334	0.48982	0.257234	0.161172	0.132424	0.141329	1.00112	0.808783	1.08731	0.744348	0.386399	0.2215	0.186054	0.191956
O60136_S104_1	O60136	SPBC18H10.05		WD repeat protein, human WDR44 family	DGR2,LAF1	WDR44	Constant	Ppase target	0.000640536	4.95313e-05	0.15808	1.46969	S	104	1	LVNTPRDSTTYAETNSPNTEKLAGRDDDRSL	0.986556	0.637598	0.0363317	-0.00607146	0.379064	0.863894	0.0287979	-0.00914076	0.558629	0.410048	0.381262	0.423601	0.343477	0.303018	0.259109	0.316655	0.255344	0.604647	0.580905	0.500155	0.531047	0.485895	0.448211	0.469748	0.336543
O59823_S219_1	O59823	SPCC965.03	vma8	V-type ATPase V1 subunit D	VMA8	ATP6V1D	Constant	Ppase target	0.0371527	0.0160987	0.15741	1.22301	S	219	1	LKKVQKTKENAEKADSVTKEEHQGGSNTLQQ	0.961007	0.137475	0.0707478	0.00355851	0.68093	0.000707186	0.0966956	-0.000324083	0.865518	0.611851	0.689094	0.680476	0.648946	0.764683	0.674845	0.876076	0.700742	0.905419	0.893052	0.680308	0.872787	0.849919	1.05018	0.848416	0.805913
O13936_S68_1	O13936	SPAC23C4.19	spt5	DSIF transcription elongation factor complex subunit Spt5	SPT5	SUPT5H	Constant	Ppase target	0.0453702	0.0208738	0.156807	1.09974	S	68	1	TTNEKQSSPVDSHNESPNDTTINKGEDGNEN	1	0.446776	0.136259	0.0154272	1.46418	0.597981	0.109372	0.0168057	1.61133	1.57524	1.48543	1.54475	1.24164	1.56448	1.48715	1.86079	1.81785	1.46185	1.57896	1.74959	1.52422	1.86528	1.80342	1.89722	1.95125
O43088_T140_2	O43088	SPBC947.13	rba50	RNA polymerase II associated protein	RBA50	RPAP1	Constant	Ppase target	0.00023869	6.55291e-06	0.15534	1.74852	T	140	2	ERELAQRKDRSSQVNTPDLSQRPSDDSFLSN	0.976494	0.246923	0.017647	0.0012731	0.198617	0.304011	0.023738	-0.0019766	0.376705	0.182184	0.183339	0.224822	0.225309	0.182514	0.206206	0.229607	0.226252	0.338958	0.3756	0.358347	0.401244	0.368741	0.370032	0.387008	0.303022
Q9USX7_S89_2	Q9USX7	SPBC1861.09	ppk22	serine/threonine protein kinase Ppk22	FPK1,KIN82	MAST1,MAST4	Constant	Ppase target	0.0334102	0.0140948	0.154717	1.21559	S	89	2	DSSDQLDSRPSLRRVSSAPDSHKGVEAPPPR	0.771108	0.0325311	0.0943336	0.00217935	0.702375	0.371361	0.136021	0.0131715	0.780147	0.620348	0.614257	0.70335	0.747976	0.785756	0.693355	0.924338	0.651666	0.780393	0.618574	0.653548	0.898914	0.890203	1.03514	1.15908	0.942926
O60146_S919_1	O60146	SPBC18H10.16	vhc1	vacuolar membrane cation-chloride cotransporter Vhc1	VHC1	SLC12A9	Constant	Ppase target	0.0300929	0.0122065	0.154153	1.36496	S	919	1	LGPHMHSVKSFETESSFGNRSLSPKQENRRT	0.948767	0.307738	0.0664648	0.00558312	0.383302	0.00023509	0.132221	-0.000255446	0.578326	0.395956	0.363934	0.323233	0.446268	0.488446	0.502994	0.316025	0.542218	0.360875	0.535723	0.642679	0.645208	0.817282	0.625814	0.428843	0.555877
O13936_S36_1	O13936	SPAC23C4.19	spt5	DSIF transcription elongation factor complex subunit Spt5	SPT5	SUPT5H	Constant	Ppase target	0.00753509	0.00190998	0.154025	1.35486	S	36	1	AEQDAASVKINSTRASPNGSDLLNDDSEAAK	0.999846	0.325218	0.0531675	0.00465031	0.401491	0.180698	0.0508699	0.00300985	0.567	0.423743	0.39659	0.496788	0.372492	0.348888	0.392309	0.509741	0.531797	0.602821	0.581104	0.48005	0.570348	0.543472	0.674019	0.645205	0.60753
G2TRQ2_S7_1	G2TRQ2	SPBC3H7.18	tam8	Schizosaccharomyces specific protein Tam8			Constant	Ppase target	0.00508612	0.00109379	0.152356	1.70288	S	7	1	_________MNRTSESVEPQQNEKTAVHWSR	0.996566	0.171999	0.0524379	0.00301108	0.195681	0.00104485	0.0854838	-0.000348312	0.371553	0.120396	0.173419	0.221677	0.208766	0.259372	0.199829	0.331685	0.218928	0.375571	0.295469	0.349997	0.268591	0.438417	0.462225	0.501354	0.261293
P14605_S112_1	P14605	SPBC19C7.03	cyr1	adenylate cyclase	CYR1		Constant	Ppase target	0.0278552	0.0109483	0.152103	1.10478	S	112	1	EPDENFSLSDTGRTKSDTALAARESSEKSEV	0.990764	0.596566	0.112272	0.0172006	1.3313	0.229161	0.170539	0.011715	1.5218	1.27959	1.27722	1.32898	1.30121	1.47593	1.5378	1.79126	1.62164	1.53743	1.39319	1.33785	1.49757	1.677	1.89255	1.89073	1.60413
P42657_T264_1	P42657	SPAC17A2.13c	rad25	14-3-3 protein Rad25	BMH1,BMH2	YWHAB,YWHAE,YWHAG,YWHAH,YWHAQ,YWHAZ	Constant	Ppase target	0.0122689	0.00375001	0.151647	1.33502	T	264	1	AAAASENEHPEPKESTTDTVKA_________	0.915025	0.622175	0.0950945	-0.0153743	0.560273	0.75857	0.0848815	-0.0189559	0.736992	0.412241	0.604567	0.675458	0.487918	0.491154	0.298694	0.496484	0.154709	0.755047	0.737711	0.898106	0.578565	0.566185	0.473362	0.510752	0.314673
P87132_S154_1	P87132	SPAC167.05	dbs2	Usp (universal stress protein) family protein			Constant	Ppase target	0.0266716	0.0103794	0.151297	1.30954	S	154	1	TRRNSTSNLSSVSTNSDKSRTIGSNYNMLQS	0.999968	0.142436	0.109532	0.00562403	0.449409	0.470771	0.0861158	0.0102328	0.568444	0.360327	0.293264	0.597891	0.60905	0.467098	0.40308	0.625924	0.553584	0.532349	0.475598	0.510962	0.714516	0.591704	0.764485	0.796774	0.734204
Q10475_S1379_1	Q10475	SPAC17C9.03	tif471	translation initiation factor eIF4G	TIF4631,TIF4632	EIF4G2	Constant	Ppase target	0.00673712	0.00163226	0.151179	1.12061	S	1379	1	SVRAPPSNVAVTSANSFELLEEHDHDNDGGQ	0.999981	0.780928	0.0687275	0.0163483	1.13905	0.663674	0.119292	0.0211124	1.25688	1.09063	1.0715	1.16438	1.14221	1.35365	1.29984	1.43225	1.47346	1.21577	1.1759	1.14484	1.31563	1.54029	1.49529	1.70998	1.63965
Q9UUJ3_T640_1	Q9UUJ3	SPAC1952.16	rga9	RhoGAP Rga9			Constant	Ppase target	0.0294267	0.0118084	0.151072	2.36184	T	640	1	LERPSTPPVEIERALTPITTSPQKLKLPRSS	0.999949	0.43396	0.0553799	0.00610919	0.0681675	0.275912	0.1604	0.0124745	0.174682	0.0127638	0.00471775	0.035892	0.140621	0.188515	0.171636	0.167314	0.165995	0.0138615	0.0173836	0.0732336	0.303145	0.498245	0.49265	0.37572	0.321788
P50527_S287_1	P50527	SPBC1604.14c	shk1	PAK-related kinase Shk1	STE20	PAK1,PAK2,PAK3	Constant	Ppase target	0.0328819	0.0138193	0.150882	1.22416	S	287	1	SQTVKTTTSNASRQPSPLVSSKSTDNIIRSH	0.996765	0.809548	0.0661177	-0.0171742	0.793329	0.783976	0.12278	-0.0294685	1.03027	0.821426	0.930041	0.748804	0.65754	0.6801	0.581366	0.548922	0.416679	1.13046	1.19102	1.04366	0.81813	0.822942	0.63577	0.508847	0.441106
O42854_S1266_2	O42854	SPAC23A1.17	bbc1	WIP family cytoskeletal protein Bbc1	BBC1		Constant	Ppase target	0.000271845	9.96804e-06	0.150353	1.39373	S	1266	2	TPRSSVPSPHSNASPSPTSSSMASAAPARTS	0.931684	0.00221706	0.0309552	0.000183837	0.380578	0.373966	0.0296497	0.00288713	0.512009	0.389289	0.379807	0.332008	0.360565	0.398483	0.44317	0.392771	0.358829	0.531113	0.51812	0.506577	0.494125	0.480612	0.594161	0.560517	0.572523
Q9HDX7_S418_1	Q9HDX7	SPAPB1A10.13		Schizosaccharomyces specific protein			Constant	Ppase target	0.0038381	0.000738467	0.149712	1.26809	S	418	1	RNVSGSERTKSLSKESPVEPEKPALPDATSS	0.847057	0.551086	0.0735515	0.0102671	0.486564	0.362234	0.0871938	0.00827903	0.650193	0.528246	0.381014	0.551861	0.517168	0.527488	0.505891	0.751502	0.704305	0.640811	0.564004	0.584183	0.750644	0.705285	0.727683	0.930932	0.761626
O74762_S869_1	O74762	SPBC17D11.07c	rpn2	19S proteasome regulatory subunit Rpn2	RPN2	PSMD1	Constant	Ppase target	0.0136805	0.00431291	0.149567	1.17009	S	869	1	EATPMEMDEEKSQDISINGNSKKEEPKSETL	0.999999	0.478977	0.134732	0.0162753	0.765399	0.237672	0.221484	0.0155808	0.919828	0.672314	0.573597	0.727851	0.877527	1.07436	0.983824	1.10342	1.02172	0.733256	0.659572	0.776822	1.10941	1.35931	1.25197	1.27524	1.06557
O42854_S597_1	O42854	SPAC23A1.17	bbc1	WIP family cytoskeletal protein Bbc1	BBC1		Constant	Ppase target	0.0282393	0.0111302	0.149248	1.08693	S	597	1	QQVHKTPSPEKQKVLSPPPIITNFDKETLAS	0.999865	0.865266	0.0629701	-0.0201048	1.85757	0.863987	0.0927389	-0.0294479	2.07222	1.75984	1.81091	1.87923	1.90057	1.75254	1.62764	1.67956	1.32442	2.00837	1.97616	1.98128	2.12942	1.87005	1.9613	1.74117	1.26094
Q9C0V4_S477_2	Q9C0V4	SPBPB7E8.02		PSP1 family protein	PSP1,YLR177W		Constant	Ppase target	0.00238537	0.000383646	0.148636	1.24537	S	477	2	VKEEKSRFHLGHRRSSTADNGTLSSNVPLYP	0.826658	0.0500761	0.050647	-0.00146506	0.616024	0.832483	0.0288126	-0.00809226	0.811051	0.590298	0.666722	0.604964	0.662627	0.577479	0.62937	0.492663	0.622026	0.779592	0.813589	0.834852	0.813631	0.74211	0.764127	0.663139	0.624198
O13932_S23_1	O13932	SPAC23C4.13	bet1	SNARE Bet1	BET1	BET1,BET1L	Constant	Ppase target	0.000389621	2.25573e-05	0.147251	1.29048	S	23	1	RKERNGDMLPLYESQSPQHLDSLENENDERI	0.99728	0.34438	0.0516208	0.00471355	0.473935	0.534457	0.0387889	0.00523616	0.617528	0.38302	0.453785	0.497962	0.485411	0.560769	0.536124	0.603034	0.535335	0.565506	0.595685	0.702683	0.600416	0.654726	0.673661	0.710873	0.729898
Q9P7Q4_T15_1	Q9P7Q4	SPAC1834.11c	sec18	secretory pathway ATPase Sec18	SEC18	NSF	Constant	Ppase target	0.000516758	3.59401e-05	0.147046	2.29869	T	15	1	_MDSRWKLPFMSNKGTPEQPMRKPLSGSYSH	1	0.798805	0.0121538	-0.0030511	0.134584	0.654793	0.0358953	-0.00622845	0.303872	0.153393	0.135613	0.128945	0.11858	0.118658	0.106737	0.0731922	0.0706946	0.294252	0.298668	0.374487	0.270103	0.264504	0.213987	0.185856	0.180327
O74960_S336_1	O74960	SPCC736.15	pil1	eisosome BAR domain protein Pil1	LSP1,PIL1		Constant	Ppase target	0.0210195	0.00763164	0.146891	1.14275	S	336	1	GMHPHVHAERMSRIASESSDAVPQQTAVQVA	0.997499	0.374457	0.0700546	-0.00682871	1.07678	0.00370198	0.0855286	0.000656845	1.17127	1.09324	1.04051	1.12921	0.93392	1.12502	1.08471	0.914863	0.910378	1.10957	1.10707	1.09864	1.17621	1.32082	1.31091	1.17419	1.10957
A9ZLL8_S115_1	A9ZLL8	SPBC16E9.16c	lsd90	Lsd90 protein			Constant	Ppase target	0.00355596	0.000663844	0.146056	1.95231	S	115	1	PPSTQTGGYASKDTTSTYEGAQPLSSQSSRS	0.83844	0.290291	0.0211721	0.00170597	0.141427	0.881721	0.0286652	0.00986045	0.230401	0.105129	0.141456	0.138088	0.147567	0.16697	0.195746	0.168904	0.163092	0.208129	0.210942	0.239597	0.233826	0.316635	0.371603	0.370344	0.44432
O42844_S449_1	O42844	SPAC23A1.06c	cmk2	MAPK-activated protein kinase Cmk2	RCK1,RCK2		Constant	Ppase target	0.00676488	0.00164672	0.145299	1.1533	S	449	1	GFSPEQLSKKSMNTGSIKELILDEETTTDDD	0.993577	0.14018	0.0769323	-0.00391362	0.975188	0.0139321	0.0769373	0.00115218	1.08503	1.02862	0.937399	1.04683	0.855854	0.90588	0.888965	1.07048	0.848312	1.20952	1.0891	1.00358	1.03025	1.03071	1.06717	1.22687	1.08753
Q9UU99_S441_3	Q9UU99	SPCC23B6.04c	pdr16	meiotic sec14 cytosolic factor family, phospholipid-intermembrane transfer protein Pdr16	PDR16,PDR17		Constant	Ppase target	0.00797771	0.00206972	0.145031	1.22286	S	441	3	PTTTSPKVNPEPHSESISDTRPSTPRKVPPS	0.981424	0.425358	0.147908	-0.0160324	0.762987	0.418879	0.185371	-0.0198282	0.934588	0.577586	0.637306	0.697488	0.915653	0.899431	0.722149	0.453068	0.303403	0.665819	0.697955	0.992597	1.0717	1.06608	0.907714	0.639561	0.324903
Q9HEQ9_S150_1	Q9HEQ9	SPBC660.11	tcg1	single-stranded telomeric binding protein Tcg1	RNP1	CIRBP,RBM3	Constant	Ppase target	0.0292764	0.0117347	0.143398	1.40938	S	150	1	DRKKSKNKNGEEPETSTSVENAESAKGSSDE	0.986294	0.152997	0.0855282	0.00457971	0.318219	0.0333648	0.152757	0.00357557	0.468646	0.237674	0.212309	0.350928	0.361773	0.409174	0.362328	0.533025	0.335006	0.427582	0.310143	0.260682	0.669464	0.643168	0.544012	0.68731	0.407039
O60119_T269_2	O60119	SPBC16G5.05c	scs2	VAP family protein Scs2	SCS2,SCS22	VAPA,VAPB	Constant	Ppase target	0.0100015	0.00280299	0.142786	1.17434	T	269	2	EIPKPSESPRRSVSSTPPVHPPPPVPQNLSA	0.953978	0.702492	0.068738	0.0133076	0.725843	0.863541	0.0538663	0.0170721	0.842277	0.691053	0.683753	0.746528	0.705914	0.901276	0.818603	1.01458	0.990258	0.79565	0.839151	0.788391	0.917902	1.04687	1.05139	1.01494	1.23996
Q9P3U2_T363_1	Q9P3U2	SPAC328.04	spg4	microtubule severing ATPase Spg4	SAP1,YTA6	FIGNL1,SPAST	Constant	Ppase target	0.00320585	0.000566214	0.14242	1.18754	T	363	1	AQSASTETAQDLDFLTPPRLSVNNPFLSDLY	1	0.935719	0.0286983	-0.0137949	0.855981	0.783421	0.0558065	-0.0133722	0.995442	0.828559	0.880221	0.794099	0.841862	0.808363	0.749835	0.665655	0.506738	0.970622	1.03359	1.05162	0.950175	0.937442	0.808194	0.739502	0.723547
O74360_S378_2	O74360	SPBC28E12.03	rga4	RhoGAP Rga4	RGA1,RGA2	CHN1,CHN2	Constant	Ppase target	0.00617593	0.00143413	0.14194	1.31116	S	378	2	DVTNKCNLKVPRNRNSLSNLDEYYVNGLESD	0.998817	0.0939825	0.0456782	-0.0018535	0.469144	0.27779	0.0525685	-0.00410754	0.626862	0.531493	0.491187	0.503727	0.435593	0.40757	0.386943	0.419088	0.473754	0.698161	0.614367	0.554282	0.619541	0.530543	0.671981	0.586155	0.509842
P40381_S218_2	P40381	SPAC664.01c	swi6	heterochromatin (HP1) family chromodomain protein Swi6		CBX1,CBX3,CBX5	Constant	Ppase target	0.0184603	0.00642617	0.141929	1.43651	S	218	2	SGQPNGHIESDNESKSPSQKESNESEDIQIA	0.972837	0.338814	0.0994902	0.00897281	0.262331	0.55655	0.0914266	0.0129042	0.37674	0.199748	0.241162	0.326255	0.212703	0.353043	0.267955	0.597735	0.402526	0.375894	0.346523	0.275485	0.415969	0.442555	0.577253	0.71433	0.588546
O74500_S350_1	O74500	SPCC285.13c	nup60	nucleoporin Nup60	NUP60		Constant	Ppase target	0.00478696	0.00100865	0.141753	1.22584	S	350	1	EKNTPSITAKAGSPQSAPSKASYISPYARPG	0.999999	0.826046	0.0919981	-0.0252577	0.804479	0.886337	0.0546896	-0.0192409	0.904115	0.918864	0.895384	0.823606	0.629646	0.503311	0.492787	0.514824	0.242984	0.951417	0.991033	0.871672	0.827103	0.686949	0.6976	0.661841	0.467818
Q9UTK4_S1004_1	Q9UTK4	SPAC1486.05	nup189	nucleoporin Nup98 and Nup96	NUP145	NUP98	Constant	Ppase target	0.00753509	0.00190792	0.141744	1.15604	S	1004	1	KKYDQPNLKVSGKNDSFVTHHTPGAFPNDSK	0.830715	0.800653	0.0363383	-0.00917511	0.972579	0.450293	0.070636	-0.00805449	1.10648	0.949674	0.918384	1.02372	0.959294	0.921038	0.859354	0.907889	0.727474	1.08439	1.06928	0.993049	1.16363	1.05307	1.09407	1.11425	0.82904
P78890_S10_1	P78890	SPAC23H3.15c	ddr48	DNA damage-responsive protein Ddr48	DDR48		Constant	Ppase target	0.000297608	1.22557e-05	0.141665	4.0187	S	10	1	______MSYQQRANDSMNSAKQYSSSAGAVH	0.992785	0.439247	0.0111895	-0.0012477	0.055663	0.196148	0.0399852	-0.00248847	0.206013	0.0538781	0.0416862	0.0689165	0.0712725	0.0385015	0.0386223	0.0327726	0.0297829	0.207764	0.21658	0.256888	0.228149	0.150105	0.133969	0.124849	0.190448
O43120_S103_1	O43120	SPBC1289.02c	uap2	U2 snRNP-associated protein Uap2	CUS2	HTATSF1	Constant	Ppase target	0.00105947	0.000111301	0.139082	2.96293	S	103	1	SGSRNKKSKSENSEASPAPVINKAVYIQGLP	0.929108	0.0473128	0.0177244	-0.00049764	0.0743378	0.848572	0.021163	-0.00631173	0.254118	0.0817903	0.106383	0.07595	0.0614092	0.0600569	0.0471478	0.0523274	0.0817702	0.256024	0.282905	0.255193	0.247087	0.18981	0.174867	0.151837	0.121766
Q09173_S391_1	Q09173	SPAC2G11.07c	ptc3	serine/threonine protein phosphatase PP2C catalytic subunit Ptc3	PTC2,PTC3	PPM1G	Constant	Ppase target	0.00499004	0.00106205	0.139004	1.22242	S	391	1	KEHFFPHKAEEENSSSETDIVNSNKDVADDH	0.999907	0.151404	0.0479544	0.00255197	0.607108	0.277916	0.032463	-0.00253735	0.781738	0.681623	0.547108	0.659316	0.568093	0.653147	0.584982	0.607723	0.697786	0.811132	0.785788	0.776666	0.788582	0.725157	0.790447	0.688805	0.745232
O94358_S773_1	O94358	SPBC428.10		Schizosaccharomyces pombe specific protein			Constant	Ppase target	0.00129913	0.000155444	0.138483	1.76802	S	773	1	PKASLSPRVHKSMTYSPSEASPLYANKSPKS	0.998658	0.723553	0.0210398	-0.00428845	0.21033	0.370078	0.0313833	-0.00303062	0.340008	0.206224	0.246338	0.215387	0.184455	0.157524	0.181215	0.130182	0.12116	0.303286	0.319003	0.307252	0.376865	0.35785	0.31671	0.334222	0.23516
Q10364_S21_1	Q10364	SPAC22E12.14c	sck2	serine/threonine protein kinase S6K family Sck2	SCH9	AKT1,AKT2,SGK1,SGK2,SGK3	Constant	Ppase target	0.000282473	1.11872e-05	0.138158	2.50134	S	21	1	AKNWFGLSKKSVSTNSAKGSLPRSPLASIQT	0.929876	0.739799	0.00481131	0.0010221	0.0848689	0.492002	0.0282303	0.00350024	0.20568	0.0923476	0.0866497	0.0839503	0.0843543	0.0880876	0.0860618	0.103083	0.111655	0.241848	0.178782	0.188378	0.200176	0.207405	0.261025	0.294178	0.269665
O42657_S688_1	O42657	SPAC27D7.02c	grp1	Golgi GRIP domain protein Grp1	IMH1		Constant	Ppase target	0.00299016	0.000517857	0.137765	1.45277	S	688	1	QQPSNHGRNSSVSRSSSSVEVNSKHPGSDDM	0.980298	0.0416624	0.0827826	0.00217461	0.289046	0.15879	0.120966	0.00662142	0.395683	0.227087	0.21221	0.209879	0.331461	0.433764	0.38043	0.390663	0.248655	0.242016	0.274326	0.35376	0.491882	0.601464	0.578839	0.569703	0.424275
Q10475_S1333_1	Q10475	SPAC17C9.03	tif471	translation initiation factor eIF4G	TIF4631,TIF4632	EIF4G2	Constant	Ppase target	0.0017027	0.000235694	0.136846	1.74197	S	1333	1	RLGQGIRGLKSGTQGSHGPTSLSSMLKGGSV	0.916516	0.711732	0.0248499	0.00491943	0.150001	0.148061	0.0619254	0.00325247	0.298515	0.139499	0.152829	0.157706	0.215003	0.174582	0.156235	0.187653	0.291988	0.23554	0.246056	0.315478	0.404392	0.408811	0.30996	0.260822	0.389202
Q10357_S47_1	Q10357	SPAC22E12.04	ccs1	superoxide dismutase copper chaperone Ccs1	CCS1	CCS	Constant	Ppase target	0.0416398	0.0186145	0.136771	1.10566	S	47	1	KWDAATGQLIVKGSVSPSKVLRRLENATSKP	0.998859	0.391595	0.0762697	-0.00770911	1.34839	0.720047	0.0796823	-0.0161001	1.5439	1.2894	1.28376	1.42445	1.27582	1.44942	1.20603	1.29719	1.12934	1.47337	1.51755	1.45962	1.48022	1.50847	1.50331	1.4711	1.03594
Q9URY2_S17_1	Q9URY2	SPAC890.02c	alp7	TACC protein Alp7	SLK19	TACC1,TACC2,TACC3	Constant	Ppase target	0.0254853	0.00977198	0.136338	1.129	S	17	1	SDIVSSSTDYSRRSPSSSSIGTNETDHTGFH	0.836615	0.277972	0.0953631	-0.00745475	1.10908	0.134125	0.0592689	-0.00293889	1.21381	1.05362	1.21089	1.05161	0.921138	1.21564	1.11327	0.994189	0.894819	1.1411	1.20848	1.33872	1.13879	1.21626	1.21117	1.14594	1.14542
O74423_T490_2	O74423	SPCC162.07	ent1	epsin	ENT1,ENT2,ENT4	ENTHD1,EPN1,EPN2,EPN3	Constant	Ppase target	0.0418367	0.0187217	0.136306	1.1396	T	490	2	PFESNNPFPVMQPQRTGFGQTPNAPMMAPNH	0.999793	0.0227472	0.109201	0.00209902	0.961696	0.00794156	0.0816826	-0.000920754	1.11914	0.814812	1.01118	0.886071	0.917953	1.07082	1.18966	1.00396	0.916655	1.14033	1.03633	1.16711	1.03156	1.24036	1.19419	0.992056	1.09962
Q9UU99_S89_1	Q9UU99	SPCC23B6.04c	pdr16	meiotic sec14 cytosolic factor family, phospholipid-intermembrane transfer protein Pdr16	PDR16,PDR17		Constant	Ppase target	0.00481522	0.00101791	0.136033	1.32406	S	89	1	PVGNPTVHTKTGSSSSPASKMRNTVNLQHIQ	0.933466	0.750277	0.0357485	-0.00780672	0.474423	0.907756	0.0314169	-0.0124168	0.642727	0.488749	0.44603	0.516162	0.413258	0.402673	0.381791	0.444145	0.265402	0.672521	0.635158	0.580965	0.653227	0.528115	0.555647	0.489531	0.331308
Q9URZ5_S581_1	Q9URZ5	SPAC767.01c	vps1	dynamin family protein Vps1	VPS1	DNM1,DNM1L	Constant	Ppase target	0.016023	0.00533001	0.135391	1.45871	S	581	1	KRLAAMEPPPPVLRASTTLSDREKTDTEVIK	0.854776	0.00797768	0.0229522	0.000259317	0.293342	0.580505	0.0595144	0.00882047	0.368805	0.285978	0.292437	0.293774	0.259277	0.346353	0.305654	0.283522	0.294266	0.324375	0.345597	0.300021	0.415014	0.469846	0.524833	0.549921	0.514782
Q9P768_S22_1	Q9P768	SPAP7G5.06	per1	plasma membrane amino acid transmembrane transporter Per1	AGP1,ALP1,BAP2,BAP3,GAP1,GNP1,HIP1,LYP1,TAT1,TAT2	SLC7A1,SLC7A14,SLC7A2,SLC7A3,SLC7A4	Constant	Ppase target	0.00462509	0.000949144	0.134949	1.3487	S	22	1	SIDIDLEKYPSTATKSVYGQSKDDKNVFDIH	0.972122	0.608477	0.0373092	0.00585988	0.345985	0.153981	0.026847	-0.00144301	0.532054	0.332988	0.435927	0.328911	0.323293	0.357182	0.397364	0.415523	0.504848	0.551372	0.564134	0.550939	0.475707	0.5154	0.508578	0.490998	0.518499
O13865_S165_1	O13865	SPAC1B1.04c	pan3	PAN complex protein phosphotransferase subunit Pan3	PAN3	PAN3	Constant	Ppase target	0.00156064	0.000204943	0.134695	1.33351	S	165	1	FSPSKATTVSLKESASLTSLSNNKSVSNLNS	0.981723	0.262602	0.0756999	0.00569146	0.364031	0.0193885	0.096001	0.00170071	0.526661	0.27382	0.324035	0.338188	0.373317	0.484635	0.477602	0.55103	0.408342	0.429071	0.433616	0.505053	0.528407	0.628453	0.695562	0.639491	0.448877
O94614_S139_1	O94614	SPBC1289.01c	chr4	SEL1/TPR repeat protein1, 3-beta-glucan synthase regulatory factor Chf3/Chr4	SKT5		Constant	Ppase target	0.0432687	0.01961	0.134042	1.10021	S	139	1	SQETKRDRPLPNIRNSAPSATRSHSTPCVAP	0.999959	0.304997	0.204972	-0.0171072	1.45732	0.0574793	0.179659	-0.0055897	1.51074	1.71185	1.77089	1.38308	1.19357	1.09302	1.17835	1.16074	1.20903	1.71643	1.72207	1.54721	1.4154	1.18577	1.29119	1.33122	1.56358
Q7LKZ7_S1669_1	Q7LKZ7	SPBC28E12.06c	lvs1	beige protein homolog Lvs1	BPH1	WDFY3,WDFY4	Constant	Ppase target	0.0298122	0.0120108	0.133768	1.11607	S	1669	1	DSKLEARSSGARRNRSFDTSVEAPVSLTNEE	0.999717	0.203556	0.102591	0.00653436	1.10676	0.0882539	0.136682	0.00535762	1.24876	1.13963	0.980919	1.1638	1.08682	1.17267	1.07835	1.40591	1.19187	1.2862	1.09553	1.21142	1.15698	1.30988	1.46666	1.54589	1.21755
Q9Y7T7_S147_1	Q9Y7T7	SPCC63.11	prp28	U5 snRNP-associated ATP-dependent RNA helicase Prp28	PRP28	DDX23	Constant	Ppase target	0.000506218	3.45123e-05	0.133199	1.2728	S	147	1	FDWDATDDTMKDAETSASPEATIAVFGRGKL	0.801614	0.59772	0.0295913	-0.00454442	0.520083	0.610978	0.0188367	-0.00297412	0.642289	0.475865	0.530656	0.516846	0.570481	0.473409	0.481433	0.44507	0.412414	0.668095	0.611858	0.626057	0.657293	0.616569	0.605002	0.623942	0.562949
O14340_S871_1	O14340	SPBC2F12.05c	osh2	sterol transfer protein Osh2	OSH2,SWH1	OSBP,OSBP2,OSBPL1A,OSBPL2	Constant	Ppase target	0.00142044	0.000175483	0.133138	1.25216	S	871	1	EAPKEASIPDNASTASTKVSNDSHLKPDADK	0.912102	0.342097	0.0317587	0.00288527	0.507797	0.102087	0.0381074	0.00161886	0.6498	0.500285	0.467707	0.586802	0.515842	0.505346	0.523389	0.536118	0.58846	0.651152	0.637573	0.642446	0.715197	0.614091	0.617866	0.727875	0.682857
O74461_S173_3	O74461	SPCC16C4.17	mug123	Schizosaccharomyces specific protein Mug123			Constant	Ppase target	0.0182362	0.00630763	0.132487	1.3008	S	173	3	TAPSIMGMSIHSRADSRAETTQSDGFESRSG	0.975984	0.213062	0.0508507	-0.00333357	0.463784	0.127741	0.078655	0.00379226	0.546391	0.463828	0.529217	0.485687	0.359179	0.440662	0.378019	0.484566	0.382435	0.481912	0.648004	0.669859	0.470515	0.560426	0.544961	0.503711	0.704104
O74461_S180_3	O74461	SPCC16C4.17	mug123	Schizosaccharomyces specific protein Mug123			Constant	Ppase target	0.0182362	0.00630763	0.132487	1.3008	S	180	3	MSIHSRADSRAETTQSDGFESRSGSPTHDIQ	0.923038	0.213062	0.0508507	-0.00333357	0.463784	0.127741	0.078655	0.00379226	0.546391	0.463828	0.529217	0.485687	0.359179	0.440662	0.378019	0.484566	0.382435	0.481912	0.648004	0.669859	0.470515	0.560426	0.544961	0.503711	0.704104
O74461_S185_3	O74461	SPCC16C4.17	mug123	Schizosaccharomyces specific protein Mug123			Constant	Ppase target	0.0182362	0.00630763	0.132487	1.3008	S	185	3	RADSRAETTQSDGFESRSGSPTHDIQSYLVN	0.999908	0.213062	0.0508507	-0.00333357	0.463784	0.127741	0.078655	0.00379226	0.546391	0.463828	0.529217	0.485687	0.359179	0.440662	0.378019	0.484566	0.382435	0.481912	0.648004	0.669859	0.470515	0.560426	0.544961	0.503711	0.704104
P87112_T8_1	P87112	SPAC20G8.06	not1	CCR4-Not complex scaffold subunit 1	CDC39	CNOT1	Constant	Ppase target	0.00442024	0.000894928	0.13135	1.37112	T	8	1	________MKSQEQQTPETREKSSSTSESGH	0.99696	0.520369	0.0503233	-0.0066039	0.400156	0.410393	0.080375	-0.0084483	0.544417	0.381379	0.37078	0.377021	0.470683	0.297293	0.415931	0.291008	0.227333	0.555784	0.485396	0.557749	0.503743	0.394486	0.657935	0.432159	0.294978
P0CT80_S40_1	P0CT80	SPCC285.15c	rps2802	40S ribosomal protein S28, Rps2802	RPS28A,RPS28B	RPS28	Constant	Ppase target	0.0222472	0.00819236	0.130836	1.12826	S	40	1	GVTQVRVEFMDDTSRSIIRNVKGPVREDDIL	0.806388	0.255661	0.10104	0.00746055	0.967836	0.444685	0.0828529	0.00934101	1.08551	0.775038	0.912762	1.01753	1.10238	1.14528	0.995898	1.12044	1.09115	0.989743	1.02467	1.23925	1.04478	1.16068	1.17854	1.30954	1.25996
O14139_T1248_1	O14139	SPAC3G6.01	hrp3	CHD family chromatin remodeller Hrp3	CHD1	CHD1,CHD2	Constant	Ppase target	0.0282643	0.0111544	0.130586	1.20171	T	1248	1	KPNVKSAQKIESATRTPSPAISESRKKPSSK	0.983715	0.21761	0.058017	-0.00385489	0.674379	0.611448	0.0444089	0.00701867	0.728851	0.583217	0.690318	0.622857	0.706901	0.649284	0.718318	0.692269	0.515996	0.656336	0.672183	0.787488	0.784133	0.799587	0.807448	0.847458	0.869217
O60145_S362_1	O60145	SPBC18H10.15	cdk11	Cdk11-cyclinL compex kinase subunit Cdk11		CDK11A,CDK11B	Constant	Ppase target	0.00212021	0.000327417	0.130364	1.30139	S	362	1	RISAKEALEHPYFYESPRPKDPKFFPTFPSK	0.983161	0.509608	0.0410568	0.00527304	0.395625	0.384161	0.040398	0.00401988	0.534761	0.365456	0.354707	0.392062	0.39216	0.488481	0.476417	0.514055	0.476952	0.560771	0.533016	0.464081	0.552204	0.562802	0.648867	0.563495	0.617968
Q09801_S243_2	Q09801	SPAC22G7.10	iss1	mRNA cleavage and polyadenylation specificity factor complex subunit Iss1	FIP1	FIP1L1	Constant	Ppase target	0.00379803	0.000725544	0.130029	1.57693	S	243	2	SSNYNTTHTSGGGVHSGAATPNAYVNNNPSS	0.945484	0.255371	0.0348782	0.00257335	0.207368	0.784409	0.0339713	0.0081639	0.298262	0.256049	0.206406	0.174632	0.193758	0.269219	0.228293	0.182679	0.292012	0.294421	0.33138	0.345161	0.306058	0.337563	0.356189	0.329961	0.542544
O13892_S155_1	O13892	SPAC20G4.08	pdc1	P-body assembly WD repeat protein		EDC4	Constant	Ppase target	0.000812518	7.17529e-05	0.129636	1.62674	S	155	1	TGPQTPINGELKSNDSQDTAFQSSRNMPSDT	0.95482	0.0782571	0.0369301	0.00135571	0.197351	0.494408	0.0311589	0.00388199	0.309303	0.139818	0.186349	0.183419	0.252097	0.237282	0.258428	0.181249	0.216085	0.247973	0.30597	0.322583	0.343922	0.339072	0.352844	0.403953	0.375496
Q10411_S46_2	Q10411	SPAC1F3.06c	spo15	mitotic and meiotic spindle pole body protein, gamma tubulin complex linker-related Spo15			Constant	Ppase target	0.00541425	0.00118294	0.128145	1.35655	S	46	2	IDSDLETPRPNISRASTGQLAEDGDTSSQHE	0.832622	0.440792	0.0200688	0.00224482	0.343692	0.949346	0.0170257	0.00928619	0.422548	0.3462	0.317223	0.373031	0.341044	0.355578	0.346444	0.406363	0.389366	0.431558	0.420736	0.404543	0.480157	0.4601	0.521489	0.527811	0.654014
O94497_S2_1	O94497	SPBC18E5.07	aim21	barbed end F-actin assembly inhibitor	AIM21		Constant	Ppase target	0.000191461	4.33644e-06	0.127332	1.23392	S	2	1	______________MSETSSNSPASGSKEAV	0.972621	0.561012	0.024842	0.00353815	0.519579	0.400464	0.0342521	0.00352688	0.64699	0.524032	0.528771	0.522856	0.473749	0.577893	0.566435	0.559125	0.60191	0.643873	0.610253	0.706385	0.598409	0.696708	0.69634	0.699529	0.721931
Q9P6L9_S205_1	Q9P6L9	SPAC688.07c	rng10	cytoskeleton adaptor for Rga7 GTPase activator Rng10			Constant	Ppase target	0.0437838	0.019906	0.127041	1.34358	S	205	1	MENRRELNVKRRSVSSPAEDLAIRPLSFSRY	0.821931	0.680246	0.137212	0.0252144	0.193255	0.671095	0.202002	0.0363531	0.242324	0.113469	0.0990823	0.0747029	0.421263	0.3234	0.538477	0.723235	0.664413	0.0987734	0.097561	0.0944147	0.561152	0.423564	0.803699	0.983858	0.91135
Q9USU8_S144_1	Q9USU8	SPBC28F2.10c	ngg1	SAGA complex subunit Ngg1/Ada3	NGG1	TADA3	Constant	Ppase target	0.00817555	0.00213788	0.126795	1.07023	S	144	1	VSKKPKVSEAHNEEISPENVETIENELDLPV	0.999999	0.942792	0.0327841	0.0167677	1.688	0.867507	0.052208	0.0168309	1.81435	1.64283	1.66556	1.68182	1.79309	1.83307	1.84901	1.89142	2.08616	1.79974	1.84536	1.86186	1.78189	1.90389	2.06505	1.96312	2.23641
P50530_S21_2	P50530	SPAC1B9.02c	sck1	serine/threonine protein kinase S6K family Sck1	SCH9	AKT1,AKT2,SGK1,SGK2,SGK3	Constant	Ppase target	0.0148069	0.00481031	0.126745	1.18005	S	21	2	GKLHRSSNSENTNQASPSTIQSHSTQPVLSN	0.992425	0.800474	0.0489466	-0.0123517	0.790392	0.411738	0.0447767	-0.00471962	0.863713	0.854913	0.822448	0.733237	0.727778	0.76527	0.599021	0.609535	0.519243	0.842983	0.936429	0.866059	0.824042	0.838664	0.832584	0.718492	0.786153
Q10217_S103_1	Q10217	SPAC4H3.09		mitochondrial [2Fe-2S] cluster assembly and type II fatty acid synthase component	ACP1	NDUFAB1	Constant	Ppase target	0.037527	0.0162866	0.126031	1.18271	S	103	1	PDKDADEITSVGDAISYITKNPEAK______	0.919569	0.553333	0.0966809	0.0135573	0.594878	0.669912	0.114798	0.0206042	0.67158	0.490182	0.58332	0.672827	0.55988	0.748128	0.66145	0.953452	0.84899	0.591048	0.546401	0.710894	0.714603	0.807813	0.997806	1.11998	1.03793
Q9USL4_S424_1	Q9USL4	SPCC18B5.07c	nup61	nucleoporin Nup61	NUP2	NUP50	Constant	Ppase target	0.00407783	0.000805117	0.125999	1.18118	S	424	1	QEEKENGNDETRSNDSLVSGKGKGEENEDSV	0.962368	0.597451	0.108251	-0.0166152	0.811741	0.66192	0.119779	-0.0211157	0.969243	0.668428	0.706141	0.856723	0.905923	0.884032	0.579636	0.583847	0.37875	0.806118	0.856016	0.996671	1.13365	0.95764	0.758061	0.630066	0.433248
Q9P380_T35_2	Q9P380	SPBC13A2.04c	ptr2	plasma membrane PTR family peptide transmembrane transporter Ptr2	PTR2	SLC15A1,SLC15A2,SLC15A3,SLC15A4	Constant	Ppase target	0.0363711	0.0156481	0.125948	1.2445	T	35	2	DQSYLSKEKKADGSATINTADEQSSTDELQK	0.989119	0.23843	0.0693489	0.00488871	0.480906	0.174089	0.0751045	0.00434425	0.610665	0.427853	0.424832	0.576277	0.510652	0.518762	0.431563	0.659293	0.571786	0.566545	0.565552	0.526931	0.715731	0.613236	0.767036	0.731262	0.642308
O74473_S120_1	O74473	SPCC1739.11c	cdc11	SIN component scaffold protein, centriolin ortholog Cdc11	NUD1	CNTRL	Constant	Ppase target	0.00673759	0.00163398	0.125585	1.27604	S	120	1	TKNPSKKSSNNSSRRSSSSVGKLSNVSNMQS	0.959799	0.19565	0.195946	0.0121754	0.369718	0.237043	0.228592	0.0160529	0.468161	0.174948	0.143145	0.265699	0.745308	0.523987	0.60182	0.697312	0.487349	0.175028	0.236293	0.376974	0.945144	0.722918	0.721632	0.776978	0.689283
O13690_S77_2	O13690	SPAC11E3.11c	syt22	ArfGEF Syt22	YEL1	PSD,PSD2,PSD3,PSD4	Constant	Ppase target	0.0103441	0.0029558	0.1255	1.26243	S	77	2	TSIKENDTQTIGRRPSMRVKLFGKDKSKASM	0.999975	0.915298	0.0476019	0.0197147	0.340217	0.556126	0.0994779	0.0140285	0.50552	0.444277	0.279771	0.329217	0.38209	0.47572	0.478905	0.601379	0.8344	0.744005	0.447985	0.450631	0.453312	0.604142	0.570098	0.667485	0.892104
O13690_T71_2	O13690	SPAC11E3.11c	syt22	ArfGEF Syt22	YEL1	PSD,PSD2,PSD3,PSD4	Constant	Ppase target	0.0103441	0.0029558	0.1255	1.26243	T	71	2	SSRHPLTSIKENDTQTIGRRPSMRVKLFGKD	0.999871	0.915298	0.0476019	0.0197147	0.340217	0.556126	0.0994779	0.0140285	0.50552	0.444277	0.279771	0.329217	0.38209	0.47572	0.478905	0.601379	0.8344	0.744005	0.447985	0.450631	0.453312	0.604142	0.570098	0.667485	0.892104
O13986_S742_1	O13986	SPAC26H5.04	gid5	GID complex armadillo repeat subunit Gid5	VID28	ARMC8	Constant	Ppase target	0.0208588	0.00755423	0.12472	1.35272	S	742	1	GIWLCINILWPKQCTSPSQEDKERASILQNL	0.772162	0.312861	0.059647	-0.00507074	0.389088	0.0227601	0.116732	0.00224443	0.462602	0.277861	0.45724	0.434138	0.418285	0.292206	0.380099	0.29542	0.273496	0.203324	0.517779	0.585038	0.606031	0.414634	0.520292	0.472458	0.506946
Q9UTB0_S80_1	Q9UTB0	SPAC25B8.08		Golgi Ras-interacting protein with DIL domain, human RADIL and RASIP1 ortholog (predicted), implicated in cytoskeleton organization	YPR089W	RADIL,RASIP1	Constant	Ppase target	0.0178209	0.00610746	0.124575	1.32672	S	80	1	TGNVWNNDSKNGESGSAFGLDKIFQSSDSGN	0.983309	0.372382	0.0727566	0.00706071	0.331861	0.275267	0.107271	0.00832914	0.447558	0.280642	0.308922	0.332448	0.333908	0.420038	0.353929	0.58763	0.432772	0.407379	0.369916	0.377674	0.484074	0.479581	0.680303	0.731008	0.516957
Q9HDX7_S456_2	Q9HDX7	SPAPB1A10.13		Schizosaccharomyces specific protein			Constant	Ppase target	0.00327552	0.00058826	0.124487	1.52814	S	456	2	KESWTNQGIKSSQQRSANASPATSPSNQASI	0.999544	0.631906	0.0342307	0.00565056	0.196157	0.758322	0.0440619	0.00983335	0.291365	0.152097	0.209597	0.177802	0.225972	0.272409	0.298869	0.219679	0.329262	0.249013	0.315171	0.368625	0.29442	0.374652	0.379521	0.330229	0.569955
Q9HDX7_S460_2	Q9HDX7	SPAPB1A10.13		Schizosaccharomyces specific protein			Constant	Ppase target	0.00327552	0.00058826	0.124487	1.52814	S	460	2	TNQGIKSSQQRSANASPATSPSNQASIHASF	0.920417	0.631906	0.0342307	0.00565056	0.196157	0.758322	0.0440619	0.00983335	0.291365	0.152097	0.209597	0.177802	0.225972	0.272409	0.298869	0.219679	0.329262	0.249013	0.315171	0.368625	0.29442	0.374652	0.379521	0.330229	0.569955
Q9UUH7_S243_2	Q9UUH7	SPAC630.05	gyp7	RabGAP Gyp7	GYP7	TBC1D16	Constant	Ppase target	0.00708107	0.00175609	0.124156	1.40998	S	243	2	VELQKVISNNRLNSSSTPPTPRSSSSIFNPF	0.759558	0.307976	0.0589747	-0.00495671	0.33753	0.400168	0.0948956	-0.00976523	0.495345	0.400221	0.438589	0.295218	0.279048	0.257044	0.260198	0.220349	0.271994	0.581058	0.607029	0.554079	0.365004	0.354228	0.310644	0.282862	0.361003
Q9UUH7_T247_2	Q9UUH7	SPAC630.05	gyp7	RabGAP Gyp7	GYP7	TBC1D16	Constant	Ppase target	0.00708107	0.00175609	0.124156	1.40998	T	247	2	KVISNNRLNSSSTPPTPRSSSSIFNPFRRAL	0.996928	0.307976	0.0589747	-0.00495671	0.33753	0.400168	0.0948956	-0.00976523	0.495345	0.400221	0.438589	0.295218	0.279048	0.257044	0.260198	0.220349	0.271994	0.581058	0.607029	0.554079	0.365004	0.354228	0.310644	0.282862	0.361003
O36025_S770_2	O36025	SPAC4F10.13c	mpd2	GYF domain protein	SMY2,SYH1	GIGYF1,GIGYF2	Constant	Ppase target	0.0108217	0.00314427	0.123385	1.48049	S	770	2	KNIQQAELAQNKQQSSVTTASPRSNALNANT	0.847853	0.0929879	0.0498197	-0.00200973	0.270859	0.504137	0.0412302	0.00523767	0.343512	0.23023	0.265898	0.199917	0.311395	0.320831	0.324105	0.204413	0.197535	0.336246	0.356039	0.34555	0.341406	0.44131	0.405061	0.317572	0.498224
O36025_S775_2	O36025	SPAC4F10.13c	mpd2	GYF domain protein	SMY2,SYH1	GIGYF1,GIGYF2	Constant	Ppase target	0.0108217	0.00314427	0.123385	1.48049	S	775	2	AELAQNKQQSSVTTASPRSNALNANTPKAAA	0.999999	0.0929879	0.0498197	-0.00200973	0.270859	0.504137	0.0412302	0.00523767	0.343512	0.23023	0.265898	0.199917	0.311395	0.320831	0.324105	0.204413	0.197535	0.336246	0.356039	0.34555	0.341406	0.44131	0.405061	0.317572	0.498224
O13987_S572_1	O13987	SPAC26H5.05	mga2	membrane sensing transcription coactivator, ankyrin repeat containing Mga2	MGA2,SPT23	CAMTA1,CAMTA2	Constant	Ppase target	0.0481044	0.0225696	0.122894	1.09055	S	572	1	SPSISKNGFHVVRVPSDAAGFQQRQQQEEGV	1	0.73774	0.132763	0.0280539	1.16086	0.85295	0.135462	0.0411034	1.1924	0.974751	1.08901	1.11891	1.3309	1.40257	1.57822	1.66727	1.69624	0.939236	1.15525	1.20338	1.40462	1.56255	1.66778	1.83881	2.0694
P78890_S222_1	P78890	SPAC23H3.15c	ddr48	DNA damage-responsive protein Ddr48	DDR48		Constant	Ppase target	0.000764496	6.49273e-05	0.122292	2.16425	S	222	1	SHTHGGSHGTEHRGGSYGNDNTANKTRGAVS	0.992582	0.0190801	0.0147364	0.000258937	0.103227	0.570758	0.0241525	0.00350886	0.20277	0.0817851	0.124121	0.113411	0.0862547	0.0951543	0.116767	0.119374	0.103449	0.195414	0.22435	0.232694	0.20061	0.236307	0.209647	0.202379	0.317252
Q9URT2_T586_1	Q9URT2	SPCP25A2.03	tho1	THO complex subunit Tho1	HPR1	THOC1	Constant	Ppase target	0.000363673	1.86371e-05	0.121905	1.44938	T	586	1	ENVKHNSQNFASPMQTDAEGDIVQNEEEKES	0.955793	0.675504	0.0146535	0.00266366	0.252631	0.795801	0.0215786	0.00536696	0.355614	0.233079	0.249645	0.264218	0.2715	0.273168	0.257145	0.310352	0.31111	0.337412	0.349371	0.340325	0.373209	0.394649	0.438364	0.450248	0.461883
Q9P7C7_S99_1	Q9P7C7	SPCC10H11.01	prp11	ATP-dependent RNA helicase Prp11	PRP5	DDX46	Constant	Ppase target	0.0399121	0.0176778	0.121752	1.11815	S	99	1	EYARSKNIPDQYIGRSPRPTSHRHAEEKEVD	0.997915	0.392954	0.0751145	-0.00761401	1.08379	0.361037	0.1387	-0.0131354	1.24419	1.23296	1.14671	0.972524	1.00254	0.992567	0.989813	0.972658	0.934177	1.45834	1.35709	1.16778	1.17965	0.986995	0.911541	1.14164	1.01493
Q9P380_T618_1	Q9P380	SPBC13A2.04c	ptr2	plasma membrane PTR family peptide transmembrane transporter Ptr2	PTR2	SLC15A1,SLC15A2,SLC15A3,SLC15A4	Constant	Ppase target	0.0453173	0.020808	0.121405	1.11016	T	618	1	YNLEKATAEEEIMKST_______________	0.789508	0.081833	0.08782	-0.00330313	1.12524	0.303522	0.105283	-0.0087565	1.28482	0.993834	1.03037	1.16352	1.19603	1.17501	1.09381	1.2078	0.956571	1.22531	1.16628	1.19578	1.38107	1.24861	1.40721	1.19151	0.972414
P78890_S322_1	P78890	SPAC23H3.15c	ddr48	DNA damage-responsive protein Ddr48	DDR48		Constant	Ppase target	0.00106098	0.000112438	0.120075	1.6539	S	322	1	PELVQKGEDLKTGHHSERY____________	0.996906	0.0189555	0.0228207	-0.000399653	0.186428	0.267056	0.0367949	0.00279822	0.284118	0.170074	0.194914	0.188547	0.189202	0.201655	0.207567	0.129184	0.187899	0.270143	0.322203	0.327217	0.289401	0.299744	0.267246	0.255658	0.398033
Q10475_S363_2	Q10475	SPAC17C9.03	tif471	translation initiation factor eIF4G	TIF4631,TIF4632	EIF4G2	Constant	Ppase target	0.00410611	0.00081258	0.1199	1.20876	S	363	2	YNNQGAYPTYMSNGRSANQSPRNNPQNVNNG	1	0.179777	0.105047	0.00619603	0.530972	0.0600017	0.110011	0.00350173	0.669732	0.392001	0.418929	0.498611	0.647515	0.69712	0.69176	0.675702	0.573118	0.549911	0.60771	0.562601	0.809541	0.721774	0.851063	0.817135	0.63422
Q09868_S70_1	Q09868	SPAC12G12.03	cip2	splicing factor, RNA-binding protein Cip2	PIN4	HNRNPM	Constant	Ppase target	0.0413077	0.0184377	0.119273	1.94266	S	70	1	GAQDEEMRGLNIPGGSGYLENRYGRDKFTFS	0.864456	0.572585	0.0279407	-0.00407438	0.155049	0.484087	0.0822469	-0.0100374	0.316063	0.154612	0.185357	0.106091	0.107905	0.154261	0.135111	0.135499	0.0333891	0.334996	0.35073	0.411711	0.172004	0.329766	0.118129	0.114638	0.134434
O59741_S193_1	O59741	SPBC530.05	prt1	DNA-binding transcription factor Prt1			Constant	Ppase target	0.0108741	0.00316445	0.118781	1.93938	S	193	1	HLSMAKSGCLFDPDESFDGSKAELPSSEIAN	0.999585	0.533386	0.02816	-0.0037932	0.152999	0.0102741	0.0887218	-0.00113887	0.2532	0.102589	0.144684	0.189428	0.171937	0.112281	0.143327	0.090984	0.0563424	0.0476881	0.264586	0.284426	0.356923	0.272075	0.312806	0.248236	0.175081
Q9USK4_S117_1	Q9USK4	SPCC4B3.14	cwf20	complexed with Cdc5 protein Cwf20		PRCC	Constant	Ppase target	0.0266321	0.0103348	0.118334	1.34727	S	117	1	RSDLDLNENYLLPNNSVSDLTSTGSSETVKK	0.977552	0.076792	0.0623146	0.00226427	0.32491	0.528958	0.0529227	-0.00706566	0.508554	0.264252	0.220824	0.367683	0.34327	0.405966	0.408193	0.398503	0.317387	0.423957	0.500738	0.451922	0.540008	0.534077	0.499277	0.437775	0.284999
O42923_S82_1	O42923	SPBC16A3.18	cip1	splicing factor, RNA-binding protein Cip1	PIN4	HNRNPM	Constant	Ppase target	0.0165122	0.00556829	0.118212	1.49317	S	82	1	PKWSGALSLASSRAASPAPSDSFPTFGYSQL	0.909409	0.732395	0.0208072	-0.00433678	0.270054	0.481138	0.0726819	-0.0088179	0.419635	0.281194	0.257995	0.29938	0.239197	0.209467	0.253004	0.211307	0.166032	0.496158	0.51383	0.432563	0.32217	0.314623	0.265286	0.233985	0.28466
O14029_S682_1	O14029	SPAC29B12.07	sec16	multidomain vesicle coat component Sec16	SEC16	SEC16A,SEC16B	Constant	Ppase target	0.000788115	6.86964e-05	0.117657	1.19899	S	682	1	YQHGTPLATPTMRANSFNSYPASSAEPIRRP	0.999816	0.441888	0.0285348	0.0031989	0.568891	0.427191	0.0501662	0.00545817	0.670733	0.607136	0.525679	0.565666	0.557698	0.585463	0.610161	0.65234	0.626121	0.684575	0.580577	0.660825	0.686356	0.760347	0.737311	0.808034	0.753495
O74178_S10_1	O74178	SPBC1271.12	osh41	sterol transfer protein Osh41	HES1,KES1,OSH6,OSH7	OSBPL10,OSBPL11,OSBPL9	Constant	Ppase target	0.0305414	0.0124933	0.117116	1.21815	S	10	1	______MSKTTSSDDSRDGEGDKRLRSTTKS	1	0.669053	0.085642	0.0153415	0.429474	0.480688	0.110789	0.013429	0.559978	0.390913	0.369374	0.480902	0.397541	0.566425	0.568515	0.801793	0.719451	0.500878	0.470301	0.490997	0.643659	0.62951	0.858094	0.883917	0.754489
Q9UU99_S551_1	Q9UU99	SPCC23B6.04c	pdr16	meiotic sec14 cytosolic factor family, phospholipid-intermembrane transfer protein Pdr16	PDR16,PDR17		Constant	Ppase target	0.00163519	0.000221841	0.116985	1.33745	S	551	1	STKSTVASPIKANENSPALKSKASFEFPKEL	1	0.0258086	0.0345403	0.000708298	0.341717	0.027669	0.0386611	0.000821663	0.457908	0.331762	0.327061	0.337234	0.387368	0.318262	0.310942	0.419679	0.341089	0.436504	0.429408	0.41025	0.490618	0.477569	0.527555	0.503909	0.433466
O14064_S674_1	O14064	SPCC962.02c	bir1	survivin, Bir1	BIR1	BIRC2,BIRC3	Constant	Ppase target	0.0323425	0.0135053	0.116922	1.50455	S	674	1	EKRKAICDESQTVRVSIDRGVTKTRDVSSPV	0.988914	0.0186802	0.111211	0.00193313	0.218202	0.0597407	0.110785	0.00351822	0.324029	0.125242	0.140221	0.157461	0.303994	0.277099	0.483688	0.176003	0.190166	0.110735	0.296114	0.36183	0.409077	0.337312	0.502746	0.471201	0.300235
Q9UT30_S50_1	Q9UT30	SPAC8F11.06	brr6	nuclear envelope protein Brr6/Brl1	BRL1,BRR6	CLCC1	Constant	Ppase target	0.00125392	0.000148027	0.116362	1.46862	S	50	1	KTQNENDPEPMDISMSPDEKNLKKSTVRRKL	0.998269	0.801326	0.0172343	-0.00436071	0.278831	0.454081	0.0384682	-0.00442012	0.395609	0.285408	0.279655	0.296687	0.250623	0.229626	0.220905	0.253521	0.170026	0.40322	0.358149	0.347758	0.410527	0.358152	0.385214	0.412279	0.242046
O94497_T4_2	O94497	SPBC18E5.07	aim21	barbed end F-actin assembly inhibitor	AIM21		Constant	Ppase target	0.00130028	0.000155879	0.114493	1.37402	T	4	2	____________MSETSSNSPASGSKEAVPK	0.876244	0.321357	0.0325355	0.00282073	0.286367	0.00150078	0.0484578	0.000236688	0.418948	0.243286	0.235904	0.319377	0.312737	0.328488	0.34102	0.34122	0.326863	0.366102	0.377147	0.404372	0.500495	0.39953	0.454417	0.483774	0.379004
Q10475_S769_1	Q10475	SPAC17C9.03	tif471	translation initiation factor eIF4G	TIF4631,TIF4632	EIF4G2	Constant	Ppase target	0.00830065	0.00219338	0.113373	1.34312	S	769	1	EGKSTSSLSSPSHSTSSKRDLLSGLESLSLK	0.831237	0.548814	0.0431802	0.00599997	0.288414	0.710581	0.0350686	0.00692295	0.395326	0.255151	0.23845	0.283775	0.359488	0.404622	0.353968	0.318842	0.429015	0.369108	0.432925	0.431304	0.355176	0.428758	0.508438	0.455285	0.569299
O59746_S16_1	O59746	SPBC530.11c		DNA-binding transcription factor, zf-fungal binuclear cluster type			Constant	Ppase target	0.0402332	0.0178385	0.113345	1.13651	S	16	1	MLENSTAVHGVRLSDSPEDPFLRKRLASNTQ	0.991787	0.00810771	0.0681927	0.000776756	0.824898	0.0642904	0.0576069	-0.00190242	0.956998	0.705076	0.775092	0.948561	0.853052	0.88974	0.830248	0.803921	0.836993	0.980809	0.933674	0.881188	0.934634	1.02764	1.03032	0.866618	0.894563
Q9P785_S402_1	Q9P785	SPBC1711.05	srp40	nucleocytoplasmic transport chaperone Srp40	SRP40	NOLC1	Constant	Ppase target	0.012063	0.00364484	0.111365	1.3927	S	402	1	DPSQWDFASPALRDNSFNFEDDYGTLANRDL	1	0.601599	0.0694649	-0.0107545	0.358868	0.373014	0.115339	-0.0112083	0.473409	0.284942	0.276597	0.375112	0.47086	0.341041	0.252965	0.179189	0.087989	0.340995	0.373843	0.39495	0.633682	0.589503	0.363421	0.324303	0.138915
P78890_S84_1	P78890	SPAC23H3.15c	ddr48	DNA damage-responsive protein Ddr48	DDR48		Constant	Ppase target	0.00105947	0.000111498	0.110905	1.82101	S	84	1	DPYAGMTSDTKKGFNSVESRKKEQSDVRGGD	0.999892	0.395962	0.00961908	0.0009812	0.128215	0.739849	0.0223669	0.0047522	0.212723	0.115925	0.137736	0.134857	0.133627	0.121662	0.151785	0.130726	0.154348	0.19207	0.232015	0.256686	0.214156	0.227025	0.222978	0.282467	0.34051
O13690_S6_1	O13690	SPAC11E3.11c	syt22	ArfGEF Syt22	YEL1	PSD,PSD2,PSD3,PSD4	Constant	Ppase target	0.0442864	0.020243	0.1106	1.52745	S	6	1	__________MSRNASNAYLKNGNSTPSNDK	0.999047	0.486955	0.072843	0.00894096	0.147099	0.458713	0.139948	0.0162312	0.206667	0.11584	0.107472	0.109256	0.212555	0.163523	0.269258	0.414794	0.28479	0.110893	0.106679	0.124003	0.372763	0.242319	0.547699	0.61209	0.445838
Q9UT50_T197_1	Q9UT50	SPAC821.03c	slf1	cell cortex node protein Slf1			Constant	Ppase target	0.0095332	0.00263508	0.10906	1.26716	T	197	1	LPPSDPGRFVDDSDLTPHTDFTNRFVDSDFD	0.999925	0.647429	0.0241766	-0.0041276	0.43712	0.432788	0.07355	-0.00809426	0.573947	0.422759	0.477231	0.431666	0.413051	0.438231	0.368142	0.361647	0.353085	0.590036	0.693866	0.546383	0.556963	0.519261	0.373361	0.405012	0.453413
Q09904_S697_1	Q09904	SPAC30D11.04c	nup124	nucleoporin Nup124	NUP1	NUP153	Constant	Ppase target	0.0298122	0.0120077	0.108579	1.27427	S	697	1	NSFSFAKKGKDEANDSLSAKASTPFSFAKPN	0.880137	0.183304	0.0849582	-0.00507097	0.431374	0.407058	0.0867469	-0.00905536	0.567844	0.428682	0.354145	0.534568	0.548572	0.349491	0.267294	0.321245	0.363022	0.624317	0.474145	0.50852	0.724245	0.423149	0.440744	0.501114	0.339418
O14302_S163_1	O14302	SPAC9G1.06c	cyk3	Nebulin-family actin filament anchoring protein Cyk3	CYK3	LASP1,NEB,NEBL,NRAP	Constant	Ppase target	0.0454007	0.020919	0.108504	1.27249	S	163	1	VSRPPSSMSRTNLDVSSRWDNTADNDSQIDA	0.927697	0.00276203	0.105498	-0.000699504	0.403095	0.0279869	0.178194	-0.00380947	0.533369	0.491408	0.456447	0.500386	0.392337	0.313744	0.274779	0.230651	0.525835	0.574343	0.582897	0.726194	0.64817	0.395794	0.203114	0.268907	0.654199
O74461_S101_1	O74461	SPCC16C4.17	mug123	Schizosaccharomyces specific protein Mug123			Constant	Ppase target	0.0204882	0.0073778	0.10796	1.1315	S	101	1	VFSSQHHGVYHTRPASLHSRTMAPQHTILTP	0.999929	0.080703	0.0665304	0.00248352	0.803584	0.0911567	0.0441553	0.00176183	0.916597	0.860577	0.784335	0.805395	0.723665	0.860976	0.740366	0.953118	0.83932	0.892957	0.939559	0.99986	0.886496	0.942121	0.870055	0.903403	0.996984
O14240_S134_1	O14240	SPAC6F6.09	eaf6	Mst2/NuA4 histone acetyltransferase complex subunit Eaf6	EAF6	MEAF6	Constant	Ppase target	0.000994812	0.000100141	0.107694	1.38819	S	134	1	KRKNESDSHEGRRRSSFREL___________	0.957064	0.605927	0.0306418	0.00478703	0.243915	0.69649	0.0347567	0.00663346	0.338685	0.198919	0.234846	0.252714	0.236912	0.318262	0.327235	0.317877	0.332631	0.27145	0.337932	0.359591	0.389433	0.372778	0.403211	0.472881	0.473676
Q9HDX7_S304_1	Q9HDX7	SPAPB1A10.13		Schizosaccharomyces specific protein			Constant	Ppase target	0.00683096	0.00167062	0.107131	3.53788	S	304	1	KSSQQPVRTKPRIAQSPFLAQDAKENGGNVE	1	9.61021e-05	0.0077862	-9.61706e-06	0.0422801	0.835741	0.0232227	-0.00659952	0.195541	0.0368029	0.0455207	0.0394559	0.0403999	0.0389705	0.0408213	0.0612371	0.0344942	0.227124	0.221736	0.184818	0.155111	0.113959	0.123015	0.125282	0.0437073
Q09743_S117_1	Q09743	SPBC12C2.02c	ste20	Rictor homolog, Ste20	TSC11	RICTOR	Constant	Ppase target	0.00474178	0.000994786	0.106786	1.10055	S	117	1	ESFQGENGEAKTGSTSLTRSASATVSRKSSL	0.989217	0.000968198	0.0651123	0.000255379	1.06023	0.0866673	0.0861964	0.00334528	1.14538	1.14416	1.10189	1.06892	0.994088	1.09174	0.983824	0.972461	1.13904	1.26863	1.23344	1.14612	1.10102	1.1029	1.04453	1.12867	1.3251
O13714_S70_2	O13714	SPAC14C4.07		transmembrane transporter	YJL163C	SLC46A1,SLC46A2	Constant	Ppase target	0.0419438	0.0187792	0.106051	1.14231	S	70	2	HETNGASSSNNNVAKSSSHDSFKAKPKNYDS	0.759337	0.459238	0.0548562	0.00636901	0.700609	0.218005	0.0932097	0.00620044	0.807839	0.66456	0.678991	0.764262	0.755467	0.691654	0.687036	0.87787	0.841695	0.781418	0.76441	0.690882	0.952729	0.790896	0.933705	1.02313	0.87277
Q9UU99_T449_3	Q9UU99	SPCC23B6.04c	pdr16	meiotic sec14 cytosolic factor family, phospholipid-intermembrane transfer protein Pdr16	PDR16,PDR17		Constant	Ppase target	0.00712861	0.00177673	0.105909	1.21828	T	449	3	NPEPHSESISDTRPSTPRKVPPSTVPKMNPK	0.996853	0.475895	0.105241	-0.0126346	0.573637	0.419254	0.139399	-0.0149223	0.695559	0.445348	0.462019	0.570733	0.665767	0.685411	0.481705	0.344391	0.226179	0.446113	0.577014	0.746812	0.80156	0.802693	0.63731	0.465811	0.251511
Q96WW4_S2_1	Q96WW4	SPBC11B10.07c	ivn1	plasma membrane phospholipid-translocating ATPase complex Lem3 family subunit Ivn1	CDC50,LEM3,YNR048W	TMEM30A,TMEM30B	Constant	Ppase target	0.0114965	0.00341489	0.105757	1.09577	S	2	1	______________MSQTEIVKKPKHKRFKR	0.98567	0.291241	0.0692528	0.005593	1.06509	0.0596412	0.0563277	0.00178722	1.19748	1.02601	1.017	1.09123	1.09507	1.09008	1.07701	1.29932	1.13817	1.20311	1.15272	1.13322	1.19435	1.23554	1.27422	1.31591	1.17088
P87179_S327_1	P87179	SPBC30B4.01c	wsc1	plasma membrane-associated serine-rich cell wall sensor Wsc1	SLG1,WSC2,WSC3,WSC4	WSCD1,WSCD2	Constant	Ppase target	0.011813	0.00353228	0.105701	1.10593	S	327	1	FLYFYFRRFKIRMSDSANEGKYPSYASELDS	0.99971	0.625311	0.0484338	0.00788299	0.94269	0.58551	0.048474	0.00725853	1.05276	1.00976	0.880519	0.957508	0.914429	0.964735	1.03686	1.11124	1.10792	1.07592	1.01534	1.00238	1.12454	1.15452	1.0483	1.18992	1.21766
Q09801_T247_2	Q09801	SPAC22G7.10	iss1	mRNA cleavage and polyadenylation specificity factor complex subunit Iss1	FIP1	FIP1L1	Constant	Ppase target	0.00459934	0.000942807	0.105072	1.60195	T	247	2	NTTHTSGGGVHSGAATPNAYVNNNPSSSRRE	0.978134	0.281775	0.0230271	0.00181714	0.161833	0.784429	0.0284629	0.00684055	0.231741	0.198021	0.164185	0.141771	0.141833	0.199534	0.178851	0.153001	0.219226	0.231493	0.248517	0.27945	0.237073	0.264253	0.281868	0.258847	0.435499
Q09697_T673_1	Q09697	SPAC13A11.01c	rga8	RhoGAP Rga8	RGD2		Constant	Ppase target	0.033159	0.0139661	0.104191	1.26306	T	673	1	SSKRVSDRVLYQSSATPRSTDVSPTRPDSIS	0.999684	6.61656e-05	0.0664074	-6.80575e-05	0.396545	0.40162	0.0858088	0.00885688	0.438261	0.522408	0.431033	0.353951	0.308417	0.415589	0.360793	0.329479	0.446876	0.531211	0.52555	0.471125	0.368772	0.496811	0.418579	0.430593	0.759429
P78768_S128_1	P78768	SPBC3B9.10	vti1	SNARE Vti1	VTI1	VTI1A,VTI1B	Constant	Ppase target	0.0301473	0.0122631	0.104082	1.26705	S	128	1	QRTRLLQGTNRLEQSSQRLLESQRIANETEG	0.947758	0.477954	0.0326696	0.00393832	0.362182	0.783301	0.0456312	0.0109302	0.417321	0.312557	0.364662	0.335667	0.387427	0.431471	0.414201	0.446469	0.425549	0.413279	0.426361	0.464144	0.434299	0.550125	0.427305	0.509905	0.725241
O75011_S584_1	O75011	SPBC17F3.02	nak1	PAK-related GC kinase Nak1	KIC1	STK24,STK25,STK26	Constant	Ppase target	0.000911421	8.56446e-05	0.103289	1.76609	S	584	1	FNSKLRAHLPPLSIGSPAVQPLANDNYDSLG	0.993809	0.50793	0.023496	0.00300754	0.113774	0.108838	0.00659549	0.000290395	0.236083	0.104653	0.0976058	0.0781273	0.147217	0.153392	0.171453	0.159326	0.166839	0.235765	0.234652	0.24221	0.229203	0.2496	0.237552	0.22947	0.246472
Q9US25_T118_1	Q9US25	SPAC1783.05	hrp1	CENP-A chaperone, CHD family Hrp1	CHD1	CHD1,CHD2	Constant	Ppase target	0.0194924	0.00692886	0.102896	1.28554	T	118	1	RSSRAKRPVYRDFSYTEIDEHEIPIPKKRKS	0.819707	0.460072	0.053593	-0.00623279	0.403986	0.302112	0.0792699	-0.00657096	0.509249	0.379842	0.387612	0.463144	0.451605	0.343439	0.238539	0.342579	0.276089	0.505388	0.456482	0.429422	0.685885	0.461973	0.391373	0.426022	0.349473
Q09919_S337_1	Q09919	SPAC1F7.07c	fip1	plasma membrane iron transmembrane transporter Fip1	FTH1,FTR1		Constant	Ppase target	0.0462798	0.0214511	0.102775	1.67253	S	337	1	LIAKLGDKVVDLEAASSHTPVQSSSSEDEFK	0.905655	0.00279409	0.0408557	-0.000272464	0.154727	0.000934356	0.069668	-0.000268425	0.257474	0.229677	0.124883	0.19064	0.10613	0.147441	0.134973	0.108323	0.180491	0.278011	0.156407	0.189109	0.315143	0.248318	0.350558	0.329368	0.177846
P78774_T305_1	P78774	SPBC14C8.06	arc1	ARP2/3 actin-organizing complex WD repeat subunit Sop2	ARC40	ARPC1A,ARPC1B	Constant	Ppase target	0.00825926	0.00217749	0.102733	1.07345	T	305	1	LDAGTSKTSFTHTGNTGEGREEEGPVSFTAL	0.935191	0.694972	0.073657	0.0140074	1.30065	0.757824	0.0736678	0.0164182	1.3865	1.24776	1.2094	1.305	1.36611	1.40976	1.50086	1.59616	1.55453	1.33175	1.34807	1.37752	1.43411	1.46722	1.709	1.62335	1.72042
O59740_S143_1	O59740	SPBC530.04	mod5	Tea1 anchoring protein Mod5			Constant	Ppase target	0.00204351	0.000310898	0.101143	1.41469	S	143	1	RSANGSTSEDISIEGSPSETAKGARSSFNSN	0.986488	0.918828	0.0259651	-0.0110061	0.320943	0.932508	0.0289015	-0.0135347	0.439786	0.342763	0.30707	0.360499	0.271927	0.225642	0.203756	0.172398	0.0671441	0.4979	0.43242	0.392695	0.421558	0.338607	0.299476	0.255813	0.121875
O94602_S370_1	O94602	SPCC622.15c		Schizosaccharomyces specific protein			Constant	Ppase target	0.0139411	0.0044142	0.100958	1.21134	S	370	1	YPSPSFQEEFPSTSKSPSATPGSSNAPVVDM	0.949124	0.232292	0.0513304	0.00355733	0.452799	0.035	0.0287909	0.000690806	0.573822	0.507452	0.459936	0.398708	0.499477	0.450802	0.532216	0.397932	0.575082	0.53034	0.606186	0.547503	0.59381	0.625913	0.564918	0.571579	0.589016
P40900_S4_1	P40900	SPBC29B5.02c	isp4	plasma membrane OPT oligopeptide transmembrane transporter family Isp4	OPT1,OPT2		Constant	Ppase target	0.00762324	0.0019359	0.100498	1.51025	S	4	1	____________MIGSINESPIEEHMNDSPS	0.998945	0.613893	0.0193781	0.00307845	0.175409	0.870387	0.0293744	0.00959026	0.230324	0.181027	0.173237	0.183517	0.203798	0.198845	0.194618	0.167222	0.273399	0.241216	0.241567	0.27194	0.273251	0.251223	0.2982	0.295999	0.506247
O13633_S58_1	O13633	SPBC17A3.05c		DNAJ/DUF1977, human DNAJB12 homolog, Hsp70 co-chaperone		DNAJB12,DNAJB14	Constant	Ppase target	0.00160863	0.000217869	0.0982663	1.54694	S	58	1	GEDFVKQIEKQKLTGSPNPQATPKQENKSNF	0.938348	0.0442366	0.0169607	-0.000459714	0.182885	0.201502	0.0248965	0.00157569	0.266903	0.194515	0.149684	0.196906	0.195748	0.173047	0.164037	0.196468	0.166931	0.231957	0.259394	0.261568	0.271801	0.29279	0.332825	0.292231	0.2809
Q9Y7T7_S149_1	Q9Y7T7	SPCC63.11	prp28	U5 snRNP-associated ATP-dependent RNA helicase Prp28	PRP28	DDX23	Constant	Ppase target	0.00159088	0.000214104	0.0980858	1.27386	S	149	1	WDATDDTMKDAETSASPEATIAVFGRGKLGG	0.995279	0.728927	0.0219455	-0.00453393	0.389899	0.276548	0.0282435	-0.00220003	0.471648	0.393175	0.354873	0.405537	0.37833	0.348991	0.391725	0.323432	0.269231	0.437894	0.441574	0.482087	0.520029	0.483329	0.445581	0.42296	0.416526
Q9UT59_S307_1	Q9UT59	SPAC513.07		flavonol reductase/cinnamoyl-CoA reductase family	ARI1,GRE2,YDR541C,YGL039W		Constant	Ppase target	0.0209528	0.00759784	0.0978521	1.16014	S	307	1	DITVDPSFFKLDNSFSKSLGFKYHSDEECYV	0.841426	0.851773	0.0316391	0.00955548	0.544166	0.831093	0.0418044	0.0116829	0.627126	0.527572	0.568306	0.573315	0.594497	0.584221	0.55858	0.684842	0.797102	0.669149	0.606866	0.563316	0.672091	0.684886	0.803232	0.778756	0.892956
Q9UUH7_T244_1	Q9UUH7	SPAC630.05	gyp7	RabGAP Gyp7	GYP7	TBC1D16	Constant	Ppase target	0.00286031	0.000489479	0.0961367	1.38008	T	244	1	ELQKVISNNRLNSSSTPPTPRSSSSIFNPFR	0.970683	0.374888	0.0211352	0.0020621	0.238503	0.708832	0.0214144	0.00420955	0.319607	0.23909	0.246735	0.232214	0.259351	0.279152	0.233756	0.224249	0.308953	0.28793	0.325063	0.331151	0.318192	0.341802	0.400659	0.382125	0.405672
Q09803_S88_1	Q09803	SPAC2G11.06	vps4	AAA family ATPase Vps4	VPS4	VPS4A,VPS4B	Constant	Ppase target	0.0125093	0.00383779	0.0953756	1.37423	S	88	1	YLQEKNNQISSKSRVSNGNVEGSNSPTANEA	0.862131	0.92463	0.0297048	0.0131082	0.163102	0.836456	0.0627156	0.0178694	0.225149	0.134252	0.15359	0.188327	0.210314	0.230091	0.269122	0.39021	0.462969	0.184638	0.187443	0.213941	0.261564	0.348618	0.457667	0.560786	0.587223
O59676_S252_1	O59676	SPBC29A3.13	pdp1	PWWP domain protein Pdp1	PDP3		Constant	Ppase target	0.018224	0.00628555	0.0953049	1.24688	S	252	1	QPLKNPQERGRISPSSPLNDQTKALMQRLLF	0.995149	0.000472092	0.0412169	-0.000112855	0.386834	0.051465	0.0325571	-0.000955444	0.488037	0.379013	0.371805	0.426244	0.369617	0.375858	0.326963	0.472511	0.366342	0.488613	0.465003	0.441457	0.496951	0.503037	0.547154	0.470411	0.438166
O13370_S54_1	O13370	SPCC1795.11	sum3	translation initiation RNA helicase Sum3	DBP1,DED1	DDX3X,DDX3Y,DDX4	Constant	Ppase target	0.00900122	0.00244233	0.0948998	1.27577	S	54	1	PSAGAAPAVGDDESVSSRGSSRSQTPSEFSS	0.857262	0.621121	0.068065	0.0109797	0.267271	0.440779	0.0649624	0.00726626	0.388165	0.212511	0.216145	0.260706	0.265116	0.406949	0.425983	0.512854	0.452766	0.37064	0.296371	0.349126	0.425859	0.50842	0.559832	0.50134	0.50064
O59763_T59_1	O59763	SPCC1020.10	oca2	serine/threonine protein kinase Oca2	HRK1,NPR1,PRR2,RTK1		Constant	Ppase target	0.00728357	0.00182411	0.0942791	1.34168	T	59	1	PPQRLHPVDFSEHADTDDDMNHPLPRVQSPV	1	0.46358	0.0387843	0.0045425	0.244127	0.963337	0.014298	0.00923377	0.305567	0.220783	0.229191	0.193002	0.318531	0.327177	0.303165	0.268276	0.347269	0.30958	0.315182	0.291376	0.331924	0.359849	0.416712	0.402811	0.534193
Q42598_S319_1	Q42598	SPAC9E9.06c		threonine synthase	THR4	THNSL1	Constant	Ppase target	0.0132952	0.00417051	0.0941	1.03791	S	319	1	FFKTGRYEKADSTQVSPSGPISAKETYSPAM	0.99124	0.0240001	0.0471935	-0.000932381	2.48875	0.0149407	0.0623403	-0.000967282	2.58309	2.50488	2.51033	2.51466	2.43163	2.42455	2.56601	2.42766	2.47807	2.51149	2.52842	2.62144	2.60361	2.58505	2.70762	2.52681	2.52615
Q09697_S686_2	Q09697	SPAC13A11.01c	rga8	RhoGAP Rga8	RGD2		Constant	Ppase target	0.00168183	0.000230862	0.0940587	1.10255	S	686	2	SATPRSTDVSPTRPDSISSVRSHTAVESPRS	0.850348	0.15452	0.065595	-0.00353298	0.941905	0.116511	0.0678873	-0.003106	1.03297	0.86075	0.903734	0.899081	0.984859	0.995378	1.02368	0.861972	0.807936	0.973671	0.971414	1.02541	1.00927	1.14434	1.09918	0.95482	0.911755
O13828_S480_1	O13828	SPAC19A8.12	dcp2	mRNA decapping complex catalytic subunit Dcp2	DCP2	DCP2	Constant	Ppase target	0.00165027	0.000224642	0.0937131	1.65696	S	480	1	QFLARNSDNSGQSYNSEGDSNSKRLLSMLSQ	0.873014	0.103331	0.0266133	0.00113822	0.134679	0.0889928	0.0343193	0.0013514	0.2269	0.13539	0.134049	0.143191	0.129137	0.14688	0.0953902	0.202837	0.154297	0.251921	0.214306	0.174182	0.250025	0.212713	0.250261	0.305565	0.231903
P40995_S599_1	P40995	SPAC16E8.09	scd1	RhoGEF Scd1	CDC24		Constant	Ppase target	0.0276154	0.0108351	0.0924449	1.15386	S	599	1	DYDLLRTHSLDENVNSPTSISSPSSKSSPFT	0.997456	0.73903	0.0443354	0.00939973	0.535053	0.894337	0.045858	0.0168087	0.575636	0.511908	0.538014	0.533687	0.490336	0.633196	0.691061	0.68104	0.72757	0.596583	0.531153	0.549633	0.614929	0.694457	0.831247	0.765803	0.962566
P55306_S475_1	P55306	SPCC757.07c	ctt1	catalase	CTA1,CTT1	CAT	Constant	Ppase target	0.0106926	0.00309233	0.089383	1.19269	S	475	1	SPVRERQYGVFTRVDSELGRRIREATEAEVK	1	0.142874	0.034065	0.00175224	0.451613	0.760969	0.0326665	0.00734325	0.501859	0.485519	0.492063	0.438569	0.429283	0.432885	0.413345	0.512893	0.506471	0.527839	0.498816	0.543118	0.522383	0.534492	0.491437	0.596668	0.711339
Q09898_S114_2	Q09898	SPAC24B11.11c	sid2	serine/threonine protein kinase (NDR family) Sid2	DBF2,DBF20	STK38,STK38L	Constant	Ppase target	0.0331093	0.0139376	0.0893756	1.42959	S	114	2	SYKDNNHWSDRSSTGSPRWENGSMNLSVEEM	0.969202	0.863399	0.0260651	0.00825596	0.150255	0.964361	0.0243237	0.0159411	0.185834	0.158159	0.169963	0.114297	0.169903	0.187601	0.276451	0.240461	0.347536	0.189865	0.227163	0.209448	0.207575	0.286048	0.296629	0.353412	0.609236
O74779_S186_2	O74779	SPBC25B2.07c	mmb1	mitochondrial microtubule binder Mmb1			Constant	Ppase target	0.00879824	0.00237116	0.0893159	1.41601	S	186	2	AAIPRAKSSMAVRSPSRLGNGPNVRSPKVGF	0.982756	0.915157	0.0183598	-0.00759693	0.267877	0.878375	0.03865	-0.013086	0.395617	0.253269	0.289659	0.26095	0.271971	0.212916	0.180342	0.153482	0.0950027	0.36804	0.415192	0.360259	0.419563	0.35429	0.229075	0.1938	0.0919001
P87147_T132_1	P87147	SPBC25H2.05	egd2	nascent polypeptide-associated complex alpha subunit Egd2	EGD2	NACA	Constant	Ppase target	0.00574807	0.00128931	0.0893027	1.37846	T	132	1	AKIEESFEQEKAVDETGVDAKDIELVMAQAN	1	0.347911	0.0560284	-0.00515608	0.272054	0.640929	0.0560349	-0.00943198	0.391288	0.191027	0.205546	0.294129	0.360815	0.278255	0.213905	0.22742	0.116596	0.309847	0.32995	0.39893	0.45874	0.341613	0.370125	0.270586	0.122324
O94451_S482_1	O94451	SPAC1687.05	pli1	SUMO E3 ligase Pli1	NFI1,SIZ1	PIAS1,PIAS2,PIAS3,PIAS4	Constant	Ppase target	0.0497948	0.0237277	0.0888543	1.11514	S	482	1	PSNATKENSLSRNVQSPNIDTAISNRSTNVR	0.999999	0.364632	0.0944588	0.00901543	0.70862	0.374538	0.0499045	0.00486538	0.826525	0.745937	0.787625	0.718305	0.749687	0.813744	0.680231	0.628366	1.04993	0.837462	0.842373	0.921212	0.805972	0.82537	0.836784	0.812676	1.00281
P50527_S149_1	P50527	SPBC1604.14c	shk1	PAK-related kinase Shk1	STE20	PAK1,PAK2,PAK3	Constant	Ppase target	0.0025837	0.000423818	0.0883989	1.63339	S	149	1	YGSGSASPRKSTVISSPFDPKHVTHVGFNYD	0.888567	0.165885	0.0165548	-0.000930131	0.146075	0.695568	0.0228568	-0.00435282	0.258432	0.168565	0.144654	0.137855	0.134022	0.131224	0.114745	0.165333	0.120113	0.302345	0.251354	0.243998	0.246046	0.194137	0.234535	0.189835	0.161452
O14369_S250_1	O14369	SPBC18H10.04c	sce3	translation initiation factor	TIF3	EIF4B	Constant	Ppase target	0.00262993	0.000438262	0.0874774	1.31209	S	250	1	PRESSERPRLNLKPRSSSNVNTEATPSATTT	0.75932	0.826766	0.0294476	0.00810503	0.223563	0.903864	0.0282872	0.0109277	0.291281	0.192063	0.221651	0.247917	0.267003	0.268908	0.254929	0.378686	0.411226	0.282858	0.322262	0.308916	0.327648	0.295167	0.381761	0.460422	0.563168
Q9P7M9_S41_1	Q9P7M9	SPAP27G11.09c	rib1	GTP cyclohydrolase Rib1	RIB1		Constant	Ppase target	0.00786317	0.00203297	0.0874629	1.63311	S	41	1	ASEKRLPIDDVQCVNSPMLSPALDIEPKPNV	0.959873	0.00284934	0.0333314	-0.000224479	0.139719	0.379572	0.048238	0.00475358	0.192335	0.0688479	0.140446	0.155466	0.17266	0.15299	0.177968	0.114616	0.122185	0.082448	0.227948	0.261149	0.210934	0.22861	0.258629	0.226338	0.308826
O42854_S1264_2	O42854	SPAC23A1.17	bbc1	WIP family cytoskeletal protein Bbc1	BBC1		Constant	Ppase target	0.000454606	2.96414e-05	0.0872516	1.48766	S	1264	2	VSTPRSSVPSPHSNASPSPTSSSMASAAPAR	0.963175	0.0921548	0.00747083	-0.000299883	0.181019	0.429389	0.0160779	0.00175718	0.253872	0.188816	0.18491	0.170385	0.17636	0.174392	0.191832	0.170813	0.173853	0.25563	0.251764	0.276993	0.235499	0.242721	0.279441	0.2959	0.291426
P36582_S72_1	P36582	SPAC17G8.14c	pck1	protein kinase C (PKC)-like Pck1	PKC1	PRKCA,PRKCB,PRKCD,PRKCE,PRKCH,PRKCQ	Constant	Ppase target	0.00186708	0.000272522	0.0860403	1.35389	S	72	1	ERIDALKVESGSERESQSDKDSSKKYSDSAK	0.891382	0.68301	0.0218877	0.00404781	0.214793	0.80397	0.0250111	0.00638146	0.284498	0.209212	0.247693	0.226988	0.225309	0.212588	0.260645	0.225667	0.33692	0.320834	0.273271	0.31568	0.293429	0.319176	0.309291	0.329735	0.471928
O13735_S512_1	O13735	SPAC15A10.16	bud6	actin nucleation-promoting factor Bud6/Aip3	BUD6	KIAA1217,SRCIN1	Constant	Ppase target	0.0161137	0.00536754	0.0853464	1.16126	S	512	1	SQRELLERQIQKAESSEDTSEIESLQGKLSL	0.87424	0.00191063	0.0554924	0.000305891	0.527095	0.401877	0.0408197	0.00421552	0.585074	0.513704	0.527465	0.544285	0.545668	0.492826	0.444589	0.652458	0.512894	0.58488	0.564708	0.554639	0.623221	0.570927	0.651309	0.718831	0.648145
Q9USX7_S94_1	Q9USX7	SPBC1861.09	ppk22	serine/threonine protein kinase Ppk22	FPK1,KIN82	MAST1,MAST4	Constant	Ppase target	0.00566221	0.00125265	0.0852357	1.44446	S	94	1	LDSRPSLRRVSSAPDSHKGVEAPPPRPLINM	0.999993	0.00112008	0.0188293	7.94385e-05	0.191218	0.0738811	0.0443446	-0.00157799	0.288056	0.184498	0.152816	0.200761	0.206599	0.208933	0.189738	0.213356	0.177493	0.236523	0.253744	0.279372	0.315403	0.286325	0.370483	0.262798	0.211432
O59945_S52_1	O59945	SPBC1778.06c	fim1	fimbrin	SAC6	LCP1,PLS1,PLS3	Constant	Ppase target	0.0299486	0.0121	0.0842994	1.18755	S	52	1	DQPTTIKAFEDSKKGSYDEVREAIREVNVDS	0.867999	0.253747	0.0779249	0.00572484	0.409403	0.622383	0.0428777	0.00693528	0.485229	0.333092	0.430223	0.487597	0.379274	0.394534	0.425711	0.646351	0.499031	0.441716	0.518905	0.446153	0.533823	0.491944	0.576148	0.641212	0.620307
O60146_S926_1	O60146	SPBC18H10.16	vhc1	vacuolar membrane cation-chloride cotransporter Vhc1	VHC1	SLC12A9	Constant	Ppase target	0.0164224	0.00552298	0.0827408	1.1802	S	926	1	VKSFETESSFGNRSLSPKQENRRTYSDSTIE	0.853883	0.0118956	0.0733086	-0.00101339	0.466255	0.0533089	0.0780167	0.00233245	0.525575	0.352918	0.5021	0.399552	0.490645	0.475634	0.538924	0.554713	0.358805	0.444596	0.453037	0.520307	0.534431	0.578637	0.660984	0.661756	0.481469
O13870_S471_1	O13870	SPAC1B3.05	not3	CCR4-Not complex NOT box subunit 3/5	NOT3,NOT5	CNOT3	Constant	Ppase target	0.0164517	0.0055366	0.0825255	1.11275	S	471	1	NVKPTKEENADVPVSSPDYLKDLVNALNTSK	0.978105	9.67898e-08	0.0669201	2.62302e-06	0.731942	0.0018637	0.0370628	-0.000201772	0.815899	0.78597	0.676857	0.765632	0.623896	0.801845	0.675234	0.822358	0.703893	0.825842	0.753639	0.835411	0.829817	0.809988	0.79351	0.8853	0.782382
O14115_S2_1	O14115	SPAC1786.01c	ptl2	triacylglycerol lipase ptl2	TGL4,TGL5		Constant	Ppase target	0.00150805	0.000194238	0.0822357	1.18083	S	2	1	______________MSIPEESEINKDYTVQE	0.999999	0.554777	0.0289448	0.00407071	0.426283	0.565024	0.0282092	0.00405063	0.508659	0.38428	0.417309	0.439095	0.457738	0.437093	0.47317	0.531745	0.497795	0.46286	0.524613	0.477282	0.557557	0.565356	0.548616	0.566232	0.593595
P87061_T664_1	P87061	SPCC1223.06	tea1	cell end marker Tea1	KEL1,KEL2	RABEPK	Constant	Ppase target	0.000263988	8.21376e-06	0.0821903	1.52972	T	664	1	VPLAKHNKLSDGTFSTPDKENVQSTNDAHIM	0.896453	0.781272	0.0199915	-0.00476019	0.18848	0.775153	0.0227227	-0.00531546	0.274557	0.230178	0.183802	0.180592	0.149026	0.167191	0.134658	0.111429	0.0843949	0.312671	0.279189	0.272049	0.249864	0.226899	0.182395	0.215783	0.159943
O14302_S390_1	O14302	SPAC9G1.06c	cyk3	Nebulin-family actin filament anchoring protein Cyk3	CYK3	LASP1,NEB,NEBL,NRAP	Constant	Ppase target	0.00962804	0.00267106	0.0821675	1.38323	S	390	1	SYPAHNVPQKGVRPASPHTLKSVKDDLKRTK	0.999441	0.0843064	0.0356702	-0.00136361	0.223954	0.41875	0.0358005	0.00382838	0.269777	0.239366	0.195294	0.254354	0.152402	0.246163	0.203523	0.254211	0.169953	0.241637	0.243677	0.28937	0.244224	0.325628	0.327148	0.377342	0.32358
O74398_S42_1	O74398	SPBC4F6.12	pxl1	paxillin-like protein Pxl1	PXL1	LPXN,PXN,TGFB1I1	Constant	Ppase target	0.0169624	0.00573952	0.0819818	1.11812	S	42	1	STNGSPLNNLVRSRLSDGALNFTGGRIATPL	0.978191	0.0702449	0.0718793	0.00248918	0.676646	0.0553962	0.0887316	-0.00270722	0.795002	0.595789	0.621945	0.642586	0.698719	0.78686	0.824552	0.716242	0.665868	0.675991	0.695928	0.816846	0.830487	0.836111	0.929195	0.783822	0.640035
O13735_T1282_1	O13735	SPAC15A10.16	bud6	actin nucleation-promoting factor Bud6/Aip3	BUD6	KIAA1217,SRCIN1	Constant	Ppase target	0.0330338	0.0138982	0.0811899	1.19887	T	1282	1	AKATVAEIDYGSQVDTENFMLERSPLATPKP	0.849002	0.26035	0.0978592	0.00731471	0.357054	0.325335	0.14454	0.0126456	0.400928	0.222838	0.243907	0.348064	0.48522	0.489395	0.535444	0.503063	0.438127	0.218203	0.228183	0.398044	0.542933	0.610129	0.713792	0.648973	0.55532
O94406_S115_1	O94406	SPCC126.14	prp18	U5 snRNP-associated protein Prp18	PRP18	PRPF18	Constant	Ppase target	0.0283261	0.0111918	0.0797178	1.10551	S	115	1	SPASTKLSVSENDRLSIPEITKDNLTLTEII	0.999761	0.667401	0.0482301	0.00860759	0.695265	0.509913	0.0381496	0.00490266	0.800917	0.650381	0.668061	0.700609	0.769266	0.844662	0.757359	0.737733	0.916073	0.772385	0.836302	0.769902	0.885293	0.800316	0.864005	0.815512	0.938171
O13915_S48_1	O13915	SPAC23C11.10	mpn1	poly(U)-specific exoribonuclease, producing 3' uridine cyclic phosphate ends Mpn1	USB1	USB1	Constant	Ppase target	0.00033654	1.61687e-05	0.0796086	1.88063	S	48	1	ESFHELYKKKPKTFDSPEFHEGRIRGQKHIE	0.999904	0.00311022	0.011539	-8.12024e-05	0.0909684	0.525984	0.0132636	-0.00176027	0.182331	0.0969087	0.0914977	0.0828294	0.113972	0.0833574	0.0789303	0.0774156	0.098289	0.197213	0.172148	0.18034	0.176764	0.171586	0.182582	0.133537	0.145899
O59810_S131_1	O59810	SPCC550.14	vgl1	KH domain RNA binding protein, vigilin	SCP160	HDLBP	Constant	Ppase target	0.000952715	9.26342e-05	0.0789084	1.50407	S	131	1	WVRKTASNTSVAGSDSVSRDKIPFSASSRAS	0.901648	0.878591	0.00792869	0.00268719	0.137731	0.391513	0.0252852	0.00255531	0.217563	0.125177	0.130419	0.150436	0.154142	0.157408	0.155975	0.177679	0.201098	0.225663	0.207801	0.195096	0.230566	0.209367	0.258614	0.300753	0.255741
O74463_S406_2	O74463	SPCC1739.01		E3 ubiquitin ligase, makorin family	LEE1	MKRN1	Constant	Ppase target	0.0184603	0.00642828	0.0783466	1.20462	S	406	2	SPINRLSSSFKQYTSSLKSPGLSTRTSSTMN	0.975295	0.649877	0.0545453	-0.00936251	0.44842	0.687572	0.0410893	-0.00767968	0.514987	0.400515	0.534757	0.451248	0.328527	0.416813	0.333242	0.397163	0.200795	0.514703	0.57651	0.52774	0.428263	0.412383	0.486537	0.407678	0.336019
O74463_S409_2	O74463	SPCC1739.01		E3 ubiquitin ligase, makorin family	LEE1	MKRN1	Constant	Ppase target	0.0184603	0.00642828	0.0783466	1.20462	S	409	2	NRLSSSFKQYTSSLKSPGLSTRTSSTMNSLN	0.999979	0.649877	0.0545453	-0.00936251	0.44842	0.687572	0.0410893	-0.00767968	0.514987	0.400515	0.534757	0.451248	0.328527	0.416813	0.333242	0.397163	0.200795	0.514703	0.57651	0.52774	0.428263	0.412383	0.486537	0.407678	0.336019
Q09898_S95_1	Q09898	SPAC24B11.11c	sid2	serine/threonine protein kinase (NDR family) Sid2	DBF2,DBF20	STK38,STK38L	Constant	Ppase target	0.00109873	0.000118395	0.0776569	1.33689	S	95	1	SKLPIASPIPRGLDRSGELSYKDNNHWSDRS	0.999964	0.934104	0.0272044	0.0129044	0.140181	0.896673	0.0309727	0.0114952	0.227702	0.135238	0.124544	0.135395	0.175373	0.207174	0.286892	0.350852	0.428627	0.187617	0.203664	0.263357	0.245005	0.321892	0.348598	0.415114	0.480103
P23636_T317_1	P23636	SPBC16H5.07c	ppa2	serine/threonine protein phosphatase PP2A catalytic subunit Ppa2	PPH21,PPH22	PPP2CA,PPP2CB	Constant	Ppase target	0.00164155	0.000223079	0.0773694	1.26965	T	317	1	FDPAPREGEPVIARRTPDYFL__________	0.99968	0.450275	0.0251019	-0.00286221	0.306956	0.478253	0.0161478	-0.00194779	0.377925	0.345561	0.310229	0.25805	0.278576	0.313088	0.296905	0.257185	0.235774	0.393625	0.378425	0.397375	0.351259	0.363949	0.354991	0.329128	0.345571
Q9P789_S173_1	Q9P789	SPBP35G2.14	puf2	pumilio family RNA-binding protein Puf2	JSN1,PUF2		Constant	Ppase target	0.0195502	0.00696399	0.0767705	1.64668	S	173	1	YDPSFPWGPRMSSVSSGKQHLSSLSLHTHFN	0.955856	0.683258	0.0155889	0.00288459	0.0985223	0.680953	0.0429591	0.00790709	0.140135	0.125047	0.108481	0.097228	0.0799018	0.121211	0.112002	0.124346	0.181499	0.183964	0.201027	0.150479	0.143424	0.119067	0.169158	0.215713	0.381048
Q1MTN3_S947_1	Q1MTN3	SPBC336.15	pic1	chromosome passenger complex subunit, INCENP ortholog Pic1	SLI15	INCENP	Constant	Ppase target	0.0128976	0.00399233	0.0763871	1.18174	S	947	1	DEGNKKKVNLPSWAESPELREQLKRQQKWDP	0.999116	0.00372433	0.0350757	-0.00027019	0.422191	0.583888	0.0153903	0.00229688	0.480608	0.468629	0.420599	0.387155	0.396877	0.418675	0.383948	0.485197	0.401314	0.459769	0.474391	0.50667	0.469411	0.514948	0.509605	0.506646	0.532051
O94294_S400_1	O94294	SPBC887.09c	sog2	MOR signalling network scaffold, leucine-rich repeat protein Sog2	SOG2	LRRC57	Constant	Ppase target	0.00443057	0.000900103	0.0761814	1.33419	S	400	1	STQSILKTAPTQLSASAKTSAISLPEVAKKE	0.987493	0.618959	0.0287743	0.0046204	0.195617	0.1783	0.0380931	0.00223561	0.288492	0.199368	0.183207	0.193333	0.196839	0.241369	0.203679	0.316754	0.289128	0.272363	0.251858	0.261926	0.285323	0.354831	0.341069	0.36937	0.296388
O14246_T393_1	O14246	SPAC6F6.16c	tpz1	shelterin complex subunit Tpz1	EST3	ACD	Constant	Ppase target	0.0127045	0.00391574	0.0759255	1.10364	T	393	1	TTIDDSTGKLLNAEETPIKTGDLHSTSASSV	1	0.929385	0.0553779	-0.0253114	0.909763	0.932673	0.0513017	-0.0240565	0.976904	0.987427	0.925477	0.930411	0.796571	0.716037	0.586344	0.583513	0.334885	1.04664	1.03783	0.909208	0.913378	0.749518	0.719859	0.674159	0.417477
O14248_S1004_1	O14248	SPAC6G10.02c	tea3	cell end marker Tea3	KEL1,KEL2	RABEPK	Constant	Ppase target	0.0475107	0.0221521	0.0757969	1.15991	S	1004	1	YFNEEDSFNNASAAHSSKESDIPSGGVFTKY	0.885125	0.241477	0.0692414	0.00492208	0.439557	0.0801358	0.0911426	0.00338924	0.526083	0.384229	0.406908	0.419648	0.453109	0.482014	0.518198	0.654545	0.473439	0.436531	0.46859	0.43984	0.621858	0.578083	0.711086	0.633706	0.508771
Q10369_S575_1	Q10369	SPAC22E12.19	snt1	Set3 complex SANT/Myb domain subunit Snt1	SNT1	NCOR1	Constant	Ppase target	0.00779662	0.00200634	0.0752755	1.31699	S	575	1	TGPRPRPTFQLTEIDSPNRRRASDCITPSIS	0.999997	0.341765	0.0452349	-0.00410655	0.266217	0.909306	0.014733	-0.00587741	0.353888	0.314768	0.302788	0.293089	0.224571	0.214364	0.155378	0.176379	0.218429	0.348919	0.363599	0.375062	0.314412	0.314434	0.301684	0.266537	0.217323
O74843_S53_1	O74843	SPCC1235.06	get2	GET complex (ER membrane insertion) subunit Get2	GET2	CAMLG	Constant	Ppase target	0.0455532	0.0210206	0.0750905	1.17901	S	53	1	SQSDVRATASEEAVHSETATPVTPMSSGFME	0.79408	0.593131	0.0327122	0.00497608	0.384654	0.0313298	0.0581936	0.00131855	0.485347	0.413502	0.435894	0.372713	0.378949	0.380393	0.436657	0.397479	0.540304	0.417803	0.507396	0.590263	0.482264	0.414697	0.551183	0.457712	0.535297
O94483_S16_1	O94483	SPCC417.02	dad5	DASH complex subunit Dad5	HSK3		Constant	Ppase target	0.0432547	0.0195839	0.0750434	1.54572	S	16	1	MRRSTIVPTSRTSSSSPSPSQMKSFQMNRLV	0.778655	0.025293	0.037407	-0.000759182	0.142826	0.774433	0.0264164	0.00616676	0.169388	0.0838109	0.169169	0.152957	0.154127	0.191981	0.0759828	0.148821	0.123244	0.17479	0.140609	0.186684	0.160007	0.258668	0.203301	0.26514	0.311241
O13686_S1153_1	O13686	SPAC11E3.05	sea3	GATOR2-SEACAT complex/GATOR1-SEACIT GTPase complex ubiquitin-protein ligase E3 subunit Sea3	MTC5	WDR59	Constant	Ppase target	0.0101168	0.00285614	0.0741889	1.22444	S	1153	1	AQITALREKEPKDADSTYSKEKIFSATSTVH	0.922334	0.214615	0.0344348	0.00226786	0.314674	0.42397	0.0276608	0.00298979	0.383809	0.32159	0.300506	0.339779	0.285078	0.344387	0.287767	0.409968	0.355315	0.388061	0.329821	0.374844	0.412461	0.415338	0.445815	0.441035	0.430526
Q09731_S690_1	Q09731	SPAC31A2.14	bun107	WD repeat protein, human WDR48 family Bun107	DUF1	WDR48	Constant	Ppase target	0.000650762	5.12037e-05	0.0741845	1.61336	S	690	1	FMGRLKKLGRSKSSKSLQTDFMKASVERAAS	0.999522	0.960252	0.00585856	0.00362788	0.0955534	0.871225	0.0161315	0.00528632	0.158129	0.0900403	0.0974024	0.0952185	0.113884	0.118391	0.120323	0.148983	0.183346	0.153673	0.174187	0.160203	0.154392	0.169247	0.232139	0.235918	0.281305
O14270_S282_1	O14270	SPAC1142.08	fhl1	DNA-binding forkhead transcription factor for ribosomal proteins Fhl1	FHL1		Constant	Ppase target	0.00922019	0.00251976	0.0741569	1.13313	S	282	1	STSPSDTVLHPDLNGSPDTGDATQKPNLSYA	0.984149	0.358657	0.0424605	0.00400046	0.529009	0.0307245	0.0326055	0.000731375	0.62605	0.599399	0.504696	0.519246	0.506878	0.556785	0.505269	0.639595	0.624231	0.617264	0.62059	0.642974	0.603726	0.671781	0.575246	0.684022	0.633751
Q9P7E8_S285_1	Q9P7E8	SPAPJ760.02c	abp1	cofilin/tropomyosin family, drebrin ortholog Abp1	ABP1	DBNL	Constant	Ppase target	0.0158209	0.00524104	0.0741019	1.30809	S	285	1	SEHPKPSISTTTTGSSYRSAESSHAPTTPDH	0.922402	0.228344	0.0403901	-0.00276813	0.2599	0.17942	0.0362023	0.00213276	0.299696	0.285201	0.245329	0.31234	0.258525	0.210002	0.151431	0.243889	0.217467	0.313064	0.334474	0.334774	0.300605	0.294186	0.25432	0.287391	0.398185
O13735_S621_1	O13735	SPAC15A10.16	bud6	actin nucleation-promoting factor Bud6/Aip3	BUD6	KIAA1217,SRCIN1	Constant	Ppase target	0.00962804	0.00267066	0.0730606	1.36255	S	621	1	LERLIQQNNAEQDEPSYKFHKYEYSSEESGS	0.951866	0.644137	0.0272154	-0.00461309	0.233812	0.631902	0.0472736	-0.00780355	0.329205	0.203737	0.194451	0.239705	0.236985	0.235868	0.233542	0.16957	0.0983012	0.288872	0.285717	0.284752	0.39263	0.344896	0.277092	0.203804	0.118881
Q92341_S58_1	Q92341	SPAC1F8.03c	str3	plasma membrane heme transmembrane transporter Str3	ARN1,ARN2,ENB1,GEX1,GEX2,SIT1		Constant	Ppase target	0.00178431	0.000254727	0.0727053	1.29665	S	58	1	GSGYNTNETYSKMDNSLQHRGVSKIEAVRDS	1	0.203697	0.0252184	0.00160694	0.233841	0.00470543	0.0241759	-0.000209429	0.319261	0.226931	0.211895	0.211335	0.249075	0.285308	0.285434	0.228681	0.262057	0.270635	0.306673	0.342424	0.333846	0.343638	0.338052	0.302658	0.304432
O43002_S40_1	O43002	SPBC2G2.03c	sbh1	translocon beta subunit, GEF Sbh1	SBH1,SBH2	SEC61B	Constant	Ppase target	0.0190596	0.00671512	0.0722021	1.17503	S	40	1	IRRRAAVEKNTKESNSGPAGARAAGAPGSTP	0.999606	0.41647	0.0625158	0.00665395	0.365941	0.499397	0.0537429	0.0067628	0.437381	0.265271	0.43095	0.421545	0.388901	0.416054	0.477194	0.340806	0.559425	0.40263	0.434132	0.552074	0.422054	0.504534	0.477687	0.439087	0.645565
O94695_S352_1	O94695	SPBC83.11	pet2	Golgi phosphoenolpyruvate transmembrane transporter Pet2	SLY41,YJL193W	SLC35E1	Constant	Ppase target	0.0368884	0.0159504	0.0717269	1.11983	S	352	1	QTMEDEKSYPSSGTQSPFYGKNFLPQITPRL	0.959242	0.259915	0.0862744	0.00644149	0.55347	0.749684	0.0419563	0.00914789	0.606252	0.486797	0.508119	0.484084	0.626167	0.644663	0.80058	0.58629	0.651786	0.56205	0.607194	0.602966	0.609017	0.67744	0.787071	0.718902	0.797661
O42882_S11_1	O42882	SPAC8E11.05c		DUF5102 family, associated with clathrin coated vesicles	LAA2	FEZ1,FEZ2	Constant	Ppase target	0.0491679	0.0233072	0.0714976	1.11895	S	11	1	_____MASPPILSRESPVLGLEEEKKSDGGN	0.992986	0.718232	0.0368065	0.00740355	0.549269	0.443315	0.0736299	0.00827819	0.614645	0.500803	0.512104	0.616603	0.624736	0.569098	0.610977	0.644027	0.730406	0.542661	0.5573	0.627519	0.713412	0.707751	0.619157	0.851746	0.761189
Q9P6L9_T120_2	Q9P6L9	SPAC688.07c	rng10	cytoskeleton adaptor for Rga7 GTPase activator Rng10			Constant	Ppase target	0.0471196	0.0219271	0.0694887	1.03918	T	120	2	FVYRKAASSSHETLATKVVSADESARLWAEK	0.961974	0.824679	0.131684	0.0359823	1.5217	0.876961	0.109183	0.0367242	1.58599	1.51895	1.47741	1.32678	1.79176	1.82549	2.03115	1.83894	2.3781	1.47421	1.61096	1.47467	1.78152	1.91143	2.09678	1.94703	2.44789
P40375_S406_1	P40375	SPCC794.12c	mae2	malic enzyme, malate dehydrogenase (oxaloacetate decarboxylating), Mae2	MAE1	ME1,ME2,ME3	Constant	Ppase target	0.0161142	0.00537141	0.069417	1.21755	S	406	1	SGQPGKFTEKAIREMSKHVERPIIFPISNPT	1	0.0950975	0.0402362	-0.00164335	0.330586	0.237837	0.0322757	0.00227154	0.372598	0.358824	0.290684	0.329474	0.273903	0.366856	0.29533	0.377662	0.259925	0.358796	0.346089	0.399801	0.327525	0.415842	0.438598	0.419813	0.40153
O60132_S519_1	O60132	SPBC1706.01	tea4	tip elongation aberrant protein Tea4	BUD14	NCKIPSD	Constant	Ppase target	0.0476679	0.0222581	0.0693801	1.22113	S	519	1	QSLKQLEVYPIRHSVSIEMPSEKLLSPRLYS	0.984999	0.112067	0.049448	0.00221324	0.298253	0.204767	0.0600229	0.00383733	0.356265	0.261247	0.271322	0.325485	0.328203	0.293689	0.277754	0.437959	0.314309	0.367563	0.29745	0.288671	0.423789	0.347738	0.47064	0.478623	0.390535
O74360_T395_2	O74360	SPBC28E12.03	rga4	RhoGAP Rga4	RGA1,RGA2	CHN1,CHN2	Constant	Ppase target	0.016418	0.00551773	0.0692733	1.29703	T	395	2	SNLDEYYVNGLESDETPTKARFPRYPTVFNK	0.974161	0.00875212	0.0322726	0.000382058	0.230543	0.31021	0.0341231	-0.00288302	0.322671	0.280573	0.244982	0.24017	0.227417	0.187636	0.2099	0.197006	0.278052	0.368279	0.306592	0.292356	0.320113	0.24989	0.352175	0.284471	0.246046
P87216_S144_1	P87216	SPAC10F6.06	vip1	RNA-binding protein Vip1			Constant	Ppase target	0.0131199	0.00408515	0.0675207	1.17757	S	144	1	YGVSSKFKGILESALSGVRSVNERYHVTEKA	0.999985	0.321825	0.0323688	0.00280928	0.360588	0.353385	0.030694	0.00285881	0.427762	0.353885	0.324283	0.340599	0.417887	0.375289	0.443267	0.368896	0.417915	0.458744	0.464804	0.394872	0.405892	0.423199	0.49265	0.432315	0.509711
O94488_T90_1	O94488	SPCC417.07c	mto1	gamma tubulin complex linker Mto1	SPC72	CDK5RAP2,PDE4DIP	Constant	Ppase target	0.0317831	0.013198	0.0674933	1.18444	T	90	1	GSPRLHQNATAPTSSTPLQSPDESVNKLNSE	0.975388	0.792812	0.048983	0.012072	0.281442	0.814653	0.0607207	0.0160384	0.32117	0.250281	0.234945	0.264255	0.320713	0.439972	0.39227	0.495972	0.529156	0.255911	0.278428	0.307687	0.379964	0.540403	0.535239	0.492169	0.677709
O94294_S2_1	O94294	SPBC887.09c	sog2	MOR signalling network scaffold, leucine-rich repeat protein Sog2	SOG2	LRRC57	Constant	Ppase target	0.0262339	0.010113	0.0674144	1.10758	S	2	1	______________MSAHEVSSTKNSEIERI	0.9956	0.524879	0.0522234	0.00691549	0.578264	0.396557	0.0882904	0.00901733	0.630965	0.613405	0.623913	0.598955	0.586699	0.594637	0.634094	0.545888	0.815787	0.660846	0.680762	0.714034	0.654467	0.69086	0.618909	0.561505	0.97131
P87128_S72_1	P87128	SPAC3A12.13c	tif310	translation initiation factor eIF3j (p35)	HCR1	EIF3J	Constant	Ppase target	0.0135224	0.0042538	0.0673329	1.28278	S	72	1	SVSQKSSSSSQNDQGSNKMTRIQQKIQERNF	1	0.198773	0.0267248	0.00167704	0.226369	0.351365	0.0224207	0.00207901	0.290889	0.184999	0.210523	0.27773	0.230955	0.240524	0.227496	0.276766	0.255877	0.321031	0.269098	0.266824	0.312701	0.277383	0.339949	0.322299	0.334248
Q9C0V9_S120_1	Q9C0V9	SPBC32H8.01c		endocytic trafficking protein	VFA1		Constant	Ppase target	0.00173737	0.00024246	0.066622	1.20571	S	120	1	LEVQQTEKEKDVDSASAENESINSSSSSSKE	0.953224	0.426196	0.0303969	0.00330051	0.300766	0.880005	0.0151202	0.00515878	0.35438	0.333869	0.284318	0.336561	0.279417	0.300724	0.287923	0.382606	0.385536	0.35541	0.358337	0.38632	0.344046	0.372124	0.392851	0.430029	0.484813
O13799_S21_1	O13799	SPAC17H9.02	mtl1	MTREC (exosome adaptor) complex RNA helicase subunit Mtl1		MTREX	Constant	Ppase target	0.0167315	0.00565755	0.0663105	1.33849	S	21	1	TDSKNFQFSEGSRESSNDELKVLLRDTETKE	0.881232	0.461981	0.0372369	-0.00434727	0.226329	0.0206026	0.0183045	-0.000334478	0.26455	0.295131	0.218162	0.241871	0.198299	0.166134	0.129313	0.16731	0.150967	0.302176	0.260636	0.241246	0.259494	0.243476	0.256996	0.278431	0.255216
O13892_S680_2	O13892	SPAC20G4.08	pdc1	P-body assembly WD repeat protein		EDC4	Constant	Ppase target	0.00141577	0.000173935	0.0661956	2.94125	S	680	2	ERHSTASPSTVNSGFSTPRSQATGFSKKKKD	0.770129	0.324931	0.00725322	-0.000633989	0.0385374	0.504184	0.0180376	-0.00229163	0.116337	0.0396111	0.0363818	0.0324138	0.0479942	0.0403173	0.032078	0.0166889	0.0273109	0.091944	0.119078	0.153192	0.104383	0.0906327	0.103562	0.0746063	0.0649631
O74892_S163_1	O74892	SPCC576.08c	rps2	40S ribosomal protein S2	RPS2	RPS2	Constant	Ppase target	0.0483513	0.022721	0.0660994	1.3255	S	163	1	GDPHTVPVKVSGKCGSVTVRLVPAPRGAGLV	0.999864	0.468118	0.0366449	-0.00433126	0.233387	0.00249819	0.0735457	0.000463706	0.265922	0.163104	0.273124	0.276873	0.236912	0.169236	0.201248	0.171278	0.132771	0.111492	0.301001	0.370895	0.254536	0.238558	0.342609	0.284499	0.249751
Q9P3W1_S357_1	Q9P3W1	SPAC458.07	tfa1	transcription factor TFIIE alpha subunit, TFIIEA, Tfa1	TFA1	GTF2E1	Constant	Ppase target	0.0125815	0.00386283	0.0660079	1.3318	S	357	1	DDFLDVTTATSLQNKSTDYGSVKRKTENLNS	0.898898	0.434708	0.026744	-0.00295474	0.219623	0.749651	0.031218	-0.006806	0.31259	0.236965	0.212375	0.251527	0.225486	0.148344	0.16592	0.187109	0.163792	0.293592	0.316319	0.334105	0.342943	0.256442	0.211171	0.193885	0.171124
Q9C0U7_S179_1	Q9C0U7	SPCPJ732.01	vps5	retromer complex subunit Vps5	VPS5	SNX1,SNX2	Constant	Ppase target	0.0173803	0.00590876	0.0654844	1.37944	S	179	1	NFTHTVSSASSQKQGSTSLTDTENQKAHPAA	0.925661	0.167786	0.0298483	0.00168853	0.160764	0.813392	0.0200549	0.00527515	0.201142	0.19265	0.168937	0.185035	0.13729	0.133461	0.132951	0.218241	0.212103	0.207384	0.178219	0.191224	0.231483	0.221831	0.258505	0.303858	0.312039
O13987_S956_1	O13987	SPAC26H5.05	mga2	membrane sensing transcription coactivator, ankyrin repeat containing Mga2	MGA2,SPT23	CAMTA1,CAMTA2	Constant	Ppase target	0.00557711	0.00122617	0.0646346	1.40613	S	956	1	KLVFKEANNEQAQSISRSLIKDSEGSINTNE	0.99839	0.728763	0.0240371	-0.00496398	0.193896	0.474194	0.0487178	-0.00582884	0.264585	0.165812	0.170624	0.174644	0.208796	0.198379	0.1753	0.126869	0.0527605	0.19245	0.211399	0.287131	0.270463	0.321276	0.229744	0.188057	0.0897415
Q10178_S66_1	Q10178	SPAC27F1.09c	prp10	U2 snRNP-associated protein SF3B1	HSH155	SF3B1	Constant	Ppase target	0.0317903	0.0132369	0.0646237	1.18589	S	66	1	SQDEDDYKRTNDVNDSYRLVRQYEAPKELLN	0.977258	0.63838	0.109314	-0.0182987	0.475737	0.784486	0.0916089	-0.0220203	0.566411	0.389203	0.43558	0.593778	0.611114	0.297327	0.21025	0.150427	0.0934856	0.547522	0.570345	0.654294	0.611149	0.365547	0.258256	0.176346	0.114695
O59810_T124_2	O59810	SPCC550.14	vgl1	KH domain RNA binding protein, vigilin	SCP160	HDLBP	Constant	Ppase target	0.00077878	6.64573e-05	0.0644093	1.34395	T	124	2	SKPRIVSWVRKTASNTSVAGSDSVSRDKIPF	0.796439	0.840416	0.0177729	0.00513854	0.151296	0.867664	0.0199751	0.00644401	0.206567	0.152495	0.120295	0.15636	0.15771	0.20857	0.21338	0.227499	0.261815	0.220029	0.192682	0.19508	0.216697	0.251336	0.261445	0.328296	0.347833
Q96WU9_S64_1	Q96WU9	SPCPB16A4.06c		Schizosaccharomyces specific protein			Constant	Ppase target	0.0242975	0.00918315	0.0642774	1.13472	S	64	1	CEQYRSRSHGPQGRRSLEHDNQFFNSRTYYG	1	0.0163743	0.0215841	-0.000350857	0.479559	0.0309017	0.0424513	0.000955054	0.534695	0.437732	0.46903	0.481747	0.51279	0.497569	0.475289	0.485295	0.45737	0.498279	0.52623	0.61256	0.522544	0.549458	0.568791	0.4713	0.581879
Q9UT50_T405_1	Q9UT50	SPAC821.03c	slf1	cell cortex node protein Slf1			Constant	Ppase target	0.0137835	0.00435485	0.0636908	1.44113	T	405	1	DKNRYSTFSEFPGQGTPSASQSNLRRSNTVR	0.99639	0.254719	0.011226	0.000826851	0.138593	0.0913092	0.0335837	-0.00134124	0.21746	0.131339	0.12488	0.140878	0.137893	0.161995	0.163938	0.142539	0.151585	0.230608	0.237301	0.184911	0.223378	0.262353	0.150548	0.16884	0.206634
Q9USP9_S497_1	Q9USP9	SPBC902.04	rmn1	MTREC (exosome adaptor) complex RNA-binding subunit Rmn1		RBM26,RBM27	Constant	Ppase target	0.00572247	0.00126958	0.06307	1.17111	S	497	1	MSIDNRPTKLRVINVSPEKNEALLQYLFTVG	1	0.350877	0.0278883	-0.00258324	0.386668	0.23831	0.0374789	-0.00264118	0.450143	0.402432	0.384057	0.405035	0.39446	0.342869	0.30299	0.381129	0.335709	0.453939	0.430979	0.425535	0.489924	0.397882	0.400286	0.493157	0.361539
O60187_S115_1	O60187	SPBC244.01c	sid4	SIN component scaffold protein Sid4	ADY3,CNM67		Constant	Ppase target	0.000400208	2.46296e-05	0.0627526	1.52457	S	115	1	SNNLFLDPRHQLGDNSQNAQRHHEPSFNSEK	1	0.435057	0.017368	0.00192021	0.106184	0.202677	0.0271093	0.001722	0.170325	0.0980727	0.0806723	0.10182	0.14826	0.132193	0.11506	0.133208	0.147722	0.129639	0.144746	0.175177	0.213252	0.224585	0.18703	0.183048	0.201552
O13722_S299_1	O13722	SPAC15A10.02	taf12	SAGA complex/transcription factor TFIID complex subunit A Taf12	TAF12	TAF12	Constant	Ppase target	0.00103013	0.000106053	0.0620322	1.3187	S	299	1	PSYMSANHLPKVDSKSPIPFSVPPSRATLTG	0.999558	0.0930862	0.00830055	-0.00033504	0.196986	0.611983	0.0127812	-0.00202231	0.270829	0.193634	0.193095	0.19895	0.189423	0.20576	0.208209	0.180457	0.187594	0.263877	0.25889	0.293102	0.26874	0.266051	0.23175	0.246247	0.224723
Q10199_S596_1	Q10199	SPBC11C11.02	imp2	F-BAR domain protein Imp2	HOF1	PSTPIP1,PSTPIP2	Constant	Ppase target	0.0299327	0.0120799	0.0618049	1.6232	S	596	1	NRLSLPAYPTDGGDTSIDNPTSTDGQRILGY	0.939555	0.24472	0.0323156	-0.00231752	0.115396	0.698969	0.0378559	-0.00726752	0.211851	0.0712381	0.0792569	0.105528	0.142067	0.13613	0.133062	0.101005	0.025103	0.147295	0.178887	0.242816	0.249293	0.191169	0.15342	0.0992494	0.0256998
Q9C0V4_S191_1	Q9C0V4	SPBPB7E8.02		PSP1 family protein	PSP1,YLR177W		Constant	Ppase target	0.00854442	0.00227538	0.0618034	1.33432	S	191	1	ATRINGSLRNDKWNRSSFSEALSSSRFSRPQ	0.979155	0.094507	0.0253775	0.00103292	0.177635	0.75312	0.0235178	0.00517506	0.210443	0.200042	0.212887	0.164254	0.15889	0.198603	0.152685	0.163282	0.228278	0.221602	0.234289	0.220861	0.190211	0.268843	0.233477	0.245062	0.359003
O13735_S511_1	O13735	SPAC15A10.16	bud6	actin nucleation-promoting factor Bud6/Aip3	BUD6	KIAA1217,SRCIN1	Constant	Ppase target	0.0385209	0.0168942	0.0613762	1.12358	S	511	1	TSQRELLERQIQKAESSEDTSEIESLQGKLS	0.95332	0.0146157	0.0465502	0.000714264	0.491643	0.104827	0.0372058	0.00160407	0.54679	0.497746	0.509276	0.521314	0.444381	0.438386	0.474764	0.597499	0.489773	0.523259	0.557476	0.494153	0.588642	0.533272	0.592418	0.623631	0.551298
Q9Y705_S18_1	Q9Y705	SPBC365.15	alp4	gamma tubulin complex GCP2 subunit Alp4	SPC97	TUBGCP2	Constant	Ppase target	0.0263855	0.0102077	0.0612733	1.17186	S	18	1	RSISSVLAKEESENGSPIPALEEGSVYHVSL	0.997664	0.169253	0.0330715	0.00188069	0.343355	0.00404589	0.0415956	-0.000334014	0.420131	0.367839	0.348672	0.32005	0.358412	0.331333	0.415173	0.305683	0.404998	0.384169	0.431307	0.4935	0.406252	0.395115	0.446251	0.347302	0.43845
Q96WU9_S56_1	Q96WU9	SPCPB16A4.06c		Schizosaccharomyces specific protein			Constant	Ppase target	0.00739221	0.0018567	0.0609121	1.26842	S	56	1	SRASADEFCEQYRSRSHGPQGRRSLEHDNQF	0.947416	0.466616	0.0131466	0.00154918	0.216084	0.337804	0.0360383	0.0032429	0.26514	0.192943	0.235772	0.223109	0.225913	0.230988	0.227865	0.216902	0.261936	0.221729	0.281545	0.336096	0.229166	0.309529	0.291154	0.275793	0.357713
O60136_S118_1	O60136	SPBC18H10.05		WD repeat protein, human WDR44 family	DGR2,LAF1	WDR44	Constant	Ppase target	0.0265225	0.0102728	0.0600151	1.23996	S	118	1	NSPNTEKLAGRDDDRSLLNLIDRGEIDSKRQ	0.99999	0.115481	0.0333477	0.00151809	0.239479	0.751489	0.0296058	0.00648626	0.264717	0.251386	0.230034	0.275576	0.181698	0.298689	0.220807	0.261184	0.28147	0.25438	0.246771	0.281223	0.26936	0.36566	0.280483	0.365306	0.417782
Q9Y7S8_S68_1	Q9Y7S8	SPCC2H8.05c	dbl1	double strand break localizing protein Dbl1, implicated in DNA repair			Constant	Ppase target	0.000259069	7.53754e-06	0.0599214	1.41076	S	68	1	DRLQPKAQSTIQRTSSLPVPSSSNFKERLNN	0.852697	0.767029	0.0137036	0.0031327	0.12395	0.839009	0.0109233	0.0031417	0.183809	0.119037	0.128557	0.136949	0.127527	0.118722	0.152852	0.188011	0.195378	0.176967	0.17366	0.192297	0.186394	0.200676	0.234068	0.231727	0.250615
P87175_S371_1	P87175	SPBC3D6.10	apn2	AP-endonuclease Apn2	APN2	APEX2	Constant	Ppase target	0.00344889	0.000635965	0.059875	1.36774	S	371	1	PTQSENVSASASSGSSPTVSRANSVIDVDAY	0.864072	0.684818	0.021923	-0.00407134	0.191316	0.619914	0.0168364	-0.00270896	0.241655	0.21973	0.211267	0.190726	0.159951	0.160015	0.135797	0.108715	0.116335	0.256291	0.240442	0.235042	0.210612	0.21802	0.253076	0.196044	0.172009
O42947_S485_1	O42947	SPBC16H5.12c		DUF2433 metallo phosphatase superfamily conserved fungal protein			Constant	Ppase target	0.0437838	0.0199136	0.0598349	1.37313	S	485	1	HTDELGMSRANTTEESAETHEVIEEKSGPPA	0.902396	0.0672825	0.0249999	-0.000845948	0.166283	0.841367	0.0168979	0.00490297	0.185875	0.198712	0.153381	0.181216	0.116308	0.157577	0.147066	0.189312	0.139317	0.199517	0.199222	0.200289	0.174619	0.195558	0.24785	0.226069	0.318444
Q9UTK9_S6_2	Q9UTK9	SPAC144.17c		6-phosphofructo-2-kinase	YLR345W	PFKFB1,PFKFB2,PFKFB3,PFKFB4	Constant	Ppase target	0.00617593	0.00143347	0.0591267	1.26525	S	6	2	__________MSRRNSIAVEQAINPNMLRAA	1	0.448848	0.0209935	0.00238687	0.206202	0.308853	0.0211875	0.00178443	0.269546	0.22966	0.192648	0.228322	0.207115	0.210036	0.186044	0.256515	0.272939	0.269441	0.248201	0.273541	0.255565	0.279143	0.314595	0.326786	0.289021
Q9UTK9_S2_2	Q9UTK9	SPAC144.17c		6-phosphofructo-2-kinase	YLR345W	PFKFB1,PFKFB2,PFKFB3,PFKFB4	Constant	Ppase target	0.00617593	0.00143347	0.0591267	1.26525	S	2	2	______________MSRRNSIAVEQAINPNM	1	0.448848	0.0209935	0.00238687	0.206202	0.308853	0.0211875	0.00178443	0.269546	0.22966	0.192648	0.228322	0.207115	0.210036	0.186044	0.256515	0.272939	0.269441	0.248201	0.273541	0.255565	0.279143	0.314595	0.326786	0.289021
O14064_T438_1	O14064	SPCC962.02c	bir1	survivin, Bir1	BIR1	BIRC2,BIRC3	Constant	Ppase target	0.00335226	0.000611172	0.059098	1.22489	T	438	1	VGKEQNHTEKQVAIETPEQQKVEKEDEHLNL	1	0.541461	0.0260131	-0.00356138	0.287714	0.589454	0.0161095	-0.00243196	0.338906	0.351743	0.267734	0.268428	0.262359	0.26339	0.240639	0.236935	0.211047	0.356955	0.338916	0.334292	0.326719	0.29865	0.304842	0.339796	0.274889
O60176_S18_1	O60176	SPBC23E6.01c	cxr1	splicing factor, RNA-binding Cxr1	NAM8	TRNAU1AP	Constant	Ppase target	0.041797	0.0186944	0.058768	1.09601	S	18	1	SSPTESEILPKESHNSIDEQSQQPANTDTLV	0.988944	0.3032	0.0322206	0.00267778	0.59337	0.5518	0.0356779	0.00498752	0.63597	0.589745	0.553689	0.567012	0.619356	0.641507	0.620173	0.681809	0.623625	0.660803	0.668714	0.626492	0.570522	0.663593	0.694846	0.734027	0.748063
Q9USV1_T151_1	Q9USV1	SPBC28F2.07	sfr1	DNA recombination mediator Sfr1	MEI5	SFR1	Constant	Ppase target	0.0232118	0.00865597	0.0573615	1.20049	T	151	1	DETNTSSEPVTSPLRTTPNSIKRQKRLFKSP	0.819868	0.706403	0.063559	-0.012421	0.373049	0.677738	0.0629613	-0.0115035	0.423987	0.494102	0.412464	0.279149	0.301149	0.310536	0.186256	0.199193	0.105962	0.542395	0.45108	0.293429	0.34293	0.349951	0.34418	0.282834	0.140904
P87061_S1068_1	P87061	SPCC1223.06	tea1	cell end marker Tea1	KEL1,KEL2	RABEPK	Constant	Ppase target	0.0178453	0.0061199	0.0567838	1.07279	S	1068	1	SEEDTSLETPIHENQSIQSDQIKEVGEVLSA	0.999603	0.900493	0.0387159	0.0146734	0.677354	0.889235	0.0436406	0.0155785	0.727802	0.692935	0.626757	0.744374	0.695106	0.794688	0.753276	0.894869	1.03854	0.701519	0.677949	0.785079	0.76289	0.813019	0.877429	1.00436	1.07257
Q9HDX7_T341_1	Q9HDX7	SPAPB1A10.13		Schizosaccharomyces specific protein			Constant	Ppase target	0.00607282	0.0013915	0.0561113	1.31893	T	341	1	FSASKSPAAVDSSTKTPTEQVNVVSKQAPTT	0.961226	0.471504	0.0268093	0.00319034	0.153602	0.860763	0.0145458	0.00455649	0.20015	0.203029	0.146953	0.155687	0.140696	0.189291	0.156719	0.157014	0.258083	0.21927	0.194135	0.211407	0.192677	0.221579	0.22738	0.278629	0.311285
O14261_S473_1	O14261	SPAC7D4.04	atg11	autophagy associated protein kinase regulator Atg11	ATG11	RB1CC1	Constant	Ppase target	0.0186905	0.0065295	0.0556702	1.19504	S	473	1	GSPREAVSNTVQANNSLHEKLAMYQNRCNNL	1	0.543678	0.0262267	0.00360668	0.260184	0.712426	0.0368001	0.00729749	0.290018	0.239176	0.212028	0.268502	0.301031	0.307846	0.318933	0.30657	0.329359	0.257274	0.269344	0.258132	0.331949	0.377381	0.421876	0.373603	0.439248
O13735_S265_1	O13735	SPAC15A10.16	bud6	actin nucleation-promoting factor Bud6/Aip3	BUD6	KIAA1217,SRCIN1	Constant	Ppase target	9.18492e-05	5.39439e-07	0.0555971	2.44324	S	265	1	KRLSHMVKDQQNNEGSSQNLRNITVESVRGF	0.810592	0.00419454	0.0114523	9.36437e-05	0.0378668	0.0556272	0.0117167	-0.000358267	0.0966273	0.0267033	0.0325953	0.0294766	0.0361582	0.0493947	0.0590543	0.0485591	0.0262372	0.0909887	0.0825989	0.0985819	0.0864943	0.113443	0.111582	0.0911163	0.0781507
Q09778_S718_1	Q09778	SPAC22F3.13	tsc1	Rheb GAP, hamartin Tsc1		TSC1	Constant	Ppase target	0.0162876	0.00545154	0.0554353	1.26169	S	718	1	CVNISKKQVSSSSDTSFGNTKMDSSMILSNS	0.99481	0.570843	0.0324064	-0.0047088	0.244799	0.694522	0.044296	-0.00841487	0.326177	0.196207	0.214574	0.255676	0.273711	0.229505	0.247871	0.163378	0.113778	0.260505	0.291554	0.335209	0.386198	0.306209	0.259842	0.185391	0.113274
P87058_S61_1	P87058	SPAC57A10.10c	sla1	tRNA chaperone, La protein, Sla1	LHP1	SSB	Constant	Ppase target	0.030335	0.0123811	0.055432	1.1841	S	61	1	EETTEKKEDDGKKDLSFDEAEVLKQVEFYFS	1	0.246816	0.0629572	0.00454058	0.269319	0.326831	0.0476695	0.00418475	0.327242	0.200145	0.211052	0.330135	0.271573	0.292809	0.349983	0.440737	0.312394	0.331708	0.262617	0.310191	0.373234	0.34731	0.37067	0.476041	0.380513
O59708_T205_1	O59708	SPBC36.11		Schizosaccharomyces specific protein, predicted plasma membrane receptor			Constant	Ppase target	0.00410937	0.000815105	0.0549951	1.20937	T	205	1	TRRSSDLGANAADFVTPPGNVANSDNIRILK	0.950469	0.00264315	0.0252645	0.000163861	0.261521	0.317832	0.0242398	0.00208455	0.303071	0.20859	0.258689	0.276616	0.285093	0.290654	0.247696	0.281789	0.252218	0.275229	0.279916	0.309476	0.36229	0.332319	0.314782	0.312761	0.354533
P33886_S159_1	P33886	SPBC409.07c	wis1	MAP kinase kinase Wis1	PBS2	MAP2K1,MAP2K2	Constant	Ppase target	0.0321027	0.013389	0.0548489	1.11406	S	159	1	DIQEKLKAFHASRSKSMPEVVNKISSPTTPI	1	0.751925	0.037892	0.00831136	0.422698	0.902826	0.0348967	0.0134011	0.441918	0.441117	0.413721	0.470903	0.479838	0.458424	0.43689	0.471388	0.674737	0.457788	0.457983	0.501772	0.484396	0.484587	0.521769	0.557032	0.820482
O74557_T114_1	O74557	SPCC970.03	cbr1	cytochrome-b5 reductase activity/ NAD(P)H-dependent reductase for Dph3, Cbr1	CBR1	CYB5R1,CYB5R2,CYB5R3	Constant	Ppase target	0.0172557	0.00585059	0.0544129	1.33691	T	114	1	KVFVDVDGKEYSRSYTPLSSDADKGYFDLLV	0.760897	0.130121	0.0196079	0.000955446	0.154818	0.409173	0.0234672	0.00246045	0.198696	0.138401	0.142402	0.165551	0.182449	0.172616	0.127458	0.1884	0.174776	0.201624	0.186107	0.185222	0.215198	0.182163	0.26412	0.253259	0.239663
Q9UT34_S169_1	Q9UT34	SPAC824.09c	age1	GTPase activating protein Age1	AGE1,AGE2	SMAP1,SMAP2	Constant	Ppase target	0.00316002	0.000553058	0.0531414	1.25907	S	169	1	TASRSSSAHSVKSTSSATVTNVTSKKEAISA	0.978672	0.784025	0.0153393	0.00368213	0.179346	0.906547	0.0150585	0.00590893	0.2169	0.16996	0.1715	0.180763	0.187138	0.194965	0.250418	0.229134	0.257089	0.184849	0.219416	0.232663	0.229067	0.268479	0.282988	0.296365	0.352271
Q09847_S571_1	Q09847	SPAC23D3.06c	nup146	nucleoporin, WD repeat Nup146	NUP159,NUP42	NUP214	Constant	Ppase target	0.0327677	0.0137467	0.0529549	1.1799	S	571	1	GTSNMNQKLDFGTFKSPLSGAATGEAKTNLE	0.993938	0.224801	0.0351655	-0.00238583	0.311054	0.143488	0.020454	-0.00105475	0.354691	0.32646	0.30998	0.331163	0.282292	0.335023	0.207159	0.295381	0.267365	0.355438	0.339948	0.36113	0.374213	0.315755	0.33407	0.378076	0.319832
P78968_S73_1	P78968	SPAC57A7.08	pzh1	serine/threonine protein phosphatase Pzh1	PPQ1,PPZ1,PPZ2		Constant	Ppase target	0.0426116	0.0191915	0.0528831	1.12288	S	73	1	RHRYPETPPSLPPPPSPGILATSPAVLQKHQ	0.863694	0.804262	0.0235002	0.00600153	0.388344	0.300021	0.0284795	0.00234907	0.466794	0.372727	0.392474	0.378392	0.377622	0.46965	0.451783	0.482714	0.517474	0.423044	0.465014	0.505348	0.48923	0.51867	0.461541	0.466926	0.536128
Q9P3A7_T732_1	Q9P3A7	SPAC1565.08	cdc48	AAA family ATPase involved in ubiquitin-mediated protein degradation Cdc48	CDC48	VCP	Constant	Ppase target	0.00786317	0.0020346	0.0526111	1.25652	T	732	1	AIKDSIEEDIKRENETGEAPADDVVMDEDAS	0.958851	0.25558	0.0226256	0.00167026	0.193403	0.0169279	0.0329663	0.000545016	0.253891	0.199834	0.171666	0.20595	0.191399	0.205242	0.182685	0.263706	0.220275	0.222867	0.217693	0.257417	0.273338	0.255461	0.288759	0.319661	0.22645
Q1MTQ1_S40_1	Q1MTQ1	SPBC1604.20c	tea2	kinesin family plus-end directed microtubule motor Tea2	KIP2	KIF22	Constant	Ppase target	0.0476461	0.022237	0.0524582	1.2322	S	40	1	IRTGPSQSGTGSIPYSPTSPLSRNFSNYSIP	0.785539	0.706475	0.0387062	0.00756548	0.172961	0.692494	0.0609312	0.01152	0.197738	0.144645	0.120035	0.153826	0.233078	0.268305	0.268927	0.298631	0.319907	0.0988493	0.13905	0.21618	0.287194	0.3211	0.384778	0.351451	0.428417
O13944_S363_1	O13944	SPAC23H4.01c	osh3	sterol transfer protein Osh3	OSH3	OSBPL3	Constant	Ppase target	0.042067	0.0188633	0.0510909	1.22711	S	363	1	FIQHHEYTKERTAQSSPSSRMSMDSNFEQHW	0.984724	0.192809	0.046843	-0.00288437	0.245153	0.683332	0.0268227	-0.00496417	0.310802	0.338066	0.282218	0.204543	0.196485	0.197379	0.171733	0.200886	0.208386	0.311702	0.356496	0.33	0.253842	0.261486	0.249296	0.23747	0.208131
Q09948_T273_1	Q09948	SPBC1734.15	rsc4	RSC complex bromodomain subunit Rsc4	RSC4	PBRM1	Constant	Ppase target	0.000891245	8.3191e-05	0.0509234	1.41602	T	273	1	PATSKHEPEETPASPTPSVSASTSRERSTSV	0.777246	0.550038	0.0108801	0.00151555	0.111796	0.464778	0.0196182	0.00230327	0.157205	0.123937	0.103942	0.106756	0.123402	0.100683	0.140261	0.133182	0.147077	0.161864	0.138206	0.182765	0.16872	0.141704	0.208589	0.166822	0.217957
O74977_S577_1	O74977	SPCC1827.04	vms1	Cdc48p-Npl4p-Vms1p AAA ATPase complex subunit involved in ER associated ubiquitin-dependent protein catabolic process Vms1	VMS1	ANKZF1	Constant	Ppase target	0.0390632	0.0171946	0.0508651	1.20004	S	577	1	LGINNVRKVDELQSLSPEMRMRIEREKRAAA	0.878666	0.502647	0.0188602	0.00238878	0.237554	0.26806	0.0277986	-0.00211949	0.319977	0.246205	0.244833	0.212877	0.229717	0.276479	0.243341	0.294337	0.286414	0.325835	0.281182	0.2878	0.347665	0.332985	0.290796	0.330596	0.244265
O59702_T386_1	O59702	SPBC36.05c	clr6	histone deacetylase (class I) H3-K9 specific complex subunit Clr6	RPD3	HDAC1,HDAC2	Constant	Ppase target	0.00714589	0.00178361	0.0501032	1.22414	T	386	1	SFAPSVQMHKTPGDFTFENAEKQNIAKEEIM	0.999893	0.752259	0.0175335	-0.00384931	0.250484	0.809715	0.0246586	-0.00640857	0.318502	0.268501	0.247214	0.27303	0.221357	0.197913	0.220535	0.194252	0.165508	0.331076	0.343417	0.330389	0.282795	0.257801	0.261693	0.19507	0.186895
Q09173_S389_1	Q09173	SPAC2G11.07c	ptc3	serine/threonine protein phosphatase PP2C catalytic subunit Ptc3	PTC2,PTC3	PPM1G	Constant	Ppase target	0.0217997	0.0079997	0.0496668	1.12096	S	389	1	RWKEHFFPHKAEEENSSSETDIVNSNKDVAD	0.940858	0.592335	0.0337535	0.00512602	0.374737	0.708073	0.0251587	0.00493651	0.42573	0.406387	0.343894	0.407152	0.345261	0.460338	0.393903	0.413258	0.51476	0.416567	0.410269	0.430915	0.406759	0.487291	0.516651	0.485128	0.528707
O43048_S807_1	O43048	SPBC215.01		RabGAP	MDR1	TBC1D8,TBC1D8B,TBC1D9,TBC1D9B	Constant	Ppase target	0.0155038	0.00511117	0.0496397	1.16954	S	807	1	TTSETTATEKTPSNSSDTEDDVGDVVENDKD	0.950568	0.00615252	0.0381257	0.000377933	0.290139	0.0333244	0.0336058	-0.000786113	0.347927	0.287619	0.280317	0.30381	0.270527	0.25563	0.29012	0.38694	0.267316	0.340306	0.316566	0.313285	0.36783	0.352844	0.357153	0.404151	0.287262
O74883_S164_2	O74883	SPCC330.13	rpc37	DNA-directed RNA polymerase III complex subunit Rpc37	RPC37	POLR3E	Constant	Ppase target	0.00943429	0.0025879	0.0492494	1.48669	S	164	2	YTQKLKAAAGPSNSSSGTSTPRGPIRAVQVT	0.929186	0.15268	0.0230539	0.00123294	0.092563	0.0102715	0.0319469	-0.000410032	0.153313	0.0648239	0.0843712	0.0804097	0.0904596	0.141247	0.134989	0.112087	0.101161	0.133088	0.129252	0.174571	0.128167	0.226233	0.146263	0.127995	0.137975
Q9USM8_S259_1	Q9USM8	SPCC16A11.08	atg20	autophagy associated PX/BAR domain sorting nexin Atg20	ATG20		Constant	Ppase target	0.0420963	0.0189053	0.048509	1.12026	S	259	1	HYNSSPSELSPTQRRSSISNGKDAPSPVLKD	0.980167	0.177816	0.0451423	0.00264493	0.384844	0.417499	0.0543437	0.0057964	0.411292	0.433846	0.408644	0.420591	0.342002	0.370822	0.324766	0.448321	0.477873	0.526392	0.428471	0.387004	0.373308	0.406975	0.405777	0.503852	0.583158
Q09853_S670_1	Q09853	SPAC23D3.13c		GEF	MON2	MON2	Constant	Ppase target	0.0102479	0.00292127	0.0475914	1.17887	S	670	1	TSKHLSTSSLNRVNSSNSNFQDSKSFSTLMD	0.849502	0.647734	0.0310925	0.00531188	0.22888	0.460066	0.0513256	0.00596903	0.271872	0.233822	0.20419	0.204115	0.228198	0.277651	0.312148	0.345908	0.322476	0.241089	0.218548	0.242878	0.285757	0.373508	0.388916	0.402458	0.356085
O43005_S642_1	O43005	SPBC2G2.06c	apl1	AP-2 adaptor complex beta subunit Apl1	APL1	AP1B1,AP2B1	Constant	Ppase target	0.00176899	0.000249768	0.0465984	2.3781	S	642	1	TRRVMEQYDRNSWNPSPFSDESNSNTFSGKF	0.976532	0.0286973	0.0104063	0.000225356	0.0322359	0.0178577	0.0271027	-0.000460434	0.0836349	0.0221733	0.0214243	0.0283959	0.0342386	0.0450612	0.049547	0.0447651	0.0249019	0.0550697	0.0546037	0.0674182	0.10337	0.105158	0.115956	0.10185	0.0398689
P87126_S346_1	P87126	SPAC3A12.11c	cwf2	zf-CCCH type zinc finger protein, Prp19 complex subunit, RNA-binding Cwf2	CWC2	RBM22	Constant	Ppase target	0.0260535	0.010032	0.0451422	1.17832	S	346	1	PNKSQSEEGSNDDHKSVTTTESQNKFVNSQI	0.994292	0.742696	0.0205537	0.0043995	0.222359	0.1757	0.0230465	0.00134054	0.288914	0.22365	0.19078	0.244196	0.216109	0.285756	0.255493	0.287994	0.321265	0.251401	0.271349	0.285856	0.309355	0.329464	0.325795	0.313199	0.299962
O74429_S24_1	O74429	SPCC1672.06c	asp1	diphosphoinositol pentakisphosphate kinase/IP8 pyrophosphatase	VIP1	PPIP5K1,PPIP5K2	Constant	Ppase target	0.00114676	0.000128292	0.04476	1.77	S	24	1	TSIDTESSTRTASPVSSIVTPTKRNVVGICA	0.752289	0.590425	0.00616833	0.000933066	0.0515986	0.43885	0.0122025	0.00135956	0.0933731	0.0447352	0.05795	0.0484794	0.063606	0.0614761	0.055825	0.0545573	0.0784112	0.093363	0.0802806	0.0873273	0.0913192	0.114993	0.13075	0.108316	0.116771
O94262_T166_1	O94262	SPBP8B7.13	vac7	PAS complex subunit Vac7	VAC7	TMEM106B	Constant	Ppase target	0.0217018	0.00794731	0.0433254	1.77349	T	166	1	FSSMVGSSDTRCNSPTTARGLATSPLQINPT	0.883206	0.123045	0.0142408	-0.000672061	0.0607172	0.195899	0.0278127	0.00172956	0.0872313	0.043034	0.0739773	0.0461149	0.0702597	0.0516606	0.0805013	0.0428642	0.0396903	0.0224384	0.0882503	0.120259	0.103727	0.106969	0.126678	0.11064	0.115744
O13722_T221_1	O13722	SPAC15A10.02	taf12	SAGA complex/transcription factor TFIID complex subunit A Taf12	TAF12	TAF12	Constant	Ppase target	0.0253456	0.00969078	0.0432188	2.59948	T	221	1	TPVNASTDTRKSTASTPQLQQTQAQANAPQQ	0.961536	0.153264	0.00836244	-0.000448238	0.0301583	0.315401	0.0319931	-0.00273589	0.0893906	0.0335544	0.038662	0.0382859	0.0176582	0.0156058	0.0310826	0.0161765	0.0251394	0.143965	0.118328	0.0871781	0.0360022	0.0408836	0.0432469	0.0448442	0.0474671
Q9UTR8_S120_1	Q9UTR8	SPAC1006.03c	red1	MTREC (exosome adaptor) complex subunit Red1		ZFC3H1	Constant	Ppase target	0.00601615	0.0013695	0.0429777	1.47365	S	120	1	SSNKTFSKRKRSSENSFNNRNKAKSSETSDS	0.999789	0.703222	0.0237899	-0.00461375	0.123034	0.787414	0.0249284	-0.00604445	0.176027	0.110683	0.110743	0.128456	0.162089	0.0898258	0.0561846	0.0462622	0.0216606	0.15106	0.171398	0.204145	0.179056	0.151803	0.110182	0.0580102	0.0440713
O42657_S689_1	O42657	SPAC27D7.02c	grp1	Golgi GRIP domain protein Grp1	IMH1		Constant	Ppase target	0.0260535	0.0100376	0.042827	1.17278	S	689	1	QPSNHGRNSSVSRSSSSVEVNSKHPGSDDML	0.802781	0.472927	0.0332697	0.00397046	0.220079	0.735616	0.0295918	0.00621885	0.247168	0.171373	0.237607	0.202022	0.242249	0.230574	0.311973	0.30135	0.285832	0.217851	0.206676	0.249875	0.285174	0.307177	0.351118	0.337552	0.370173
Q9UUG8_T166_1	Q9UUG8	SPAC630.14c	tup12	transcriptional corepressor Tup12	TUP1		Constant	Ppase target	0.00471093	0.000976616	0.0420188	1.85501	T	166	1	NSSKPLILNNGSSGGTPKNLRSPAIDSDGTV	0.989229	1.8306e-05	0.0118094	6.36587e-06	0.0490995	6.18542e-05	0.0131231	-1.30036e-05	0.0912539	0.0379255	0.042809	0.0693963	0.0425981	0.050188	0.0384785	0.0679445	0.0438127	0.0905868	0.0893334	0.0673373	0.105575	0.0855918	0.107311	0.104157	0.0794109
O74388_S200_1	O74388	SPBC3H7.13	csc1	SIP/FAR complex FHA domain subunit Csc1	FAR10,VPS64	SLMAP	Constant	Ppase target	0.00729097	0.00182816	0.0406255	1.41495	S	200	1	LETGKTRDNRNNHHYSRKSSPHISSLAVPST	0.935419	0.134258	0.012374	0.000613927	0.0936068	0.485948	0.0107736	0.00131972	0.129292	0.104359	0.0956067	0.0761728	0.0915343	0.106108	0.116818	0.0817394	0.110896	0.124358	0.133318	0.151564	0.128947	0.133101	0.12234	0.144655	0.169955
O94274_T211_1	O94274	SPBP8B7.26		Schizosaccharomyces specific protein			Constant	Ppase target	0.00322691	0.000575101	0.040099	1.69576	T	211	1	VSQNSSYASGSVPAATAASTASPVKKPPPPA	0.817747	0.21549	0.0207979	-0.00137329	0.067246	0.0306697	0.0353521	-0.000792252	0.103278	0.0998878	0.0888736	0.0586325	0.0468014	0.0376617	0.0252401	0.0550793	0.0488876	0.16459	0.124786	0.103618	0.0826632	0.0432292	0.0580986	0.0909188	0.113952
O14240_S124_1	O14240	SPAC6F6.09	eaf6	Mst2/NuA4 histone acetyltransferase complex subunit Eaf6	EAF6	MEAF6	Constant	Ppase target	0.0029373	0.00050493	0.0400452	1.6954	S	124	1	DDSTETSRRRKRKNESDSHEGRRRSSFREL_	0.989199	0.913523	0.0096518	0.00395229	0.0299198	0.446904	0.023516	0.00266318	0.0789888	0.0188505	0.0222709	0.0294619	0.0452342	0.0649905	0.07085	0.0924397	0.116589	0.0569875	0.0575467	0.0652351	0.0955531	0.128033	0.119668	0.141396	0.116629
O74803_T77_1	O74803	SPBC2D10.12	rhp23	proteasome-associated ubiquitin receptor, S. cerevisiae Rad23 homolog, Rhp23	RAD23	RAD23A,RAD23B	Constant	Ppase target	0.0301409	0.012245	0.039798	1.20791	T	77	1	IKEQDFIVCMVSRPKTSTSTPKSAASPAPNP	0.787231	0.0173144	0.0282861	0.000473042	0.18811	0.34288	0.0201843	0.00183693	0.218361	0.154916	0.190896	0.199268	0.172439	0.195137	0.190932	0.257106	0.170678	0.199039	0.210368	0.218233	0.233404	0.212662	0.28039	0.248871	0.246789
Q9UTQ1_S152_1	Q9UTQ1	SPAC1093.02	pdx3	pyridoxamine 5'-phosphate oxidase Pdx3	PDX3	PNPO	Constant	Ppase target	0.0361347	0.015512	0.0397774	1.21126	S	152	1	YFKTRPRNSRIGAWASPQSEVIADREELEKR	0.795751	0.229035	0.0173155	0.00118904	0.179961	0.018673	0.0198324	-0.000344671	0.230474	0.173756	0.153054	0.204286	0.19389	0.211054	0.17679	0.179715	0.213729	0.238181	0.23041	0.191581	0.224133	0.250028	0.23259	0.253767	0.203803
O74460_S166_1	O74460	SPCC16C4.16c	cbc3	nuclear cap-binding complex variant subunit Cbc3		NCBP3	Constant	Ppase target	0.00109986	0.000119271	0.0391423	2.02143	S	166	1	AQKSKSKSRNQDERGSPLDERLGPKVSDLTL	1	0.0428279	0.0135318	0.000360624	0.0357966	0.305473	0.0071933	0.000601035	0.073256	0.0350051	0.0353997	0.0383348	0.0542277	0.0482773	0.0200043	0.0173817	0.0579371	0.069226	0.0620004	0.0756111	0.0903711	0.0772748	0.0752508	0.0843126	0.0856593
O74443_S114_2	O74443	SPCC1682.13	laf2	Clr6 associated factor 2, Laf2	FUN19,YOR338W		Constant	Ppase target	0.00112763	0.000124347	0.0388626	2.03386	S	114	2	SSSGSRGRSSVSSRDSSPSYSGALRSAERSI	0.786143	0.064545	0.0109692	-0.000363016	0.0401309	0.478814	0.0116555	-0.0014075	0.0863049	0.0437646	0.0382701	0.0407813	0.058835	0.0195499	0.0372769	0.0233862	0.0388542	0.0749512	0.0708469	0.0927618	0.10595	0.077637	0.0779123	0.0611299	0.0504301
Q9UTB8_Y100_1	Q9UTB8	SPAC23H3.02c	ini1	U2 snRNP-associated RING finger-like protein Ini1	RDS3	PHF5A	Constant	Ppase target	0.0101448	0.00286634	0.0381294	1.20777	Y	100	1	CPRVINLGSSRTDWFYERKKFKNAGKEMPGA	0.999981	0.808626	0.0224086	0.00580334	0.142894	0.697957	0.0300178	0.00574895	0.181404	0.149367	0.102229	0.132862	0.187167	0.203639	0.188675	0.232109	0.272091	0.163002	0.142847	0.173871	0.205171	0.240344	0.272737	0.288957	0.286245
Q9P7L6_T4_1	Q9P7L6	SPBC21C3.07c	trm140	tRNA (cytosine-3) methyltransferase Trm140	ABP140	METTL2A,METTL2B,METTL8	Constant	Ppase target	0.00296244	0.000510345	0.0376241	1.23765	T	4	1	____________MDTTPDNSEKKKTSSVREA	0.994839	0.327609	0.0127494	-0.00112121	0.166169	0.0735544	0.0139355	-0.000494704	0.199407	0.156878	0.174245	0.14067	0.167396	0.177324	0.158368	0.163329	0.128351	0.187828	0.188111	0.195282	0.199259	0.197595	0.225902	0.202125	0.171452
O14139_T1269_1	O14139	SPAC3G6.01	hrp3	CHD family chromatin remodeller Hrp3	CHD1	CHD1,CHD2	Constant	Ppase target	0.0113116	0.00334084	0.0359909	1.17371	T	1269	1	SESRKKPSSKDTKIETPSREQSRSQTASPVK	0.959537	0.93257	0.0141941	-0.00665045	0.25374	0.817473	0.0173046	-0.00461385	0.275474	0.260902	0.274034	0.235715	0.223009	0.21352	0.204437	0.14785	0.0980249	0.276845	0.281862	0.238602	0.269446	0.256153	0.263466	0.202971	0.156074
Q9UTG5_T463_1	Q9UTG5	SPAC1805.10	ccz1	Mon1-Ccz1 GEF complex subunit Ccz1	CCZ1	CCZ1	Constant	Ppase target	0.0183852	0.00638078	0.0353486	1.27121	T	463	1	SRIYVDTVADQSQTYTPTRRFTKQGSQGDFN	0.764358	0.214397	0.0109881	-0.000723202	0.1354	0.691931	0.0159293	-0.00300769	0.18674	0.137675	0.148505	0.129484	0.140699	0.133959	0.10752	0.116157	0.1287	0.199165	0.200863	0.201238	0.155198	0.156154	0.15396	0.130739	0.128171
Q9UTK5_S1713_1	Q9UTK5	SPAC1486.04c	alm1	nucleoporin Alm1			Constant	Ppase target	0.00274608	0.000464904	0.0345479	1.16647	S	1713	1	KTHSVDTNSPPKRSSSDAGMDVSNDVKKAK_	0.986193	0.756247	0.0122888	0.00272706	0.188449	0.856503	0.0100144	0.00308245	0.220509	0.171012	0.198518	0.194618	0.179589	0.214589	0.217522	0.237959	0.246498	0.21115	0.212255	0.238074	0.227009	0.256832	0.244614	0.2477	0.299054
Q9Y7V2_S398_2	Q9Y7V2	SPCC645.13	bye1	transcription elongation regulator, PHD finger Bye1	BYE1	PHF3	Constant	Ppase target	0.00513984	0.00110887	0.0338504	1.12138	S	398	2	APISIAEEEPTIDSKSPTLPEHNPLSEDDTS	0.874441	0.360409	0.0173386	-0.0016398	0.290351	0.050274	0.0253033	-0.000733464	0.317857	0.28192	0.276563	0.307286	0.276218	0.266373	0.283801	0.305269	0.233552	0.30035	0.319296	0.349608	0.317399	0.269132	0.304578	0.35004	0.291382
Q9Y7V2_S408_2	Q9Y7V2	SPCC645.13	bye1	transcription elongation regulator, PHD finger Bye1	BYE1	PHF3	Constant	Ppase target	0.00513984	0.00110887	0.0338504	1.12138	S	408	2	TIDSKSPTLPEHNPLSEDDTSNGDKAAKRKG	0.999983	0.360409	0.0173386	-0.0016398	0.290351	0.050274	0.0253033	-0.000733464	0.317857	0.28192	0.276563	0.307286	0.276218	0.266373	0.283801	0.305269	0.233552	0.30035	0.319296	0.349608	0.317399	0.269132	0.304578	0.35004	0.291382
O94462_S193_2	O94462	SPAC1687.22c	puf3	pumilio family RNA-binding protein Puf3	PUF3	PUM1,PUM2	Constant	Ppase target	0.0485684	0.0229564	0.0334564	1.21303	S	193	2	QLNSECGARFPQTLKSPLTPIGGDSARTVSA	1	0.909434	0.019482	0.00777797	0.102602	0.792567	0.0231667	0.00570523	0.150567	0.142732	0.101141	0.0939004	0.0952084	0.144701	0.186079	0.194086	0.298531	0.148854	0.170566	0.136912	0.138602	0.184553	0.203752	0.266918	0.273873
O94462_T196_2	O94462	SPAC1687.22c	puf3	pumilio family RNA-binding protein Puf3	PUF3	PUM1,PUM2	Constant	Ppase target	0.0485684	0.0229564	0.0334564	1.21303	T	196	2	SECGARFPQTLKSPLTPIGGDSARTVSASTA	0.999998	0.909434	0.019482	0.00777797	0.102602	0.792567	0.0231667	0.00570523	0.150567	0.142732	0.101141	0.0939004	0.0952084	0.144701	0.186079	0.194086	0.298531	0.148854	0.170566	0.136912	0.138602	0.184553	0.203752	0.266918	0.273873
Q9USK8_S1740_2	Q9USK8	SPCC1281.01	ags1	cell wall alpha-1,3-glucan synthase Ags1			Constant	Ppase target	0.0287332	0.0114315	0.0330881	1.21358	S	1740	2	DISRYRAERLNPDSHSPSEYSFDSGDYEFDP	0.777274	0.232921	0.0127659	0.000886268	0.148718	0.00904837	0.0192861	-0.000232185	0.189635	0.13792	0.145192	0.159175	0.139455	0.179083	0.143086	0.169544	0.165918	0.175956	0.19124	0.166718	0.18534	0.201544	0.229915	0.186449	0.166916
Q9USK8_S1745_2	Q9USK8	SPCC1281.01	ags1	cell wall alpha-1,3-glucan synthase Ags1			Constant	Ppase target	0.0287332	0.0114315	0.0330881	1.21358	S	1745	2	RAERLNPDSHSPSEYSFDSGDYEFDPQRSYY	0.94557	0.232921	0.0127659	0.000886268	0.148718	0.00904837	0.0192861	-0.000232185	0.189635	0.13792	0.145192	0.159175	0.139455	0.179083	0.143086	0.169544	0.165918	0.175956	0.19124	0.166718	0.18534	0.201544	0.229915	0.186449	0.166916
Q10446_S227_1	Q10446	SPAC12B10.13	gid8	GID complex subunit Gid8	GID8	GID8	Constant	Ppase target	0.0132952	0.0041732	0.0329014	1.1429	S	227	1	LVNFERWCEKEAQRNSIEVQKFVPKASIK__	1	0.139277	0.0158188	0.000801696	0.224631	0.309057	0.0152299	0.00128329	0.254162	0.199195	0.226793	0.215558	0.232105	0.243525	0.238636	0.259726	0.226409	0.233826	0.235074	0.283788	0.274304	0.261813	0.26398	0.26768	0.284693
Q9P380_S25_1	Q9P380	SPBC13A2.04c	ptr2	plasma membrane PTR family peptide transmembrane transporter Ptr2	PTR2	SLC15A1,SLC15A2,SLC15A3,SLC15A4	Constant	Ppase target	0.0499339	0.0238716	0.032179	1.10573	S	25	1	KSDSDFIISEDQSYLSKEKKADGSATINTAD	0.760821	2.39966e-05	0.0260434	1.60734e-05	0.304229	0.0132892	0.0210924	-0.000308397	0.338679	0.244823	0.311799	0.313307	0.311336	0.340214	0.312789	0.312617	0.287844	0.32783	0.312334	0.323501	0.377869	0.332243	0.351724	0.353299	0.313361
P78890_S152_1	P78890	SPAC23H3.15c	ddr48	DNA damage-responsive protein Ddr48	DDR48		Constant	Ppase target	0.0108845	0.00317246	0.0318763	1.80997	S	152	1	GGSYTTDPSRTDDTASYGQSQYNQSRKTTQG	0.865808	0.000651313	0.00720206	-2.31645e-05	0.039517	0.843356	0.00647137	0.00189179	0.0579886	0.0392657	0.0332848	0.0343035	0.0361316	0.0570736	0.0391025	0.0412922	0.0343852	0.05497	0.0597196	0.0621423	0.0713289	0.0652186	0.0793806	0.0666681	0.110421
Q9Y7U6_S401_2	Q9Y7U6	SPCC645.07	rgf1	RhoGEF for Rho1, Rgf1	ROM1,ROM2	ARHGEF3,NET1	Constant	Ppase target	0.00393865	0.000765924	0.0301411	1.23377	S	401	2	RSSTTTPTFVNSEASSPVHKNKRRRRIYAAL	0.981015	0.291145	0.0219634	-0.00177339	0.141347	0.297758	0.0248319	-0.00203717	0.173335	0.167805	0.158775	0.140548	0.104336	0.0917589	0.131347	0.137091	0.0998062	0.209703	0.203875	0.16804	0.139073	0.126171	0.139817	0.143625	0.142292
O59773_S344_1	O59773	SPCC1795.08c	vid21	NuA4 histone acetyltransferase complex scaffold subunit Vid21/Eaf1	EAF1	EP400,EP400P1	Constant	Ppase target	0.0453702	0.0208703	0.0288811	1.19891	S	344	1	IPSEQQIISVDKATESPVQEVAVDVNEKPVD	0.80587	0.126773	0.0143348	0.000688129	0.140383	0.0387793	0.0171266	0.000433401	0.171048	0.131475	0.129683	0.162626	0.122566	0.144213	0.157501	0.167196	0.146343	0.203099	0.170331	0.149112	0.172661	0.148872	0.189084	0.17557	0.183923
Q9P6L9_T564_1	Q9P6L9	SPAC688.07c	rng10	cytoskeleton adaptor for Rga7 GTPase activator Rng10			Constant	Ppase target	0.0404835	0.0179904	0.0280069	1.14662	T	564	1	SLKQNNATNSEVETVTNDPSFSQQPGTHSRI	0.884689	0.622345	0.0631173	-0.0102081	0.262471	0.698515	0.0675584	-0.0129558	0.309712	0.268898	0.273802	0.327075	0.289383	0.148107	0.0743633	0.0664158	0.0800713	0.316015	0.341272	0.361114	0.335172	0.165512	0.0893481	0.0786008	0.0651369
P50528_T445_2	P50528	SPAC23C11.16	plo1	Polo kinase Plo1	CDC5	PLK1,PLK2,PLK3	Constant	Ppase target	0.0132044	0.00412272	0.0277152	1.21982	T	445	2	EQVEPIQLIRSLSANTVSRLSKVGNMKSDIW	0.900669	0.500001	0.0131705	-0.00165933	0.137698	0.0279998	0.0191769	-0.000410065	0.156669	0.147892	0.150164	0.139679	0.12963	0.123173	0.112772	0.0916971	0.113657	0.167006	0.161353	0.191255	0.132405	0.143829	0.133696	0.136133	0.164709
Q9P7H6_T55_1	Q9P7H6	SPAC1782.03	saf3	splicing associated factor Saf3	SPP381	MFAP1	Constant	Ppase target	0.0263855	0.0102055	0.0266738	1.26702	T	55	1	SHDQENSISSSRHVITPVFEKEGISETKTSS	1	0.012885	0.0178058	-0.0002563	0.10169	0.216286	0.0159721	-0.00105713	0.133969	0.0849231	0.0951437	0.116657	0.0971545	0.091771	0.139993	0.0839831	0.0895401	0.110789	0.135088	0.15002	0.115861	0.12631	0.134234	0.147294	0.0929602
P87216_S236_2	P87216	SPAC10F6.06	vip1	RNA-binding protein Vip1			Constant	Ppase target	0.00781564	0.00201515	0.0262343	1.38262	S	236	2	ADAKNQAEGTASPASSTPTAPAEKEPTAPTT	0.864681	0.119944	0.0142077	0.000660825	0.0639397	0.778072	0.00604578	0.00142622	0.0848163	0.0746127	0.063509	0.0725477	0.0414909	0.0612364	0.0619551	0.0983552	0.0748171	0.0965411	0.0746525	0.0863928	0.0844418	0.0916036	0.102504	0.103142	0.119121
O94488_S1106_1	O94488	SPCC417.07c	mto1	gamma tubulin complex linker Mto1	SPC72	CDK5RAP2,PDE4DIP	Constant	Ppase target	0.0117093	0.00349325	0.0261767	1.28314	S	1106	1	SLSRQIKTDKESNSRSPSISSQEHK______	0.945175	0.289015	0.0134076	-0.00107699	0.0999895	0.598871	0.0129855	-0.001999	0.13262	0.114098	0.110944	0.0870663	0.0996005	0.0965735	0.0608508	0.0877179	0.0827542	0.124772	0.153524	0.120785	0.127906	0.134598	0.107157	0.0882916	0.0919854
Q02953_S318_1	Q02953	SPAC2E12.02	hsf1	DNA-binding transcription factor Hsf1	HSF1,SFL1,SKN7	HSF1,HSF2	Constant	Ppase target	0.0240226	0.00903526	0.0260247	1.22943	S	318	1	GRALNYVSSFNSDSHSPKDYISQSYTNEPGL	0.998862	0.535636	0.0173308	0.00234506	0.0970148	0.580811	0.0156475	0.00232053	0.123211	0.104002	0.0954975	0.103475	0.0854763	0.107917	0.10049	0.164801	0.145783	0.12057	0.123485	0.11876	0.121774	0.119546	0.172362	0.173242	0.1659
O14104_S81_1	O14104	SPAC31G5.04	lys12	homoisocitrate dehydrogenase Lys12	LYS12		Constant	Ppase target	0.0159586	0.00529636	0.0250449	1.35742	S	81	1	RLKTECNAALFGAVQSPTHKVAGYSSPIVAL	0.964514	0.0186866	0.0157763	-0.000274282	0.071991	0.0286818	0.0246953	0.000534647	0.0913734	0.0430945	0.0698519	0.0946836	0.0758312	0.0567839	0.084102	0.0799685	0.0562528	0.0343931	0.103883	0.111138	0.111497	0.0927531	0.121133	0.088434	0.097696
O43125_S121_1	O43125	SPBC119.05c	lsb1	Wiskott-Aldrich syndrome homolog binding protein Lsb1	LSB1,PIN3	GRAP,GRAP2,GRB2	Constant	Ppase target	0.0287682	0.0114849	0.0245876	1.11938	S	121	1	GVPAPQKQSEASSVNSSTEKLPPPPSYPGPN	0.989571	0.516172	0.022408	0.00291598	0.185556	0.83904	0.0113349	0.00326047	0.207732	0.152559	0.169367	0.218116	0.186121	0.226298	0.204339	0.249463	0.241479	0.183978	0.218666	0.20626	0.223216	0.240709	0.234146	0.2546	0.282868
O13838_S88_1	O13838	SPAC19E9.01c	nup40	nucleoporin Nup40	ASM4,NUP53	NUP35	Constant	Ppase target	0.0184603	0.00641644	0.0235255	1.21682	S	88	1	AEPYESSSSFRLSLSSPPSSKFGGPSFGTPK	0.802626	0.231327	0.0135899	-0.000939268	0.115078	0.810091	0.00890116	-0.00231617	0.148242	0.120869	0.11336	0.0985045	0.109843	0.123423	0.0898627	0.129126	0.0830377	0.165292	0.152048	0.130874	0.136297	0.129265	0.124849	0.127143	0.0904618
Q9Y7Z8_S1073_1	Q9Y7Z8	SPBC146.13c	myo1	myosin type I	MYO3,MYO5	MYO1E,MYO1F	Constant	Ppase target	0.01455	0.00468358	0.0235053	1.43934	S	1073	1	SASKPAPSTVTSAASSPSNISKPSAPVANNV	0.819839	0.00876312	0.00754225	8.93452e-05	0.0528758	0.345586	0.0127842	0.00117046	0.0688133	0.0561197	0.0506002	0.0626076	0.0460171	0.046627	0.0449139	0.0670501	0.054074	0.089196	0.072626	0.0600743	0.0507907	0.0660386	0.0887259	0.0938424	0.0947582
O94602_S359_1	O94602	SPCC622.15c		Schizosaccharomyces specific protein			Constant	Ppase target	0.00619644	0.0014474	0.022559	1.13748	S	359	1	PYDFPITNDKMYPSPSFQEEFPSTSKSPSAT	0.906735	0.707283	0.00888811	0.00174065	0.1519	0.407148	0.0113869	0.00118888	0.178321	0.159726	0.139791	0.15144	0.158241	0.161492	0.162019	0.191266	0.188702	0.181632	0.178125	0.156487	0.19326	0.197784	0.18	0.202943	0.202918
Q9Y808_T171_1	Q9Y808	SPBC146.01	med15	mediator complex subunit Med15	GAL11	MED15	Constant	Ppase target	0.0395073	0.0174447	0.0212916	1.20226	T	171	1	QQRQQQQQQSQQPQQTQQPQASSPTAPNTEA	0.987292	0.320877	0.0150441	0.00130284	0.0961463	0.650663	0.0146864	0.00252523	0.108881	0.0880508	0.117433	0.0724461	0.102156	0.12675	0.0959988	0.110326	0.128969	0.111426	0.115314	0.104551	0.0876815	0.149275	0.128722	0.149932	0.165561
P41889_S668_1	P41889	SPAC6F12.15c	cut9	anaphase-promoting complex TPR lobe subcomplex subunit Cut9/Apc6	CDC16	CDC16	Constant	Ppase target	0.0111623	0.00327385	0.0208749	1.16823	S	668	1	DSRSEMMMDDIEGNVSEQR____________	1	0.394983	0.0168394	-0.0017142	0.136088	0.143742	0.0235387	-0.00121507	0.153469	0.105155	0.13615	0.134747	0.125847	0.15029	0.139853	0.123408	0.0772551	0.118575	0.12972	0.166874	0.147365	0.177158	0.160058	0.161982	0.0979725
O14100_T332_1	O14100	SPAC31F12.01	zds1	serine/threonine protein phosphatase PP2A regulatory subunit, Zds1	ZDS1,ZDS2		Constant	Ppase target	0.000183228	3.90092e-06	0.0207067	1.25786	T	332	1	RTGASIRTIHRGKTSTLSGNRSHSILQKPTD	0.847465	0.577364	0.00508804	0.000749242	0.0750573	0.628363	0.00552939	0.000905843	0.0946678	0.0689636	0.0716773	0.0754605	0.0845431	0.0878531	0.0822511	0.0779711	0.0936964	0.0930006	0.0944152	0.0950537	0.107081	0.103075	0.0973308	0.0961946	0.121919
Q9USS2_S435_1	Q9USS2	SPBC557.04	ppk29	Ark1/Prk1 family protein kinase Ppk29	AKL1,ARK1,PRK1	AAK1,BMP2K	Constant	Ppase target	0.0364818	0.0157102	0.0201591	1.1827	S	435	1	SPKVVSSSSVTGSGASGRKVYTPQSKNPFPI	0.825011	0.0938097	0.0111177	-0.000450669	0.113493	0.393746	0.0125784	-0.00127713	0.139438	0.122963	0.134846	0.102246	0.100568	0.0979514	0.108115	0.108719	0.1073	0.164042	0.12883	0.148294	0.124944	0.123902	0.125322	0.111263	0.117384
Q9P3W6_S47_1	Q9P3W6	SPAC458.02c		mRNP complex	BFR1		Constant	Ppase target	0.00124646	0.000146463	0.0189366	1.16259	S	47	1	FNEHKEKLGAIRGGGSLQEKNAELRAELDNI	1	0.673033	0.00726302	0.00131284	0.107281	0.820603	0.00532278	0.00143426	0.125368	0.11498	0.113638	0.0992755	0.108215	0.102756	0.125831	0.12813	0.138942	0.124844	0.123509	0.118228	0.135628	0.132007	0.142466	0.150624	0.155954
O42648_S171_1	O42648	SPAC10F6.08c	nht1	Ino80 complex HMG box subunit Nht1	NHP10	TFPT	Constant	Ppase target	0.00608241	0.0013985	0.01854	1.23048	S	171	1	VQSKDEKITNTDPIPSPIITNLKTESSKSSG	0.995163	0.365834	0.0068782	0.00065818	0.0758349	0.119181	0.00680394	0.000315318	0.0967749	0.0855586	0.0698105	0.0758399	0.0746502	0.0750129	0.0937376	0.0754004	0.0935268	0.105953	0.0962436	0.0947863	0.103333	0.0987473	0.0890759	0.0915368	0.112181
P87050_S607_1	P87050	SPAC57A10.02	cdr2	serine/threonine protein kinase Cdr2	GIN4,HSL1,KCC4	BRSK1,BRSK2	Constant	Ppase target	0.0346169	0.0147068	0.0174994	1.19726	S	607	1	DSLNVPKHRRRQSLFSPSSTKKKLSGSPFQP	0.90042	0.830574	0.011935	-0.0033293	0.112019	0.951894	0.00738144	-0.0041368	0.135171	0.109487	0.113453	0.132666	0.0896693	0.0739058	0.0797469	0.0801813	0.0305996	0.144106	0.140632	0.133075	0.118298	0.109297	0.0831169	0.0814073	0.0397716
O74363_S513_1	O74363	SPBC30B4.02c	sqs1	R3H and G-patch domain protein Sqs1	SQS1	AGGF1,SON	Constant	Ppase target	0.0195391	0.00695557	0.014208	1.11704	S	513	1	KSKKKLLRESQKPSSSDSDNASLTRIDKIFI	0.830777	0.508741	0.0106007	0.00135912	0.111878	0.617822	0.00852336	0.00136534	0.126043	0.0962939	0.11631	0.116865	0.136045	0.11561	0.124548	0.114865	0.150599	0.108381	0.122629	0.131611	0.135603	0.144496	0.146801	0.140527	0.154752
O94602_S357_1	O94602	SPCC622.15c		Schizosaccharomyces specific protein			Constant	Ppase target	0.0361347	0.015517	0.0118707	1.18124	S	357	1	FVPYDFPITNDKMYPSPSFQEEFPSTSKSPS	0.788725	0.494574	0.00640888	0.000798728	0.0599068	5.0898e-08	0.00649889	-1.84722e-07	0.07737	0.0556155	0.0685043	0.0536734	0.0650582	0.0565442	0.0687658	0.0793933	0.0764287	0.083978	0.0717962	0.0666718	0.0851556	0.0777452	0.0740453	0.0854921	0.0740652
Q10475_S497_1	Q10475	SPAC17C9.03	tif471	translation initiation factor eIF4G	TIF4631,TIF4632	EIF4G2	Constant		0.119808	0.0702783	0.405308	1.1248	S	497	1	PVTHTEVVVPQKNASSPNPSETNSRAETPTA	0.999743	0.860805	0.135603	0.0424855	2.95019	0.0151841	0.361748	-0.00565917	3.69251	3.0463	2.77027	3.07812	3.30355	2.99966	3.30015	3.42126	4.06137	4.03712	3.50871	3.61985	3.6545	2.93909	4.19652	3.84312	3.42423
P87128_S65_2	P87128	SPAC3A12.13c	tif310	translation initiation factor eIF3j (p35)	HCR1	EIF3J	Constant		0.0612134	0.0306557	0.392302	1.11956	S	65	2	SLQNDSHSVSQKSSSSSQNDQGSNKMTRIQQ	0.992018	0.364923	0.316166	0.0301949	3.06987	0.211926	0.30732	0.0200784	3.53299	2.86807	2.99084	3.36536	2.96711	3.26004	3.05693	4.14695	3.59459	3.4313	3.22812	3.28959	3.67855	3.72363	4.20103	4.19545	3.64064
Q9Y7T1_S283_2	Q9Y7T1	SPCC63.05	tap42	TAP42 family TORC1 signalling protein Tap42	TAP42	IGBP1	Constant		0.0530649	0.0257615	0.385341	1.34921	S	283	2	MKRGNIISQKDNPPKSDSDDEDDYEKLDAKT	0.999996	0.0269244	0.311666	0.0065316	1.05775	0.0487158	0.339357	0.00967534	1.42109	0.951919	0.941632	1.36925	0.825483	1.00157	0.895867	1.83717	1.0049	1.55092	1.23532	1.04909	1.56375	1.19041	1.84744	2.1615	1.31209
Q9Y7T1_S285_2	Q9Y7T1	SPCC63.05	tap42	TAP42 family TORC1 signalling protein Tap42	TAP42	IGBP1	Constant		0.0530649	0.0257615	0.385341	1.34921	S	285	2	RGNIISQKDNPPKSDSDDEDDYEKLDAKTMK	1	0.0269244	0.311666	0.0065316	1.05775	0.0487158	0.339357	0.00967534	1.42109	0.951919	0.941632	1.36925	0.825483	1.00157	0.895867	1.83717	1.0049	1.55092	1.23532	1.04909	1.56375	1.19041	1.84744	2.1615	1.31209
O60184_S858_2	O60184	SPBC23E6.09	ssn6	transcriptional corepressor Ssn6	CYC8	KDM6A,KDM6B,UTY	Constant		0.0989429	0.0556398	0.380438	1.16004	S	858	2	NSISNVSHRERSNSVSSKSRETRTSASNESD	0.897677	0.00291997	0.391776	-0.00267111	2.39585	0.75371	0.207047	-0.0456328	3.07702	2.13253	2.25404	2.74376	2.79608	2.81342	1.85916	1.80199	2.61621	3.14975	3.04576	3.34308	2.85236	2.89696	2.40694	2.20496	2.16088
Q9UU99_S183_1	Q9UU99	SPCC23B6.04c	pdr16	meiotic sec14 cytosolic factor family, phospholipid-intermembrane transfer protein Pdr16	PDR16,PDR17		Constant		0.163111	0.102583	0.33182	1.21974	S	183	1	VDMNDKINVDEAAAKSDSKLNVDQINSTTES	0.907216	0.0166587	0.368725	0.00604647	1.46771	0.00942173	0.398139	-0.00489198	1.8761	1.23059	1.25708	1.88743	1.40872	1.31336	1.27999	2.34473	1.35835	1.94108	1.64272	1.30324	2.01081	1.77007	2.3021	2.47051	1.29428
P21696_S376_3	P21696	SPBC215.05	gpd1	glycerol-3-phosphate dehydrogenase Gpd1	GPD1,GPD2	GPD1,GPD1L	Constant		0.17358	0.110595	0.327075	1.33438	S	376	3	DPKDLIIVLQPLKEDSENEGGTETE______	1	0.0737165	0.35453	-0.0126007	1.06637	0.603945	0.204907	0.0318792	1.08209	1.65166	1.13562	1.11754	0.385717	0.889343	0.591302	1.21996	0.834182	1.09063	0.98447	1.44629	0.892816	1.05012	1.44919	1.73214	1.79627
P21696_T382_3	P21696	SPBC215.05	gpd1	glycerol-3-phosphate dehydrogenase Gpd1	GPD1,GPD2	GPD1,GPD1L	Constant		0.17358	0.110595	0.327075	1.33438	T	382	3	IVLQPLKEDSENEGGTETE____________	1	0.0737165	0.35453	-0.0126007	1.06637	0.603945	0.204907	0.0318792	1.08209	1.65166	1.13562	1.11754	0.385717	0.889343	0.591302	1.21996	0.834182	1.09063	0.98447	1.44629	0.892816	1.05012	1.44919	1.73214	1.79627
P21696_T384_3	P21696	SPBC215.05	gpd1	glycerol-3-phosphate dehydrogenase Gpd1	GPD1,GPD2	GPD1,GPD1L	Constant		0.17358	0.110595	0.327075	1.33438	T	384	3	LQPLKEDSENEGGTETE______________	1	0.0737165	0.35453	-0.0126007	1.06637	0.603945	0.204907	0.0318792	1.08209	1.65166	1.13562	1.11754	0.385717	0.889343	0.591302	1.21996	0.834182	1.09063	0.98447	1.44629	0.892816	1.05012	1.44919	1.73214	1.79627
Q9UTE0_S746_1	Q9UTE0	SPAC222.14c	sey1	ER fusion GTPase, atlastin Sey1	SEY1		Constant		0.135809	0.0820258	0.320958	1.1551	S	746	1	EQVQQRAMQRTEKSGSPVASADDAEAEKTAL	0.999996	0.183979	0.299914	0.0179416	1.94382	0.207366	0.379522	0.0244568	2.21917	2.03426	1.81851	2.13905	1.83835	1.90292	1.73788	2.83778	2.24655	2.28234	1.90771	1.83092	2.42526	2.20045	2.97625	3.10842	2.39161
Q9UUM6_S342_1	Q9UUM6	SPBC405.02c		Schizosaccharomyces specific protein, GPI anchored			Constant		0.161171	0.101142	0.318553	1.08174	S	342	1	PIPAQSLDTTMLRTDSNSNIRRATTSFIANS	0.999416	0.321903	0.389853	0.0338413	3.66008	0.518315	0.292985	0.0382905	3.94748	3.84436	3.71788	3.49546	3.52175	3.70943	3.6334	5.00522	4.24822	3.74658	3.6674	3.9044	4.10503	4.16181	4.86522	4.72711	4.54659
O13870_S290_1	O13870	SPAC1B3.05	not3	CCR4-Not complex NOT box subunit 3/5	NOT3,NOT5	CNOT3	Constant		0.132437	0.0796563	0.317446	1.21473	S	290	1	KVSADASVQDIAEKESLDADKELATNDQEDD	1	0.0729527	0.312137	0.0110317	1.40113	0.161731	0.333344	0.0184471	1.66667	1.51849	1.31476	1.80519	1.18475	1.24164	1.04293	2.06343	1.65564	1.77347	1.45636	1.34091	1.87584	1.51941	2.05867	2.5611	1.78064
P36592_S446_1	P36592	SPAC30D11.10	rad52	DNA recombination mediator Rad52 (previously Rad22)	RAD52	RAD52	Constant		0.0769547	0.0404756	0.293185	1.16187	S	446	1	DSTTSHNKSDLMRTNSDPQSAMRSRENYDAT	0.988472	0.0346141	0.20738	0.00494734	1.77666	0.61393	0.130318	0.0207043	1.95954	1.82443	2.11531	1.81449	1.69313	1.53352	1.49934	1.9935	2.01658	1.8905	1.84372	1.93105	2.08393	2.01016	2.34379	2.41294	2.31969
O42854_S1266_1	O42854	SPAC23A1.17	bbc1	WIP family cytoskeletal protein Bbc1	BBC1		Constant		0.0966102	0.0539081	0.28714	1.13837	S	1266	1	TPRSSVPSPHSNASPSPTSSSMASAAPARTS	0.931684	0.109069	0.225325	0.00993272	2.00561	0.246464	0.207002	0.0149152	2.25787	1.95085	1.98634	1.74363	2.11317	2.16934	2.58895	1.87746	2.17139	2.18582	2.51237	2.5056	2.08901	2.36986	2.30864	2.08756	2.83939
P36600_S402_1	P36600	SPAC8C9.03	cgs1	cAMP-dependent protein kinase regulatory subunit Cgs1	BCY1	PRKAR2A,PRKAR2B	Constant		0.153827	0.0952666	0.285095	1.03802	S	402	1	QPRARMGMDNEYGDQSLHRSPPSTKA_____	0.964637	0.66125	0.266159	0.0468505	7.1711	0.282848	0.270355	0.0213913	7.63441	6.7917	7.10787	7.23225	7.89877	7.26229	7.54579	7.89993	8.25385	7.27103	7.83725	7.79357	7.61216	7.44576	8.34668	7.91539	8.05137
P87240_T115_1	P87240	SPCC4G3.15c	not2	CCR4-Not complex NOT box subunit 2	CDC36	CNOT2	Constant		0.113057	0.0655427	0.283469	1.18142	T	115	1	SQAEKSDTTNSKTGSTEELTETPADENAKQY	0.814021	0.190068	0.339315	0.0207092	1.41753	0.13997	0.363045	0.0184523	1.7168	1.33225	1.32453	1.64535	1.39649	1.38296	1.22363	2.46745	1.7273	1.92815	1.46586	1.37595	1.73826	1.6199	2.18544	2.66607	1.78808
Q9HDV9_S131_1	Q9HDV9	SPBP19A11.01	gcv3	glycine decarboxylase complex subunit H	GCV3	GCSH	Constant		0.148581	0.0915277	0.279483	1.21244	S	131	1	SINESLGDSPDKVSSSPEEEGWICKIKLSSP	0.999996	0.0885424	0.292199	-0.011474	1.39592	0.0951789	0.297571	0.0121593	1.50997	0.815433	1.32136	1.76713	1.30727	1.39602	1.49325	1.55556	0.86879	1.05162	1.48719	1.31867	1.97077	1.68983	2.08434	1.51019	1.64807
P78968_S22_2	P78968	SPAC57A7.08	pzh1	serine/threonine protein phosphatase Pzh1	PPQ1,PPZ1,PPZ2		Constant		0.142124	0.0865881	0.278383	1.22648	S	22	2	KHADSKLDSYPSFSRSDTQGSIKSLKSLKTV	0.893828	0.00614961	0.253205	-0.00250937	1.24675	0.323163	0.211819	0.0184401	1.37848	1.43863	1.1406	1.45039	1.00531	1.1966	0.796633	1.64448	1.1608	1.42588	1.26708	1.16039	1.44613	1.36258	1.84744	1.9507	1.60031
O14079_S283_1	O14079	SPACUNK4.14	mdb1	BRCT domain protein Mdb1		MDC1	Constant		0.24376	0.168027	0.267041	1.06546	S	283	1	KPAEVFDRKQSAEINSPIEKDVNPQQNISDS	1	0.203814	0.247008	0.0157453	3.96907	0.142397	0.226095	-0.0116072	4.42758	3.78046	3.81841	4.25253	4.05561	3.99069	3.85523	4.67074	4.21066	4.52913	4.3923	4.02677	4.82846	4.44416	4.26838	4.08342	4.19804
P50582_S9_1	P50582	SPBC776.12c	hsk1	Dbf4(Dfp1)-dependent protein kinase Hsk1	CDC7	CDC7	Constant		0.126161	0.0746404	0.266329	1.07579	S	9	1	_______MAEAHITLSPKVTHEQQTDIDSEC	0.987696	0.471521	0.290245	0.0345407	3.27227	0.570338	0.254645	0.036963	3.52164	3.45077	3.23142	3.65566	3.3065	3.09088	3.10845	4.04767	4.22108	3.59358	3.46698	3.34852	3.70061	3.40204	4.04175	4.47285	4.21673
Q10199_S517_1	Q10199	SPBC11C11.02	imp2	F-BAR domain protein Imp2	HOF1	PSTPIP1,PSTPIP2	Constant		0.0702564	0.0362453	0.255947	1.18313	S	517	1	SSFTLRKSRSPKRPSSSLSQNASRLPRSLTP	0.974966	0.160254	0.131232	-0.00722272	1.4482	0.346343	0.292773	-0.0268497	1.84153	1.43065	1.56217	1.56715	1.48746	1.17687	1.38282	1.17372	1.40027	1.9193	2.00722	2.34062	1.52075	1.33202	1.37709	1.27019	1.4615
O42869_T120_1	O42869	SPAC3G9.05	spa2	ArfGAP, GTPase-activating protein Spa2	SPA2,SPH1	GIT1,GIT2	Constant		0.0514797	0.0248035	0.243471	1.07359	T	120	1	VQSRYSGALKEVSSNTPPNMTRAASQPPPQV	0.989684	0.678051	0.173313	-0.0316883	3.53016	0.375116	0.157467	-0.015371	3.65941	3.29724	3.62413	3.38812	3.65961	3.39472	3.46094	2.89511	2.74684	3.46053	3.71581	3.88466	3.77039	3.50731	3.39762	3.2783	3.39986
O14176_S148_1	O14176	SPAC4D7.13	prp40	U1 snRNP-associated protein Prp40	PRP40	PRPF40A,PRPF40B	Constant		0.068239	0.0349297	0.243316	1.20873	S	148	1	VQSIQRHGPDVAAPSSQPAKDQSQQISQGSH	0.993285	0.158511	0.102868	0.00562488	1.12633	0.690282	0.120672	-0.0226968	1.5679	1.26489	1.08439	1.21556	1.17767	1.09679	1.02487	1.07505	1.38643	1.67371	1.5942	1.40983	1.68906	1.42081	1.23799	1.14171	1.10487
P33886_S169_1	P33886	SPBC409.07c	wis1	MAP kinase kinase Wis1	PBS2	MAP2K1,MAP2K2	Constant		0.0566734	0.0279036	0.240524	1.55308	S	169	1	ASRSKSMPEVVNKISSPTTPIVGMGQRGSYP	0.847151	0.378034	0.0769628	-0.00755949	0.487794	0.58649	0.198672	-0.0298094	0.884068	0.596498	0.591289	0.456474	0.346131	0.366287	0.404966	0.363735	0.353643	1.08941	1.06257	1.01804	0.666402	0.424947	0.411252	0.364192	0.366403
P87048_S33_1	P87048	SPBP19A11.03c	mts4	19S proteasome regulatory subunit Rpn1/Mts4	RPN1	PSMD2	Constant		0.143074	0.0873029	0.238946	1.07609	S	33	1	NDKKGTKTSETNDRNSTNNTKERDELEDLSE	0.999003	0.615861	0.257758	0.0411187	2.85253	0.58457	0.297882	0.0445188	3.06768	2.80849	2.74893	3.02207	2.71028	3.26677	2.97682	3.89993	3.6896	3.05309	2.71372	2.87147	3.29607	3.35991	3.86505	4.06959	3.80556
Q10301_S25_1	Q10301	SPAC22H10.08		DUF2009 family protein, conserved in yeast and apicomplexa			Constant		0.287927	0.207431	0.23699	1.13922	S	25	1	YLSSILPNESKTGNESPEKKFSSPVLLQRAK	0.999998	0.294051	0.251685	-0.020465	1.84558	0.644534	0.249345	-0.0423013	2.23543	1.74205	1.78462	2.17883	1.59317	1.60667	1.39396	2.08549	1.23385	2.50292	2.16345	1.70777	2.33603	1.77434	2.089	1.87747	1.06358
O59793_T380_1	O59793	SPCC364.02c	bis1	splicing factor Bis1		ESS2	Constant		0.0860801	0.0464766	0.234581	1.17647	T	380	1	KFSWTPTPRVKSTAPTPKRV___________	0.995853	0.156722	0.170062	0.00923671	1.26462	0.819468	0.113801	0.0305466	1.35003	1.38318	1.40894	1.37684	1.04907	1.20024	1.08967	1.58422	1.54207	1.41338	1.3333	1.28418	1.33831	1.44886	1.79673	1.89186	2.00426
Q12701_S442_1	Q12701	SPCC576.15c	ksg1	serine/threonine protein kinase Ksg1	PKH1,PKH2	PDPK1	Constant		0.197834	0.130396	0.234563	1.23187	S	442	1	SPVGTFNRGTLLPCQSNLEEENKEWSSILQD	1	0.305207	0.20903	-0.0174545	1.13378	0.221648	0.330342	0.0222094	1.0907	0.711828	1.19095	1.29986	1.29976	1.0089	1.17294	0.705407	0.703141	0.306068	1.26228	1.2368	1.58321	1.29265	1.41191	1.33694	1.53943
P22987_T632_1	P22987	SPBC4F6.06	kin1	MARK/PAR-1 kinase Kin1	KIN1,KIN2	MARK1,MARK2,MARK3,MARK4	Constant		0.112081	0.0648997	0.234313	1.22567	T	632	1	TLQISAPLETSQSPPTPRTKPSHKPPVSYKN	0.999042	0.103544	0.127898	-0.00547635	1.07665	0.539047	0.241572	-0.0329125	1.50302	1.24766	1.25722	0.829578	0.985508	1.02193	0.993157	0.981346	0.990137	1.80606	1.85263	1.44337	1.14279	0.987837	1.05525	0.99571	0.897394
P22774_S584_1	P22774	SPAC664.11	ssc1	mitochondrial [2Fe-2S] cluster assembly chaperone Ssc1	ECM10,SSC1	HSPA9	Constant		0.384262	0.297141	0.234211	1.12224	S	584	1	DMARKEAIENGNRAESVCTDIESNLDIHKDK	0.998825	0.595578	0.235216	-0.0359624	2.16778	0.188149	0.399673	0.0242408	1.98057	1.73981	2.23238	2.40684	2.26164	1.92447	2.01695	1.41343	1.33285	1.02974	2.25171	2.22618	2.48649	2.34886	2.10814	2.2226	2.52834
P87128_S62_2	P87128	SPAC3A12.13c	tif310	translation initiation factor eIF3j (p35)	HCR1	EIF3J	Constant		0.101439	0.0575002	0.231121	1.1091	S	62	2	NKESLQNDSHSVSQKSSSSSQNDQGSNKMTR	0.998081	0.30603	0.218433	0.0182751	1.99044	0.130849	0.223977	0.0109489	2.27285	1.85707	1.90135	2.18507	1.93463	2.13071	1.95279	2.70324	2.28208	2.18624	2.04472	2.08188	2.39874	2.40847	2.71135	2.70417	2.26034
O13370_S55_2	O13370	SPCC1795.11	sum3	translation initiation RNA helicase Sum3	DBP1,DED1	DDX3X,DDX3Y,DDX4	Constant		0.0540531	0.0263897	0.230619	1.23193	S	55	2	SAGAAPAVGDDESVSSRGSSRSQTPSEFSSN	0.857033	0.157005	0.284024	0.0154429	0.886259	0.00446309	0.23445	0.00197774	1.21113	0.59009	0.601293	0.744643	1.07102	1.29581	1.4771	1.22555	0.949373	0.862287	1.01776	1.22817	1.40437	1.68027	1.33447	1.13462	1.13788
O14338_S802_2	O14338	SPBC2F12.03c	esl1	EST1 family protein, implicated in NMD	ESL1,ESL2		Constant		0.0841989	0.0452875	0.230123	1.39737	S	802	2	GCSVHSLQQRTFSNESPRAVDSGFSRTSTPF	1	0.617083	0.0635872	0.01017	0.507929	0.90823	0.0996258	0.0394865	0.532836	0.618604	0.547306	0.470487	0.415218	0.590309	0.583	0.626869	0.781155	0.63092	0.564028	0.646737	0.593897	0.80209	0.715784	0.882788	1.63769
Q10172_S1406_1	Q10172	SPAC25G10.09c	pan1	actin cortical patch component, with EF hand and WH2 motif Pan1	PAN1	ITSN1,ITSN2	Constant		0.11858	0.0692869	0.229864	1.04533	S	1406	1	HNAVNARPSAPERRDSFGSVSSGSNVSSIED	0.99589	0.00100789	0.2963	0.00118573	5.06237	0.778323	0.106836	0.0252212	5.12399	4.56505	5.17544	5.53721	4.89023	5.25246	4.78069	5.33084	5.03345	4.94809	5.16654	5.34675	5.07647	5.34039	5.35255	5.42979	5.7437
O14029_S190_1	O14029	SPAC29B12.07	sec16	multidomain vesicle coat component Sec16	SEC16	SEC16A,SEC16B	Constant		0.274207	0.1951	0.228033	1.13672	S	190	1	QKEIYDNDETIPKPPSPEVEKIETSTSVENA	0.942896	0.0750697	0.36273	0.0130194	1.57669	0.141134	0.366103	0.0186976	1.76497	1.6933	1.33144	1.96796	1.42613	1.52028	1.17403	2.43928	1.79017	1.84624	1.50301	1.35087	2.01217	1.7663	2.12696	2.73606	1.82524
Q9USW1_S213_1	Q9USW1	SPBC21B10.03c	ath1	ataxin-2 homolog	PBP1	ATXN2,ATXN2L	Constant		0.055902	0.0274586	0.226816	1.13128	S	213	1	NNIHIAEERGLKVDDSGLDEEDLYSGVHRSI	1	0.638211	0.175948	-0.0294421	1.93385	0.621593	0.298352	-0.0481761	2.29181	1.84067	1.93442	2.14101	1.99861	1.77944	1.44918	1.3007	1.37805	2.28346	2.21947	2.52643	2.59543	1.82163	1.4841	1.31355	1.39254
O14120_S178_1	O14120	SPAC3A11.06	mvp1	sorting nexin Mvp1	MVP1	SNX8	Constant		0.0684692	0.0350883	0.224699	1.16764	S	178	1	SINESKILEQEDDDVSNKSLPHAQQSIIRSF	1	0.0938416	0.201988	0.00818937	1.28307	0.0201965	0.112044	0.00202669	1.55091	1.71288	1.15736	1.36852	1.19301	1.23897	1.1068	1.29185	1.6538	1.62159	1.51919	1.52077	1.52571	1.42182	1.55874	1.83189	1.52107
Q9Y794_T489_1	Q9Y794	SPBP23A10.13	orc4	origin recognition complex subunit Orc4	ORC4	ORC4	Constant		0.0566734	0.0279153	0.222304	1.09494	T	489	1	LPSSDRLPLLRQSQFTPPPKKPNFEVAIISP	0.999844	0.87291	0.139083	-0.0459233	2.66289	0.906626	0.088098	-0.0345857	2.80583	2.40868	2.86005	2.76579	2.46642	2.47594	2.1548	2.03329	1.56645	2.778	2.72298	2.71256	2.70562	2.63171	2.7	2.40434	1.85464
P79058_S117_2	P79058	SPAC10F6.16	igo1	serine/threonine protein phosphatase inhibitor, endosulfine Igo1	IGO1,IGO2	ARPP19,ENSA	Constant		0.278365	0.198695	0.218777	1.21517	S	117	2	SPNKEPSLHTKRPSESSPSGASSRRESVTRH	0.924997	0.265561	0.186113	-0.0140997	1.11546	0.238283	0.306941	-0.0216289	1.38695	0.766006	1.27607	0.938417	1.15578	1.30338	1.03066	1.02037	0.64345	1.7729	1.11446	1.44648	0.781096	1.49401	1.05181	1.50158	0.722017
Q10367_S396_1	Q10367	SPAC22E12.17c	glo3	ArfGAP, GTPase activating protein	GLO3	ARFGAP2,ARFGAP3	Constant		0.0590948	0.0293243	0.211317	1.25233	S	396	1	ASQKSISSDQYFGRGSFDPEAAAEAQERLSS	0.999916	0.0209989	0.107525	-0.00198403	0.851338	0.875378	0.0639211	0.0213439	0.89936	0.75174	0.787046	0.775777	1.06483	0.931989	0.88354	0.710292	0.794388	0.860334	0.840814	0.99081	1.02357	1.01924	1.16102	1.0382	1.45615
Q9USU9_S91_1	Q9USU9	SPBC28F2.09	toa1	transcription factor TFIIA complex large subunit Toa1	TOA1	GTF2A1,GTF2A1L	Constant		0.228013	0.154304	0.210322	1.13851	S	91	1	LRTDSLDVTAPAVANSPILNNIAAIRAVQQM	1	0.770475	0.140922	0.0325292	1.29075	0.185522	0.25983	0.0156235	1.61941	1.1507	1.36283	1.43118	1.35877	1.69288	1.30649	1.70109	2.14367	1.90258	1.36706	1.75612	1.31216	1.59122	1.78646	2.26902	1.84557
Q9HDV6_S2068_1	Q9HDV6	SPBP19A11.04c	mor2	morphogenesis protein Mor2	TAO3	FRY,FRYL	Constant		0.0734655	0.0383378	0.207935	1.67874	S	2068	1	SLRRQKQGLMAYETESFRDYSPNEEIDASAK	0.996163	0.343971	0.0375934	0.00342958	0.282346	0.250901	0.171494	-0.0125043	0.601818	0.256947	0.31552	0.277118	0.273446	0.308726	0.267722	0.404511	0.346833	0.909985	0.784932	0.46534	0.336238	0.373495	0.430665	0.418021	0.395628
Q09718_T135_1	Q09718	SPAC31A2.09c	apm4	AP-2 adaptor complex mu subunit Apm4	APM4	AP2M1	Constant		0.155878	0.0968219	0.203765	1.06714	T	135	1	IQTTEPDALARSVSITAVKKKGNALSLKRSH	0.882665	0.130033	0.196559	-0.00957411	3.10209	0.354652	0.144905	0.0135338	3.1441	3.12315	3.02837	3.32191	2.6426	3.1552	3.04682	3.19433	2.76817	3.06391	3.09053	3.24698	3.07744	3.20496	3.61337	3.18236	3.43112
O14296_S211_1	O14296	SPAC9E9.14	vps24	ESCRT III complex subunit Vps24	VPS24	CHMP3	Constant		0.220844	0.148493	0.202613	1.12895	S	211	1	LKQALPSLSNGIAKDSTEIDEEQLLDIRDKL	0.807469	0.241051	0.31781	0.0225655	1.41327	1.70235e-05	0.290237	0.000150873	1.77279	0.951523	1.09256	1.70924	1.72203	1.76306	1.46096	2.15404	1.71645	1.69858	1.48625	1.41627	2.23464	1.92954	1.73233	2.16969	1.52347
Q9P7H9_S62_1	Q9P7H9	SPAC105.03c	dal81	DNA-binding transcription factor	DAL81		Constant		0.0949877	0.0526985	0.201734	1.12576	S	62	1	CSSPYPNLPPHSRSSSLESKKPSVASQDVKS	0.999447	0.0788524	0.210101	-0.00774462	1.65833	0.0578376	0.137526	0.00429296	1.7758	1.79628	1.63784	1.85916	1.30721	1.64599	1.27145	1.84984	1.46518	1.9252	1.72956	1.57669	1.70591	2.03129	1.70978	1.93758	1.83081
O14326_S151_1	O14326	SPBC16E9.11c	pub3	HECT-type ubiquitin-protein ligase E3 Pub3	RSP5	NEDD4,NEDD4L	Constant		0.0700532	0.0360775	0.201111	1.52684	S	151	1	APAGNHSSTTANRTTSTPTTTTARTTRTTPR	0.989311	0.687606	0.162431	0.030361	0.169204	0.66377	0.281045	0.0497503	0.23459	0.0699031	0.0928354	0.0715539	0.471686	0.223107	0.536707	0.821393	0.766662	0.0527446	0.0436054	0.0805308	0.665497	0.358868	1.04996	1.25037	1.16116
Q9UU99_S294_1	Q9UU99	SPCC23B6.04c	pdr16	meiotic sec14 cytosolic factor family, phospholipid-intermembrane transfer protein Pdr16	PDR16,PDR17		Constant		0.18078	0.116185	0.19815	1.11395	S	294	1	GDLERDGRDTSLGDASVNEAAKETDVDSSRF	1	0.820437	0.182099	0.0490399	1.3957	0.554021	0.195835	0.0274995	1.74463	1.228	1.30667	1.67105	1.56236	1.76513	1.54727	2.27381	2.55756	1.66248	1.56278	1.59815	1.99519	1.90037	2.16149	2.42423	2.19236
Q09898_S56_1	Q09898	SPAC24B11.11c	sid2	serine/threonine protein kinase (NDR family) Sid2	DBF2,DBF20	STK38,STK38L	Constant		0.119606	0.0701329	0.195315	1.25066	S	56	1	LSNNDKERNLEDQFNSMKLSPVASSKENYPD	1	0.711187	0.210464	0.0416093	0.487948	0.481623	0.384044	0.0466382	0.64806	0.377183	0.380668	0.346669	1.07078	0.536299	0.955865	1.14835	1.41789	0.321972	0.203242	0.55551	1.33707	0.82586	1.46224	1.68162	1.40871
P36622_S105_1	P36622	SPAC1565.04c	ste4	MAPK cascade adaptor protein Ste4	STE50		Constant		0.0595557	0.0296212	0.19528	1.09804	S	105	1	IEESYKKLEEKTEHLSDDNVSLEKRVEYLET	0.998156	0.0897879	0.173074	0.00684855	1.94389	0.451086	0.0738244	0.00843155	2.12809	1.5531	1.89689	2.11886	2.10801	2.05656	2.05817	2.14518	1.99784	2.16011	2.06512	2.24064	2.01391	2.2461	2.16865	2.27749	2.32483
O74835_S9_1	O74835	SPCC1183.07	rrp5	U3 snoRNP-associated protein Rrp5	RRP5	PDCD11	Constant		0.0716982	0.0372243	0.191415	1.40604	S	9	1	_______MAGNKRKRSNASEGSDSQGNERIS	0.999726	0.889099	0.0377307	0.0134596	0.377207	0.0980692	0.164666	0.00684089	0.614952	0.430686	0.375608	0.415083	0.367641	0.471702	0.482074	0.478342	0.750255	0.485185	0.463292	0.62629	0.60753	0.657066	0.970523	0.913831	0.578993
O94378_S730_1	O94378	SPBC1604.12		Schizosaccharomyces specific phosphoprotein			Constant		0.0585941	0.028982	0.189696	1.63746	S	730	1	SSSSSYSHSKGRDTRSSSYVVSSETSSLKSS	0.753983	0.728737	0.12339	0.0254801	0.119221	0.755931	0.205556	0.0455768	0.168239	0.0621367	0.0464764	0.0453157	0.236042	0.275927	0.423125	0.692406	0.59922	0.031159	0.0445114	0.0575942	0.433878	0.393266	0.784535	1.10409	1.04918
P06652_T101_1	P06652	SPAC24H6.05	cdc25	protein tyrosine phosphatase (M phase inducer) Cdc25	MIH1	CDC25A,CDC25B,CDC25C	Constant		0.299204	0.218225	0.188771	1.16889	T	101	1	ALPTPRRTLFRSLSCTVETPLANKTIVSPLP	0.968054	0.312147	0.252771	-0.021453	1.26791	0.130965	0.334778	0.0163736	1.19189	0.797213	1.32289	1.51624	1.57769	0.939472	1.16845	0.855354	0.764578	0.524664	1.02977	1.31199	1.74087	1.35214	1.66031	1.4601	1.37221
O13771_S289_1	O13771	SPAC17A5.09c	glc8	serine/threonine protein phosphatase PP1 regulatory subunit Glc8	GLC8	PPP1R2	Constant		0.0517431	0.0249659	0.187386	1.38535	S	289	1	AKPLKRDELESSGTESDLERDNSDSGSASDV	0.994354	0.371834	0.0479979	-0.00465253	0.518838	0.481955	0.105831	0.0128607	0.583632	0.572146	0.554697	0.506273	0.394253	0.520072	0.450519	0.483306	0.408899	0.497352	0.561309	0.812196	0.456695	0.697124	0.766041	0.69356	0.904978
Q9USS2_S813_1	Q9USS2	SPBC557.04	ppk29	Ark1/Prk1 family protein kinase Ppk29	AKL1,ARK1,PRK1	AAK1,BMP2K	Constant		0.0632504	0.0319219	0.184971	1.30114	S	813	1	SFHNPDLTDTEIQETSFNNDLRPVASIQSAE	0.813402	0.671402	0.174694	-0.0314606	0.834464	0.824417	0.165533	-0.0451904	1.11554	0.767905	0.859089	0.684209	1.00133	0.762045	0.59136	0.0954536	0.152525	1.06907	1.30002	1.15883	0.990394	0.878457	0.58755	0.22638	0.182983
Q9USK8_T1861_1	Q9USK8	SPCC1281.01	ags1	cell wall alpha-1,3-glucan synthase Ags1			Constant		0.098437	0.0552878	0.184554	1.48747	T	1861	1	LASVMSGKEKRDFSLTRVEETFTDEDGQALR	0.779379	0.726389	0.091873	0.0188597	0.246574	0.743392	0.194718	0.041755	0.270861	0.184515	0.201776	0.191436	0.338626	0.374513	0.469437	0.66798	0.600456	0.20338	0.202585	0.188487	0.365017	0.464048	0.799904	1.21	1.07175
O36025_S547_1	O36025	SPAC4F10.13c	mpd2	GYF domain protein	SMY2,SYH1	GIGYF1,GIGYF2	Constant		0.0538675	0.0262868	0.181882	1.11358	S	547	1	SANQKEESALGTSDNSDMYEKENTPIHHNES	0.998302	0.152459	0.198052	-0.0105829	1.67542	0.176452	0.290041	-0.0169144	1.90162	1.53408	1.29383	1.79576	1.80474	1.77531	1.61143	1.76253	1.23305	1.58647	1.54333	1.75939	2.20514	2.01658	2.0061	1.99331	1.15547
P78968_S27_1	P78968	SPAC57A7.08	pzh1	serine/threonine protein phosphatase Pzh1	PPQ1,PPZ1,PPZ2		Constant		0.0533601	0.0259293	0.181798	1.15986	S	27	1	KLDSYPSFSRSDTQGSIKSLKSLKTVLGKGK	1	0.00578372	0.124673	-0.00119803	1.14561	0.474433	0.0814611	-0.00975109	1.38728	1.1717	1.12239	1.27355	1.06596	1.0935	0.913657	1.35389	1.10315	1.50189	1.41909	1.279	1.43039	1.17718	1.29926	1.27001	1.17536
O94402_S156_1	O94402	SPCC126.09	zip2	vacuolar zinc exporter, ZIP family, Zip2	ZRT3	SLC39A1,SLC39A2,SLC39A3	Constant		0.0538253	0.0262292	0.179716	1.34735	S	156	1	PPASCKRLSSCESSGSPSSRVVGSLQGSYCP	0.998635	0.533132	0.106305	-0.0143121	0.617574	0.00485678	0.165944	0.00146057	0.686882	0.451618	0.724693	0.600045	0.667153	0.514054	0.611833	0.282675	0.287044	0.289602	0.772943	0.832223	0.83682	0.770723	0.741045	0.630742	0.702749
O42947_T456_2	O42947	SPBC16H5.12c		DUF2433 metallo phosphatase superfamily conserved fungal protein			Constant		0.0963949	0.0536647	0.179261	1.27025	T	456	2	VESQAQFTKNREATATPTEEEQIEGYDQEHT	0.999291	0.321254	0.052663	0.00456464	0.631376	0.803962	0.109856	0.0280286	0.646389	0.692141	0.648864	0.635805	0.544709	0.727919	0.625268	0.66276	0.769159	0.66249	0.688192	0.795978	0.658569	0.915546	0.708068	0.855613	1.45626
Q9HDW0_S204_1	Q9HDW0	SPBP18G5.03	toc1	TORC1 complex Tor2 interacting protein 1			Constant		0.0545626	0.0266509	0.176782	1.12071	S	204	1	SLEKEVKTIYDSNIASPKESSDAIDADHAMI	1	0.48125	0.136471	0.0165606	1.34864	0.427324	0.104816	0.0114072	1.56149	1.37124	1.23217	1.52994	1.30958	1.44439	1.31707	1.80146	1.71063	1.54039	1.53548	1.44716	1.7286	1.53312	1.71025	1.881	1.75474
P79058_S120_1	P79058	SPAC10F6.16	igo1	serine/threonine protein phosphatase inhibitor, endosulfine Igo1	IGO1,IGO2	ARPP19,ENSA	Constant		0.478003	0.389095	0.176607	1.07331	S	120	1	KEPSLHTKRPSESSPSGASSRRESVTRHDLE	0.899821	0.0220326	0.385008	-0.00728063	2.45989	0.145969	0.304508	-0.0158607	2.69656	1.65352	2.52737	2.49361	2.68374	3.01276	2.61034	2.16429	2.12578	2.70059	2.42223	3.20687	2.25113	2.86652	2.22915	2.74001	2.26777
Q10475_S896_1	Q10475	SPAC17C9.03	tif471	translation initiation factor eIF4G	TIF4631,TIF4632	EIF4G2	Constant		0.326233	0.242641	0.176072	1.15051	S	896	1	GSNTHSHAGPGFGGPSERKGISRLGIDRGFS	1	0.357319	0.175019	0.0164417	1.05474	0.318408	0.200562	-0.0172706	1.46679	0.876829	0.967459	1.11973	1.41806	1.24813	1.24338	0.952468	1.53257	1.44499	1.57451	1.73078	1.53054	1.02601	1.0574	1.18487	1.2181
Q9UUM6_S165_2	Q9UUM6	SPBC405.02c		Schizosaccharomyces specific protein, GPI anchored			Constant		0.0812198	0.0433692	0.174994	1.05822	S	165	2	NYTNDTGLSLLSLPKSVPHSPAMHKRTPSSD	1	0.164691	0.23792	0.0133098	2.91257	0.00204835	0.147699	0.000843056	3.17483	3.29586	3.05566	2.4367	2.80537	3.13175	3.03146	3.00955	3.27953	3.24951	3.41084	2.90957	3.05537	3.24345	3.0898	3.30624	3.18105
Q9UUM6_S169_2	Q9UUM6	SPBC405.02c		Schizosaccharomyces specific protein, GPI anchored			Constant		0.0812198	0.0433692	0.174994	1.05822	S	169	2	DTGLSLLSLPKSVPHSPAMHKRTPSSDPNNP	1	0.164691	0.23792	0.0133098	2.91257	0.00204835	0.147699	0.000843056	3.17483	3.29586	3.05566	2.4367	2.80537	3.13175	3.03146	3.00955	3.27953	3.24951	3.41084	2.90957	3.05537	3.24345	3.0898	3.30624	3.18105
Q6LA54_S788_1	Q6LA54	SPAC3H5.08c	wdr44	WD repeat protein, human WDR44 family	DGR2,LAF1	WDR44	Constant		0.131335	0.0787527	0.174559	1.15186	S	788	1	KGDEPEEEHVGLRKNSTQEKNANLDPNEALK	0.96515	0.0280212	0.239346	0.00512001	1.11361	0.0634046	0.221753	0.00726915	1.27313	1.02993	0.962631	1.25837	0.974597	1.19964	1.00875	1.73474	1.02697	1.15584	1.03847	1.09616	1.47216	1.37842	1.55431	1.7217	1.17504
P36631_S234_1	P36631	SPBC32C12.02	ste11	DNA-binding transcription factor Ste11			Constant		0.115436	0.0672124	0.173889	1.23658	S	234	1	VCLANKARIVPKRSMSSDGCVDKSYQMSKTP	0.936391	7.30862e-05	0.124977	-0.000134615	0.735956	0.498206	0.162839	0.0204423	0.765807	0.510284	0.754588	0.854374	0.828298	0.749509	0.877318	0.560209	0.745529	0.389115	0.798997	0.821993	1.01842	0.964256	0.991943	1.11933	1.16717
O74883_T168_1	O74883	SPCC330.13	rpc37	DNA-directed RNA polymerase III complex subunit Rpc37	RPC37	POLR3E	Constant		0.0930956	0.0512867	0.173512	1.17409	T	168	1	LKAAAGPSNSSSGTSTPRGPIRAVQVTAKQN	0.996848	0.012155	0.145132	-0.00202827	1.01086	0.457742	0.119358	-0.0138162	1.26688	0.772775	1.00377	0.945404	1.02456	1.26079	1.15466	0.959087	0.852237	1.28258	1.19465	1.41198	1.02475	1.3749	1.08692	1.0455	0.940095
O60158_S256_1	O60158	SPBC19C7.10	bqt4	integral nuclear inner membrane protein Bqt4			Constant		0.191604	0.125193	0.17339	1.11918	S	256	1	SSDDKAKGSTSKDQPSEEEEKTSDIQDRKIK	1	0.245532	0.248739	0.0178775	1.32971	0.400632	0.2061	0.0212292	1.47963	1.24237	1.22807	1.51587	1.30809	1.32666	1.28396	2.13986	1.59391	1.55177	1.37128	1.22549	1.60503	1.47954	1.94559	2.05596	1.79125
Q12701_S271_1	Q12701	SPCC576.15c	ksg1	serine/threonine protein kinase Ksg1	PKH1,PKH2	PDPK1	Constant		0.340351	0.255633	0.171886	1.0405	S	271	1	EEDTHHADKPQAHSRSFVGTARYVSPEVLSD	0.999995	0.340027	0.197386	0.0178501	4.11962	0.679874	0.22672	0.0416268	4.12507	4.30168	4.48345	3.87852	4.03483	4.18503	4.07318	4.31203	4.68785	3.76821	4.37109	4.46028	4.39629	4.14471	4.47464	4.41528	5.30116
Q9P7C7_S859_1	Q9P7C7	SPCC10H11.01	prp11	ATP-dependent RNA helicase Prp11	PRP5	DDX46	Constant		0.349332	0.263897	0.171334	1.08922	S	859	1	YGEDEEDVETEAEAKSPLEKITPEKSTGDPT	1	0.115266	0.324587	0.0147607	1.81713	0.0769588	0.323023	0.0117512	2.00953	1.67708	1.57267	2.16622	1.82641	1.76151	1.68779	2.70915	1.96282	2.09899	1.74293	1.56378	2.48302	1.94174	2.24222	2.64011	2.02153
O74463_S277_1	O74463	SPCC1739.01		E3 ubiquitin ligase, makorin family	LEE1	MKRN1	Constant		0.327623	0.243933	0.168399	1.12364	S	277	1	SRRPTLLNTYGNRCSSTDTLSSLSRLTSQDP	0.999015	0.48122	0.226147	-0.027441	1.55412	0.0484818	0.373815	0.0106308	1.45601	1.07241	1.73385	1.64523	1.6778	1.3533	1.5236	1.02449	0.865543	0.564438	1.68386	1.78909	1.7022	1.5262	1.86968	1.5013	1.60665
Q10475_S877_2	Q10475	SPAC17C9.03	tif471	translation initiation factor eIF4G	TIF4631,TIF4632	EIF4G2	Constant		0.119133	0.0697855	0.167457	1.2681	S	877	2	FSDKSSRGMYSSSRQSSRSGSNTHSHAGPGF	0.994868	0.363782	0.177627	0.0169222	0.506156	0.0184429	0.0944506	-0.00163114	0.803486	0.352486	0.410695	0.465567	0.927463	0.729488	0.682331	0.460022	0.968834	0.658893	0.777642	0.960629	0.898331	0.819446	0.718739	0.698372	0.804492
Q96WV9_S8_2	Q96WV9	SPBC32H8.10	cdk9	P-TEFb-associated cyclin-dependent protein kinase Cdk9	SGV1	CDK9	Constant		0.0923511	0.0506358	0.167226	1.59345	S	8	2	________MKRSSSVSVEDEKSARRKLDVVP	0.997897	0.594592	0.156663	0.0239034	0.114462	0.286939	0.333796	0.0266773	0.26227	0.0398581	0.0534591	0.0649549	0.113807	0.268494	0.458724	0.745632	0.509355	0.0689956	0.0472082	0.114461	0.242563	0.515828	0.935183	1.18924	0.478616
O14066_S686_1	O14066	SPAC1687.09	irs4	autophagy/CVT pathway ENTH/VHS domain protein Irs4	IRS4,TAX4	EPS15,EPS15L1	Constant		0.197834	0.130362	0.167143	1.08264	S	686	1	EAGTSLKEKTANVQHSPEVLNDRSLASLSAS	1	0.607163	0.0596046	-0.00933589	2.08781	0.79554	0.138821	-0.0344994	2.43109	2.08763	2.03247	2.01067	2.08177	2.08898	2.12291	1.94033	1.81489	2.28796	2.38344	2.72375	2.20316	2.17643	2.1898	1.97511	1.57714
O74526_S110_2	O74526	SPCC70.05c	nnk1	serine/threonine protein kinase Nnk1	NNK1		Constant		0.245324	0.169611	0.16639	3.68296	S	110	2	PPRQKHTAPATPIPVSASRHHKPHHSGLKNL	0.974529	0.36565	0.0315576	-0.00301858	0.0831474	0.27546	0.275557	-0.0214062	0.378251	0.0990847	0.148798	0.0562068	0.0357129	0.0344421	0.0438484	0.0587827	0.0192633	0.75818	0.814807	0.110701	0.00803022	0.032071	0.0265022	0.0375282	0.0394404
O74526_T105_2	O74526	SPCC70.05c	nnk1	serine/threonine protein kinase Nnk1	NNK1		Constant		0.245324	0.169611	0.16639	3.68296	T	105	2	TPQKSPPRQKHTAPATPIPVSASRHHKPHHS	0.999991	0.36565	0.0315576	-0.00301858	0.0831474	0.27546	0.275557	-0.0214062	0.378251	0.0990847	0.148798	0.0562068	0.0357129	0.0344421	0.0438484	0.0587827	0.0192633	0.75818	0.814807	0.110701	0.00803022	0.032071	0.0265022	0.0375282	0.0394404
Q9P6K4_S553_1	Q9P6K4	SPAC30C2.07	fnp1	folliculin-interacting protein, BFC/FNIP-Folliculin complex subunit subunit Fnp1	LST4	FNIP1,FNIP2	Constant		0.0962285	0.0535194	0.165915	1.30668	S	553	1	TSFGCPSVSGSLRVPSYDMKINDSCKAIDIH	0.922606	0.90581	0.0645371	0.0252148	0.364503	0.854474	0.148519	0.045341	0.389535	0.387666	0.303862	0.364367	0.441845	0.487584	0.595521	0.819286	0.927925	0.318741	0.252127	0.329052	0.564089	0.707071	0.953087	1.20633	1.32488
Q10411_S82_1	Q10411	SPAC1F3.06c	spo15	mitotic and meiotic spindle pole body protein, gamma tubulin complex linker-related Spo15			Constant		0.281573	0.20179	0.165569	1.09411	S	82	1	LKRQEVRGMRRHSDLSIDAKLGSSEGSTASS	1	0.468965	0.189839	-0.0224763	1.91666	0.458092	0.129411	0.0149904	1.81996	2.11215	2.00122	2.11201	1.75476	1.56084	1.42445	1.54591	1.56328	2.02018	1.88744	1.90758	1.78003	1.70366	1.86159	1.91091	2.32778
O94321_S49_1	O94321	SPBC725.02	mpr1	histidine-containing response regulator phosphotransferase Mpr1	YPD1		Constant		0.0662815	0.0337245	0.163906	1.2741	S	49	1	KTLHDSGIAERARSPSGSAIPHAYRVMNGSG	0.954	0.557766	0.111806	0.0158196	0.487248	0.0125009	0.101235	-0.00143504	0.771936	0.317479	0.46273	0.477659	0.571424	0.710847	0.832115	0.598188	0.813437	0.666733	0.619336	0.924523	0.768368	0.820402	0.889234	0.721216	0.685316
O74871_S220_1	O74871	SPCC31H12.03c	mlo1	RNA binding protein	THO1	HNRNPUL1,SARNP	Constant		0.301302	0.220307	0.163499	1.22648	S	220	1	RNKNAPPKSAPSKRKSNILDDPIEAEKARKR	1	0.337525	0.176793	0.0158988	0.610627	0.158594	0.273248	-0.0149461	0.990039	0.4492	0.388042	0.637237	0.685848	0.887429	0.850664	1.08908	0.787844	0.959958	0.702597	0.591725	1.32319	1.23634	0.803808	1.062	0.403716
O74434_S427_1	O74434	SPCC1682.03c	mug174	coilin, Mug174		COIL	Constant		0.0791332	0.041948	0.16324	1.33922	S	427	1	SNTLRSSVEDDNTGVSDDNKKSKLNAEFDGH	0.995887	0.0334211	0.127448	0.00298575	0.460328	0.240745	0.124417	0.00882662	0.582682	0.506329	0.352723	0.598979	0.455409	0.392119	0.30754	0.73464	0.502085	0.586748	0.488092	0.444847	0.752293	0.53795	0.807168	0.855486	0.683163
P79065_S295_2	P79065	SPAC3C7.12	tip1	CLIP170 family protein Tip1	BIK1	DCTN1	Constant		0.284571	0.204491	0.16315	1.05979	S	295	2	NSSTANEKLSHMESSSPTLTNASFESPKRGK	0.9643	0.461245	0.254311	-0.029646	2.93609	0.656841	0.201216	-0.0350731	3.13723	2.8382	2.84401	3.19267	2.53631	2.63235	2.69608	3.09426	1.99467	3.23419	3.05888	2.77926	3.12974	2.78829	3.13226	2.93134	2.07979
O74452_S5_1	O74452	SPCC16C4.07	scw1	RNA-binding protein Scw1	WHI3,WHI4	RBPMS,RBPMS2	Constant		0.0672953	0.0343173	0.162512	1.07175	S	5	1	___________MFVGSPSAIEKPLSLSSKTK	0.957249	0.55646	0.0619734	-0.00874552	2.32615	0.878167	0.0818947	-0.0277007	2.62135	2.23978	2.41625	2.34883	2.21239	2.31712	2.29906	2.17709	2.10892	2.5261	2.65102	2.7449	2.50483	2.41878	2.43043	2.17364	1.96984
Q09697_T682_2	Q09697	SPAC13A11.01c	rga8	RhoGAP Rga8	RGD2		Constant		0.318739	0.235827	0.162484	1.05226	T	682	2	LYQSSATPRSTDVSPTRPDSISSVRSHTAVE	0.879113	9.89858e-06	0.128192	-5.08135e-05	3.10935	0.697671	0.187895	-0.0359608	3.5232	3.05217	2.95876	3.00628	3.11985	3.29298	3.29665	3.18054	2.96472	3.17265	3.53285	3.45861	3.56812	3.66414	3.18188	3.04196	2.55161
Q9P6I9_S582_1	Q9P6I9	SPBC1683.13c	cha4	DNA-binding transcription factor, amino acid sensing, Cha4	CHA4,TEA1		Constant		0.362454	0.276298	0.161447	1.15827	S	582	1	QASRAILNAYKSCATSPKENNEDSLPLQRSP	0.895779	0.231875	0.178192	-0.0123347	1.10639	0.1335	0.318066	0.0157291	1.07139	0.87555	1.1484	1.48845	1.06415	0.854768	0.98326	0.876785	0.869032	0.321944	1.15983	1.23403	1.52707	1.20265	1.35246	1.34321	1.31078
Q09889_S495_1	Q09889	SPCC584.15c	aly3	arrestin-related substrate adaptor Aly3	ROD1,ROG3	ARRDC1,ARRDC2,ARRDC3,ARRDC4,TXNIP	Constant		0.12604	0.0745109	0.158728	1.24242	S	495	1	LPSPTSSNSRLPRVRSACTLNVQELSKIPPY	0.997691	0.391652	0.100543	-0.0101638	0.725922	0.200816	0.172153	0.0108723	0.737397	0.56909	0.771619	0.912593	0.693352	0.601879	0.666622	0.510371	0.512675	0.345336	0.892853	0.945998	0.81901	0.894819	0.803715	0.778995	1.0273
O13791_S220_1	O13791	SPAC17G6.13	slt1	Schizosaccharomyces specific protein Slt1			Constant		0.0981099	0.0550143	0.158496	1.08908	S	220	1	QSGPDVAELNTLPNRSKTSSQASVSDEELSR	0.99929	0.0193678	0.170802	-0.00302419	1.80051	0.0246337	0.156462	-0.0031327	1.95977	1.82806	1.56105	1.94385	1.70286	1.90481	1.61382	2.06875	1.61153	1.79805	1.82052	1.94862	2.00387	1.93269	2.15589	2.16122	1.68184
O14291_T285_1	O14291	SPAC9E9.05	sor1	sororin, WAPL antagonist Sor1		CDCA5	Constant		0.151344	0.0933826	0.158449	1.27218	T	285	1	NTGSSDEENDNLKELTPGKKEYLKSIKKYFQ	1	0.821777	0.0943745	-0.0255317	0.760869	0.723166	0.153165	-0.0311887	0.958918	0.774157	0.759285	0.922482	0.639052	0.472323	0.42332	0.49347	0.173087	1.14044	1.00129	0.603697	1.05996	0.685465	0.633981	0.603567	0.196371
O94305_S298_2	O94305	SPCC5E4.05c	mgl1	mitochondrial acylglycerol lipase Mgl1	YJU3	MGLL	Constant		0.0506839	0.0243487	0.158353	1.20034	S	298	2	EQETAVEHPKPTATTSAPSASPTGVPVEEES	0.92552	0.0676532	0.0826627	0.0028054	0.770789	0.0957477	0.102474	0.00420111	0.919372	0.805226	0.777687	0.837901	0.698601	0.680721	0.738345	0.969901	0.815036	0.953019	0.857153	0.818603	0.884822	0.964909	1.19909	0.970878	0.941767
O94305_S303_2	O94305	SPCC5E4.05c	mgl1	mitochondrial acylglycerol lipase Mgl1	YJU3	MGLL	Constant		0.0506839	0.0243487	0.158353	1.20034	S	303	2	VEHPKPTATTSAPSASPTGVPVEEESHKATS	0.95478	0.0676532	0.0826627	0.0028054	0.770789	0.0957477	0.102474	0.00420111	0.919372	0.805226	0.777687	0.837901	0.698601	0.680721	0.738345	0.969901	0.815036	0.953019	0.857153	0.818603	0.884822	0.964909	1.19909	0.970878	0.941767
P23636_S9_1	P23636	SPBC16H5.07c	ppa2	serine/threonine protein phosphatase PP2A catalytic subunit Ppa2	PPH21,PPH22	PPP2CA,PPP2CB	Constant		0.061248	0.0306871	0.158194	1.23325	S	9	1	_______MSIDPANDSKLAPEANDATLGDVD	0.999996	0.678358	0.117761	-0.0215463	0.829046	0.792985	0.133651	-0.0329561	1.06711	0.706803	0.646863	0.987174	0.883601	0.796189	0.554556	0.580755	0.269837	1.00877	0.965624	0.97453	1.25886	0.980128	0.700617	0.52139	0.281414
Q10268_S673_1	Q10268	SPAC13G7.04c	mac1	plasma membrane anchored protein, claudin family, predicted membrane sensor Mac1	DCV1,RIM9,TOS7		Constant		0.137694	0.0833962	0.157343	1.43043	S	673	1	HGIPLANNSRQFKRPSYGNMSRPSFELNGSR	0.999715	0.666328	0.0964565	0.017173	0.245341	0.925495	0.0963407	0.0427793	0.22344	0.198522	0.248421	0.171156	0.287437	0.335178	0.458627	0.667153	0.557923	0.192956	0.180118	0.173327	0.413886	0.466174	0.618084	0.953635	1.18498
Q9US06_S394_1	Q9US06	SPAC664.03	paf1	RNA polymerase II associated Paf1 complex	PAF1	PAF1	Constant		0.418328	0.331428	0.157186	1.06282	S	394	1	EEKLRSVEGSLNEELSEEEKPAESREQLESA	1	0.0212867	0.342459	0.00636306	2.45746	0.453848	0.196749	0.0225965	2.50102	2.26206	2.51959	2.80422	2.1832	2.49784	2.05856	3.21639	2.47419	2.34893	2.40547	2.27205	2.64588	2.88501	2.85881	3.02926	2.82813
Q10193_S156_2	Q10193	SPBC11C11.08	srp1	SR family protein, human SRFS2 ortholog Srp1		SRSF2	Constant		0.0935776	0.0517021	0.157158	1.16958	S	156	2	PRYRSRSRSPDGRSRSPDYDRRSPKRNHRSP	0.999979	0.201098	0.100624	-0.00636044	0.971253	0.0283962	0.0985665	0.00212297	1.06903	0.933424	0.856295	1.12317	0.95776	0.847319	0.870572	1.06591	0.759392	1.10492	1.07824	0.871252	1.14335	1.04135	1.24723	1.12506	1.0597
Q10193_S163_2	Q10193	SPBC11C11.08	srp1	SR family protein, human SRFS2 ortholog Srp1		SRSF2	Constant		0.0935776	0.0517021	0.157158	1.16958	S	163	2	RSPDGRSRSPDYDRRSPKRNHRSPSPVSFAP	0.999733	0.201098	0.100624	-0.00636044	0.971253	0.0283962	0.0985665	0.00212297	1.06903	0.933424	0.856295	1.12317	0.95776	0.847319	0.870572	1.06591	0.759392	1.10492	1.07824	0.871252	1.14335	1.04135	1.24723	1.12506	1.0597
O94286_S157_1	O94286	SPBC887.01	adi1	acireductone dioxygenase family Adi1	ADI1	ADI1	Constant		0.363634	0.277363	0.155686	1.07435	S	157	1	LFHENPKWIALSRTDSTSEELDARKSYLNSI	0.982796	0.0119884	0.341082	-0.00473355	2.12702	0.029488	0.194071	0.00426198	2.21974	2.24375	1.98535	2.50548	1.69328	2.05277	1.67199	2.69536	1.90311	2.62543	2.0616	2.13941	2.19139	1.95847	2.28017	2.41266	2.32745
O14066_S30_1	O14066	SPAC1687.09	irs4	autophagy/CVT pathway ENTH/VHS domain protein Irs4	IRS4,TAX4	EPS15,EPS15L1	Constant		0.107256	0.0615662	0.155056	1.10516	S	30	1	HPLLHSERNLSRRAVSPSISRSFFQHSNGSF	0.986413	0.625818	0.205069	0.0334128	1.24059	0.863923	0.0968931	0.0307587	1.41422	1.18897	1.16171	0.96364	1.68738	1.37008	1.84746	1.60593	1.97065	1.35228	1.36729	1.43048	1.49534	1.52859	1.86144	1.93123	2.06962
Q09899_S326_1	Q09899	SPAC24B11.13	hem3	hydroxymethylbilane synthase Hem3	HEM3	HMBS	Constant		0.231885	0.157402	0.154856	1.0925	S	326	1	LLKNGAGPILEEHQRSSDSEESLKNY_____	0.837318	0.0728126	0.174345	0.00615544	1.63098	0.225376	0.148203	0.0100715	1.75842	1.57094	1.55652	1.83138	1.60791	1.59258	1.45779	2.06658	1.70881	1.86198	1.6971	1.54352	1.89938	1.65964	2.08792	1.96467	1.91715
O13777_S208_1	O13777	SPAC1610.01	saf5	methylosome pICln ortholog, Saf5	LOT5	CLNS1A	Constant		0.0609816	0.0304978	0.15481	1.17152	S	208	1	NVDTSACDNRFDSPESPVLKWHRTE______	1	0.0351019	0.171946	0.00413186	0.873651	0.449249	0.125545	0.0142855	0.957385	1.04813	0.799613	0.904123	0.67103	1.07789	0.629875	1.12885	0.961078	1.16554	0.993753	0.996392	0.856055	1.07167	0.877521	1.07172	1.42642
Q10199_S500_2	Q10199	SPBC11C11.02	imp2	F-BAR domain protein Imp2	HOF1	PSTPIP1,PSTPIP2	Constant		0.265254	0.187081	0.154477	1.08976	S	500	2	ENRAVSPVYDSRKNGSRSSFTLRKSRSPKRP	0.995861	0.00874726	0.232285	-0.00274913	1.74016	0.00651224	0.179538	0.00183135	1.86258	1.77055	1.5906	1.81241	1.45427	1.93516	1.54081	2.17355	1.48999	1.81393	1.67893	1.73762	1.86642	1.9557	2.27286	1.9634	1.7143
Q10199_S503_2	Q10199	SPBC11C11.02	imp2	F-BAR domain protein Imp2	HOF1	PSTPIP1,PSTPIP2	Constant		0.265254	0.187081	0.154477	1.08976	S	503	2	AVSPVYDSRKNGSRSSFTLRKSRSPKRPSSS	0.976067	0.00874726	0.232285	-0.00274913	1.74016	0.00651224	0.179538	0.00183135	1.86258	1.77055	1.5906	1.81241	1.45427	1.93516	1.54081	2.17355	1.48999	1.81393	1.67893	1.73762	1.86642	1.9557	2.27286	1.9634	1.7143
O14319_S373_1	O14319	SPBC16E9.02c		CUE domain protein, human TOLLIP ortholog	CUE5,DON1	TOLLIP	Constant		0.126298	0.0747574	0.154473	1.12721	S	373	1	NAKSKVLTSEPKDSTSVEAEKTETDEPAVGK	0.981998	0.114464	0.198104	0.00897333	1.15152	0.443268	0.0952219	0.0107047	1.29387	1.59158	0.998016	1.18337	0.918897	1.13501	1.11613	1.35085	1.42078	1.31784	1.27951	1.24314	1.29964	1.30347	1.3761	1.65905	1.47167
Q9HDY5_T56_1	Q9HDY5	SPAPB1A10.05		Schizosaccharomyces specific protein			Constant		0.1031	0.0586861	0.151941	2.39997	T	56	1	HSFVPTSKQAALSDITPDTPPAFKTPYSSLP	0.809638	0.31794	0.0222079	-0.00191029	0.121904	0.300105	0.16903	-0.0139448	0.358086	0.137476	0.165168	0.101487	0.0895676	0.107324	0.0802621	0.0996691	0.0872983	0.62818	0.577916	0.244573	0.126419	0.111822	0.114396	0.136758	0.143713
Q10164_S517_1	Q10164	SPAC26A3.09c	rga2	RhoGAP Rga2	BEM3	CHN1,CHN2	Constant		0.0502576	0.0241053	0.151368	1.18586	S	517	1	NDILAEIPTSKLDNSSQKSPGKLSSKGLLNS	0.854807	0.0928292	0.137415	-0.0055381	0.853188	0.00622899	0.182868	0.00182404	0.953021	0.802446	0.6422	0.868668	0.79666	1.06253	0.820585	0.943052	0.579226	0.832165	0.728194	0.888823	0.964058	1.19754	1.29664	1.00806	0.810831
O60167_S410_1	O60167	SPBC19F8.03c	yap18	endocytic adaptor, ENTH/VHS domain Yap18	YAP1801,YAP1802	PICALM,SNAP91	Constant		0.128558	0.0764702	0.150473	1.1341	S	410	1	ASSFVDEMLRERNNLSAEGTSASPSLDKKSE	1	0.0378376	0.221652	-0.00553782	1.1609	0.0544101	0.279055	-0.00843349	1.33164	0.936739	0.909785	1.16767	1.25642	1.27296	1.17397	1.50618	0.753357	1.07178	1.0066	1.14753	1.56363	1.51941	1.69018	1.3611	0.820635
O14064_S487_1	O14064	SPCC962.02c	bir1	survivin, Bir1	BIR1	BIRC2,BIRC3	Constant		0.143173	0.0874892	0.149992	1.16819	S	487	1	TSSPDMTDAATGGRVSSSSFRDKILQTNFSP	0.922041	0.177291	0.157063	0.00918593	0.827513	0.373975	0.144722	-0.0140926	1.14045	0.744815	0.663018	0.705565	0.856223	1.15389	1.05827	1.07454	0.878193	0.930483	1.04252	1.10315	1.13476	1.28963	1.06191	1.14337	0.628625
Q9P7V9_T462_1	Q9P7V9	SPBC1703.12	ubp9	ubiquitin C-terminal hydrolase Ubp9	UBP13,UBP9	USP12,USP46	Constant		0.109888	0.0633787	0.14964	1.12992	T	462	1	SQLKQESVEVSNLSSTPRSNSTITYPDMDPM	0.993462	0.514449	0.100371	-0.0130165	1.24287	0.29885	0.19964	-0.0164209	1.41634	1.35948	1.387	1.09175	1.07568	1.09724	1.19862	1.06605	0.938224	1.52634	1.71081	1.53859	1.09788	1.20798	1.09034	1.0209	1.21832
P48383_S224_1	P48383	SPAC3G9.14	sak1	DNA-binding transcription factor Sak1	RFX1	RFX1,RFX2,RFX3,RFX4	Constant		0.0778229	0.0410391	0.149234	1.08717	S	224	1	NDVSSIQNTNQRVESSPASVNAAAIVRKSAV	0.999741	0.281306	0.0650195	0.00512496	1.67618	0.0277156	0.124449	-0.0026472	1.87982	1.76312	1.70012	1.64964	1.59243	1.67494	1.68212	1.8469	1.78719	1.84034	2.04343	1.95018	1.93186	1.79422	1.61116	1.7763	1.94284
Q9USU1_S126_1	Q9USU1	SPBC336.03	efc25	Ras1 GEF Efc25	CDC25	RASGEF1A,RASGEF1B,RASGEF1C	Constant		0.557765	0.470228	0.148487	1.04293	S	126	1	SPRSPLTPLKGNTRASPEIRYVSDFTPPSSP	0.999861	0.174154	0.267667	0.0154861	3.35078	0.528409	0.260585	-0.0347521	3.85093	3.19465	3.05714	3.12353	3.64855	3.72116	3.94992	3.45297	3.52552	4.18422	3.35154	3.96582	3.46128	3.85921	3.69192	3.45397	2.89338
Q10324_S445_1	Q10324	SPAC17G8.12	sec3	exocyst complex subunit Exo1	SEC3	EXOC1	Constant		0.0822671	0.0441167	0.14763	1.34305	S	445	1	PPKHPSRQPTVRATPSTGKQIEPPNDEPSIG	0.875444	0.978994	0.0174268	0.0149886	0.32542	0.98472	0.0344215	0.0348142	0.334271	0.3257	0.31671	0.317774	0.370163	0.416813	0.481102	0.53594	0.678519	0.383495	0.336783	0.322879	0.399286	0.532882	0.660486	0.803731	1.18422
Q9UUM6_S344_1	Q9UUM6	SPBC405.02c		Schizosaccharomyces specific protein, GPI anchored			Constant		0.0971996	0.0543926	0.147169	1.09797	S	344	1	PAQSLDTTMLRTDSNSNIRRATTSFIANSEK	0.918733	0.593266	0.121621	0.0185058	1.37261	0.178323	0.187304	0.0109933	1.57237	1.26731	1.35916	1.37916	1.41606	1.48222	1.51913	1.89231	1.70188	1.51172	1.40022	1.46801	1.64828	1.58506	2.0285	1.93052	1.62227
Q9UTR4_S124_1	Q9UTR4	SPAC1006.08	etd1	Spg1-binding protein Etd1			Constant		0.414078	0.327492	0.146951	1.1229	S	124	1	SKSTVQRNASGADSTSLSHFTANEINKGNCK	0.772843	0.310928	0.0920528	0.00779048	1.14117	0.761519	0.159072	-0.0358127	1.59334	1.04647	1.08978	1.22185	1.17893	1.36855	1.20378	1.10186	1.35437	1.61457	1.72148	1.54691	1.38466	1.53991	1.29338	0.803787	0.836504
O74452_S191_1	O74452	SPCC16C4.07	scw1	RNA-binding protein Scw1	WHI3,WHI4	RBPMS,RBPMS2	Constant		0.183421	0.118336	0.146815	1.1505	S	191	1	YSACSMIILDNYRKGSQTNLSDETEGSESSV	0.847416	0.523313	0.185983	0.0245509	0.803683	0.657131	0.238298	0.0415635	0.83141	0.824223	0.721387	0.910426	0.627906	1.02504	0.924913	1.50194	1.26848	0.670118	0.715137	0.75356	0.898641	1.15712	1.39741	1.83387	1.55298
O94740_S17_1	O94740	SPBC9B6.10	cdc37	Hsp90 co-chaperone Cdc37	CDC37	CDC37	Constant		0.208915	0.138942	0.144955	1.10687	S	17	1	AIDYSKWDKLELSDDSDIEVHPNVDKKSFIR	1	0.0489906	0.212721	-0.0060828	1.39898	0.254544	0.119046	0.00876425	1.44	1.70673	1.41655	1.51158	1.06918	1.24042	1.04917	1.55003	1.30752	1.50203	1.50536	1.40101	1.34773	1.30208	1.62516	1.73665	1.5908
O42668_S932_1	O42668	SPAC27D7.14c	tpr1	RNA polymerase II associated Paf1 complex subunit Tpr1	CTR9	CTR9	Constant		0.107544	0.0617808	0.143597	1.10499	S	932	1	WRKSQQKASEDDMSLSDDEEKQSGKKKKKDR	0.999323	0.327302	0.150987	0.0132688	1.27486	0.0191137	0.131327	0.00230964	1.49517	1.22052	1.14582	1.41062	1.30734	1.28298	1.31016	1.78103	1.48347	1.5158	1.3585	1.32583	1.66675	1.48696	1.59499	1.7193	1.42259
O14066_T146_1	O14066	SPAC1687.09	irs4	autophagy/CVT pathway ENTH/VHS domain protein Irs4	IRS4,TAX4	EPS15,EPS15L1	Constant		0.152479	0.0942704	0.141683	1.06013	T	146	1	KSGYYERTSTRKRSLTVPTPRTSFPHHPRSR	0.959757	0.466871	0.223772	0.0263826	2.17173	0.176438	0.312704	0.0182352	2.37045	2.32319	2.34813	2.3066	2.38533	1.99896	2.14605	2.23776	3.10528	2.75131	2.6216	2.53187	2.30294	1.94489	2.1156	2.61387	3.10268
Q9P789_S521_1	Q9P789	SPBP35G2.14	puf2	pumilio family RNA-binding protein Puf2	JSN1,PUF2		Constant		0.464363	0.376718	0.141224	1.06662	S	521	1	SLLSGSLANSSEHSSSPRLRGSPIHNQPVSS	0.91226	0.0375975	0.351552	-0.00875429	2.1811	0.065937	0.296031	0.00990931	2.19168	2.05516	2.15202	1.90505	2.47276	2.52733	2.42369	1.35127	2.07128	1.82615	2.57495	2.51975	2.08554	2.36458	2.21889	1.82949	2.669
Q10193_Y129_2	Q10193	SPBC11C11.08	srp1	SR family protein, human SRFS2 ortholog Srp1		SRSF2	Constant		0.1031	0.0587251	0.140117	1.18813	Y	129	2	RSRSPSPHEARSRSPYNDERSDRRSMSPRYR	0.901784	0.0479911	0.0985423	0.00278748	0.725285	0.755692	0.0848645	0.0188044	0.753283	0.862685	0.760706	0.747764	0.629322	0.753751	0.548684	0.797657	0.857811	0.790003	0.852969	0.710381	0.734545	0.98004	0.878549	0.845327	1.2875
P79058_S118_2	P79058	SPAC10F6.16	igo1	serine/threonine protein phosphatase inhibitor, endosulfine Igo1	IGO1,IGO2	ARPP19,ENSA	Constant		0.311979	0.229399	0.138792	1.20009	S	118	2	PNKEPSLHTKRPSESSPSGASSRRESVTRHD	0.904986	0.0061161	0.118362	-0.0011698	0.701848	0.380509	0.189825	-0.0187434	0.963655	0.476659	0.873276	0.674491	0.645658	0.858889	0.679823	0.703063	0.637415	1.17483	0.782869	1.08877	0.532262	1.00278	0.747717	0.886204	0.444178
O13779_S140_2	O13779	SPAC17A2.14	mnr2	vacuolar CorA family magnesium ion transmembrane transporter Mnr2	MNR2		Constant		0.100573	0.0567864	0.138428	1.06639	S	140	2	KEFETENGKNTRDQPSPLAEVSDFAISSPHV	0.999102	0.342206	0.116892	0.0106221	2.01077	0.520879	0.126308	0.0165922	2.10741	1.93911	1.96733	2.05351	2.02574	2.00466	2.11261	2.42332	2.15475	2.05361	1.98249	1.99356	2.25051	2.26748	2.50852	2.33477	2.39751
O13779_S152_2	O13779	SPAC17A2.14	mnr2	vacuolar CorA family magnesium ion transmembrane transporter Mnr2	MNR2		Constant		0.100573	0.0567864	0.138428	1.06639	S	152	2	DQPSPLAEVSDFAISSPHVYPKSANSHDSHY	0.989663	0.342206	0.116892	0.0106221	2.01077	0.520879	0.126308	0.0165922	2.10741	1.93911	1.96733	2.05351	2.02574	2.00466	2.11261	2.42332	2.15475	2.05361	1.98249	1.99356	2.25051	2.26748	2.50852	2.33477	2.39751
O14076_S167_1	O14076	SPACUNK4.11c	mpp6	nuclear exosome-associated RNA binding protein Mpp6	MPP6	MPHOSPH6	Constant		0.218256	0.146153	0.137987	1.16335	S	167	1	KRKVNELSQDVISLHSPKESNARKTKKNKNK	0.99968	0.194118	0.261079	0.0161435	0.731735	0.415096	0.105898	0.0112395	0.90405	0.52322	0.586263	0.700499	1.43817	0.66139	0.89993	0.796316	1.15213	0.955716	0.705387	0.827357	1.1141	1.01754	1.03092	1.08658	1.12421
O74842_S1108_1	O74842	SPCC1235.05c	fft2	histone chaperone/ATP-dependent chromatin remodeller SMARCAD1 family Fft2	FUN30	SMARCAD1	Constant		0.196021	0.128988	0.137264	1.12699	S	1108	1	ENNGNNTKPEITGNESDGEFKVSSSNNSKQT	1	0.18421	0.169079	0.0101225	1.01003	0.11609	0.159396	0.00727781	1.1672	0.966358	0.855435	1.2897	0.970838	1.0009	0.941614	1.43128	1.19095	1.20261	1.02403	0.972524	1.30993	1.17687	1.34707	1.53897	1.17318
O60101_T391_1	O60101	SPBC14F5.04c	pgk1	phosphoglycerate kinase Pgk1	PGK1	PGK1,PGK2	Constant		0.155749	0.0967063	0.136632	1.05478	T	391	1	VAKKYGKEDALSHVSTGGGASLELLEGKALP	0.970547	0.513114	0.198366	0.025656	2.31472	0.518402	0.16433	0.0214802	2.48058	2.30403	2.24032	2.34307	2.36823	2.76168	2.71163	2.18832	3.03718	2.28487	2.5828	2.75423	2.46728	2.56405	2.8151	2.47672	3.10247
P42657_T265_1	P42657	SPAC17A2.13c	rad25	14-3-3 protein Rad25	BMH1,BMH2	YWHAB,YWHAE,YWHAG,YWHAH,YWHAQ,YWHAZ	Constant		0.430554	0.343182	0.133286	1.06861	T	265	1	AAASENEHPEPKESTTDTVKA__________	0.996724	0.00325905	0.345941	-0.00249222	1.96016	0.357261	0.114082	0.0107158	2.00099	1.29969	1.80694	2.35788	2.22581	2.18831	1.67837	2.25786	1.72684	2.00458	1.89388	2.22027	1.86456	2.03544	2.10611	2.26182	2.22133
Q10475_S501_1	Q10475	SPAC17C9.03	tif471	translation initiation factor eIF4G	TIF4631,TIF4632	EIF4G2	Constant		0.461809	0.37306	0.132851	1.0488	S	501	1	TEVVVPQKNASSPNPSETNSRAETPTAAPPQ	0.999563	0.642229	0.183174	0.0309198	2.50619	0.00331635	0.354165	-0.00257387	2.87349	2.49953	2.24115	2.5745	2.49384	2.71874	3.11681	3.05998	3.07644	3.0396	2.47017	2.78703	3.05426	2.36521	3.5062	3.04775	2.57358
O74504_T637_1	O74504	SPCC594.01	duc1	plasma membrane phosphatidylinositol-4,5-bisphosphate binding protein Duc1			Constant		0.410686	0.323588	0.132757	1.21814	T	637	1	TSNVALTRPKPVRTATSQSKIPKPVKHIPSD	0.93846	0.0616984	0.135909	-0.00439081	0.639311	0.392352	0.312818	-0.0316689	0.963014	0.741084	0.693194	0.836824	0.396627	0.54687	0.429988	0.60853	0.615482	1.46255	1.33529	0.837075	0.509072	0.492774	0.434258	0.397435	0.4622
Q10107_S100_1	Q10107	SPAC18G6.07c	mra1	rRNA (pseudouridine) methyltransferase Mra1	EMG1	EMG1	Constant		0.308609	0.226568	0.131445	1.13881	S	100	1	RELGVEALEIDNVVKSDEEKEDPNGASSKTV	1	0.00458258	0.289369	0.00247363	0.929634	0.474281	0.15962	0.019101	0.944688	1.27881	0.79548	1.00722	0.560573	0.942611	0.6095	1.46841	0.912995	1.02779	0.851363	0.800597	1.03024	1.02757	1.07739	1.54165	1.27056
Q9C0U7_S111_1	Q9C0U7	SPCPJ732.01	vps5	retromer complex subunit Vps5	VPS5	SNX1,SNX2	Constant		0.163433	0.102855	0.129997	1.15031	S	111	1	RLEVGLNTKINPLKGSSPALNADFSANKPWI	0.975848	0.585243	0.165562	0.0247777	0.691403	0.0973182	0.230822	0.00954851	0.928005	0.628327	0.552432	0.599053	0.683784	0.995395	1.20801	1.14384	1.10794	0.698358	0.745599	0.851318	0.97065	1.24387	1.13226	1.44697	0.869731
Q09948_S257_3	Q09948	SPBC1734.15	rsc4	RSC complex bromodomain subunit Rsc4	RSC4	PBRM1	Constant		0.0530685	0.0257755	0.129157	1.23347	S	257	3	SSSLISSFSEQPKEHSPATSKHEPEETPASP	0.999999	0.148851	0.0935384	0.00492825	0.518716	0.615602	0.0690924	0.0110159	0.60526	0.344455	0.547654	0.492247	0.564819	0.640507	0.571723	0.716853	0.547453	0.60202	0.622266	0.53637	0.67535	0.577555	0.842291	0.763192	0.839925
P29458_S30_1	P29458	SPCC16A11.17	mcm4	MCM complex subunit Mcm4/Cdc21	MCM4	MCM4	Constant		0.0845235	0.0455201	0.129157	1.36476	S	30	1	TPGRANSSSREAVDSSPLFFPASSPGSTRLT	0.873911	0.0645147	0.0748886	-0.00247774	0.371433	0.27716	0.104638	0.00816327	0.426102	0.236016	0.362363	0.361637	0.499034	0.422125	0.300268	0.368876	0.282391	0.367998	0.295094	0.388978	0.510101	0.589855	0.696698	0.46028	0.556959
Q09898_S8_1	Q09898	SPAC24B11.11c	sid2	serine/threonine protein kinase (NDR family) Sid2	DBF2,DBF20	STK38,STK38L	Constant		0.187405	0.121678	0.128844	1.09096	S	8	1	________MNRVNDMSPVEGDLGLQLSSEAD	1	0.398214	0.165386	0.0169498	1.29777	0.829644	0.108373	0.0301312	1.33434	1.22847	1.19341	1.43889	1.30951	1.40757	1.27445	1.87665	1.60237	1.30967	1.24716	1.25609	1.48059	1.49023	1.75396	1.87027	1.9541
O14338_S799_2	O14338	SPBC2F12.03c	esl1	EST1 family protein, implicated in NMD	ESL1,ESL2		Constant		0.0972865	0.0544635	0.128641	1.45086	S	799	2	QTTGCSVHSLQQRTFSNESPRAVDSGFSRTS	0.995602	0.531744	0.0427875	0.00574455	0.245111	0.878433	0.0661889	0.0224161	0.257051	0.297049	0.298522	0.239496	0.170242	0.268322	0.287981	0.315611	0.405361	0.296865	0.288519	0.33056	0.295846	0.422356	0.316259	0.473191	0.888114
O14079_S152_1	O14079	SPACUNK4.14	mdb1	BRCT domain protein Mdb1		MDC1	Constant		0.0595186	0.0295618	0.128394	1.22064	S	152	1	SSNLEQNYNSLIRQGSDQVIPLSRFASEKSA	0.999997	0.345445	0.105231	0.00963143	0.514495	0.443069	0.183232	0.0205904	0.566176	0.494517	0.459853	0.489946	0.445634	0.611036	0.674865	0.854782	0.624691	0.478652	0.456178	0.503483	0.542437	0.719321	0.987915	1.15733	0.83716
Q10107_S9_1	Q10107	SPAC18G6.07c	mra1	rRNA (pseudouridine) methyltransferase Mra1	EMG1	EMG1	Constant		0.261294	0.183521	0.128356	1.13193	S	9	1	_______MPTYSKRKSRGSLEVSEKTNQPKF	0.999999	0.660689	0.174476	0.0306736	0.758174	0.0193639	0.213643	0.00378234	1.07477	0.520681	0.551357	0.760419	1.02692	1.16691	1.17706	1.22992	1.34984	0.83645	0.814948	1.04612	1.24969	1.20861	1.38263	1.36171	0.909798
O74960_S339_1	O74960	SPCC736.15	pil1	eisosome BAR domain protein Pil1	LSP1,PIL1		Constant		0.428826	0.341314	0.128175	1.03252	S	339	1	PHVHAERMSRIASESSDAVPQQTAVQVA___	0.996478	0.717547	0.174644	0.03507	3.69565	0.614814	0.248461	0.039548	3.79248	3.64265	3.68547	3.44173	3.97659	3.83307	4.31485	4.20723	4.42756	3.28758	3.90579	4.20715	3.76382	4.16382	4.32827	4.15961	4.73851
O94294_S657_1	O94294	SPBC887.09c	sog2	MOR signalling network scaffold, leucine-rich repeat protein Sog2	SOG2	LRRC57	Constant		0.0500911	0.0239626	0.127679	1.21043	S	657	1	ADQVRQSPTSMIRTASGLTNRIVSVEKPASV	0.999446	0.0589433	0.0547496	-0.00172631	0.618829	0.0152151	0.11343	-0.00177633	0.746858	0.601886	0.694666	0.54092	0.562622	0.67353	0.657698	0.549808	0.572828	0.729773	0.758631	0.939264	0.560049	0.77876	0.773399	0.569844	0.765671
Q9UTB3_S446_1	Q9UTB3	SPAC25B8.05	deg1	tRNA-pseudouridine synthase Deg1	DEG1	PUS3	Constant		0.0974417	0.054595	0.12728	1.33438	S	446	1	ERYKRKKGLKDSDVKSENIK___________	0.999999	0.334667	0.0910551	0.00813619	0.323689	0.356156	0.133924	0.0125493	0.420078	0.318585	0.284616	0.421521	0.292361	0.342886	0.284365	0.616823	0.483981	0.421583	0.351914	0.271085	0.495761	0.445372	0.688811	0.814059	0.574796
O14064_S755_1	O14064	SPCC962.02c	bir1	survivin, Bir1	BIR1	BIRC2,BIRC3	Constant		0.187083	0.121341	0.126616	1.10112	S	755	1	VGNSEKVTFQEDDINSPKLQSKNNQTVEAVN	1	0.332859	0.135214	-0.012033	1.33631	0.589842	0.126275	-0.0190782	1.51224	1.40929	1.31782	1.51721	1.28546	1.11186	0.97389	1.29119	1.10991	1.7441	1.47992	1.33731	1.49881	1.19688	1.40727	1.32467	1.0406
O74500_S422_1	O74500	SPCC285.13c	nup60	nucleoporin Nup60	NUP60		Constant		0.232388	0.157915	0.125667	1.16419	S	422	1	PSLMPEFLEKASTHGSFAKQKEGEQTSLSEK	0.999949	0.444022	0.112185	-0.0126311	0.853772	0.770809	0.151961	-0.0351106	1.13679	0.911577	0.886273	0.936531	0.818775	0.617607	0.813256	0.491875	0.646939	1.2151	1.19324	1.33187	1.0064	0.754197	0.62751	0.562973	0.436877
O74472_S257_1	O74472	SPCC1739.10	mug33	plasma membrane anchored protein, claudin family, predicted membrane sensor, Tea1-interacting protein implicated in exocytosis	DCV1,RIM9,TOS7		Constant		0.406494	0.319634	0.12492	1.06004	S	257	1	GSVSKLKPTFSNDSRSLSSYAPTVREPVPVP	0.9892	0.00359481	0.261951	0.0019823	2.06668	0.33262	0.21561	0.0191772	2.07124	2.55738	2.24346	1.95205	1.73854	2.07311	1.85852	1.87367	2.34773	2.03127	2.15079	2.44635	2.08852	2.18699	1.94154	2.00728	2.79108
O13714_S75_1	O13714	SPAC14C4.07		transmembrane transporter	YJL163C	SLC46A1,SLC46A2	Constant		0.0519805	0.0251043	0.124909	1.09416	S	75	1	ASSSNNNVAKSSSHDSFKAKPKNYDSTSNSN	1	0.692067	0.10345	0.0195392	1.18975	0.860393	0.0746813	0.0233581	1.28793	1.1172	1.09731	1.1628	1.32778	1.46808	1.50154	1.29024	1.64728	1.17851	1.3878	1.32083	1.43634	1.37943	1.53474	1.46249	1.91136
P79065_S305_2	P79065	SPAC3C7.12	tip1	CLIP170 family protein Tip1	BIK1	DCTN1	Constant		0.264794	0.186464	0.124804	1.07028	S	305	2	HMESSSPTLTNASFESPKRGKGSNDLPENHP	0.995885	0.34794	0.180954	-0.0166536	1.89233	0.752098	0.109151	-0.0239526	2.06823	1.75	1.76114	2.12376	1.76758	1.72093	1.69207	2.05358	1.33702	2.05727	2.13087	1.82376	2.07079	1.87358	1.95881	1.9064	1.38303
O94321_S49_2	O94321	SPBC725.02	mpr1	histidine-containing response regulator phosphotransferase Mpr1	YPD1		Constant		0.128903	0.0767935	0.122856	1.28035	S	49	2	KTLHDSGIAERARSPSGSAIPHAYRVMNGSG	0.954	0.891519	0.0601568	0.0217271	0.286143	0.97909	0.0470216	0.0405376	0.277326	0.204204	0.271107	0.245187	0.402185	0.464235	0.554556	0.603566	0.760822	0.253411	0.264949	0.307034	0.358411	0.51218	0.71583	0.843718	1.23318
P00332_T205_1	P00332	SPCC13B11.01	adh1	alcohol dehydrogenase Adh1	ADH1,ADH2,ADH3,ADH5		Constant		0.146208	0.0896781	0.122718	1.16791	T	205	1	VQYAKAMAMRVVAIDTGDDKAELVKSFGAEV	1	0.0335336	0.119021	0.0027932	0.711321	0.277033	0.0728031	0.00567787	0.813846	0.591127	0.678594	0.936323	0.603742	0.732661	0.662286	0.909524	0.732733	0.817666	0.770798	0.732492	0.886049	0.798392	1.01714	0.909795	0.896399
O94712_S263_1	O94712	SPCC1259.12c	gid1	GID complex subunit, Ran GTPase binding protein Gid1	VID30	RANBP10,RANBP9	Constant		0.34983	0.264353	0.122325	1.1606	S	263	1	AIQMEKNKLFEQATKSPKQEELKQRQEFLNE	1	0.21365	0.156666	-0.0102884	0.833706	0.15483	0.148784	-0.00802308	0.940173	0.645062	0.774413	1.12455	0.864626	0.659941	0.590718	0.875387	0.558796	1.02765	0.882094	0.699185	1.03272	0.764724	1.13992	0.871459	0.654342
P87152_S475_1	P87152	SPBC25H2.11c	spt7	SAGA complex bromodomain subunit Spt7	SPT7	SUPT7L	Constant		0.310375	0.228006	0.122269	1.0215	S	475	1	GGQTQQAVEVHTDANSPEENNTPVTKKEVET	1	0.698591	0.180702	0.0346598	5.44376	0.602658	0.154281	0.0239385	5.64108	5.38297	5.27894	5.37824	5.43677	5.9086	6.08917	5.88043	6.13592	5.36564	5.73591	5.84478	5.62069	6.01313	5.74827	5.89923	6.24154
O74500_S347_1	O74500	SPCC285.13c	nup60	nucleoporin Nup60	NUP60		Constant		0.524979	0.435981	0.122171	1.07824	S	347	1	DSKEKNTPSITAKAGSPQSAPSKASYISPYA	1	0.305373	0.23429	-0.0195714	1.6985	0.189168	0.322445	0.019622	1.54632	1.57608	1.45833	1.74326	1.6032	1.70043	1.47418	1.98897	0.94758	1.32414	1.23321	1.36413	1.69129	1.80554	2.23351	2.20285	1.61473
Q9URT2_S707_1	Q9URT2	SPCP25A2.03	tho1	THO complex subunit Tho1	HPR1	THOC1	Constant		0.162288	0.101918	0.120902	1.10735	S	707	1	KQENNVAETILEVTSSPKSSENSQKQSEITK	0.995123	0.0815975	0.166768	0.00626274	1.08237	0.14988	0.118282	0.00625718	1.20331	0.879799	0.959092	1.2372	1.06527	1.21262	1.10063	1.48206	1.073	1.16417	1.12768	1.08969	1.30509	1.17771	1.46249	1.42256	1.2275
O74423_T514_2	O74423	SPCC162.07	ent1	epsin	ENT1,ENT2,ENT4	ENTHD1,EPN1,EPN2,EPN3	Constant		0.0641077	0.0324279	0.120078	1.14741	T	514	2	PMMAPNHTGYVHPQPTGLQRQTTGYTGNNNP	0.99017	0.000899994	0.113054	-0.000427496	0.817566	0.00841549	0.0816636	-0.000947835	0.941287	0.690016	0.842472	0.743248	0.749923	0.897758	1.04829	0.848892	0.695992	0.970974	0.842924	0.963163	0.876791	1.08465	1.00106	0.822271	0.915383
O60158_S206_1	O60158	SPBC19C7.10	bqt4	integral nuclear inner membrane protein Bqt4			Constant		0.185764	0.120273	0.119564	1.16182	S	206	1	TILQHDNKEEDKEIHSEENETKDEIKSEKKE	1	0.412557	0.10574	0.0111642	0.66074	0.206153	0.136848	0.00878609	0.796951	0.765384	0.554797	0.816386	0.647014	0.688912	0.58018	0.889924	0.968519	0.842266	0.714786	0.631919	0.89263	0.778986	0.964908	1.17074	0.871392
O94664_S184_1	O94664	SPBC651.06	mug166	Schizosaccharomyces specific protein Mug166			Constant		0.0686228	0.0351827	0.119393	1.11061	S	184	1	TPSSASSRASETGTTSPQSMRNQISLLYSKV	0.995007	0.216129	0.0830396	0.0054935	1.04093	0.555743	0.0639877	0.00901667	1.13566	0.979448	1.03206	0.966858	1.04131	1.16077	1.26901	1.0694	1.11619	1.08844	1.13593	1.24866	1.12268	1.27341	1.13752	1.18522	1.39833
P36631_S218_1	P36631	SPBC32C12.02	ste11	DNA-binding transcription factor Ste11			Constant		0.2037	0.134961	0.118454	1.2362	S	218	1	YYRSPSSGSPIGRTKSVCLANKARIVPKRSM	1	0.268622	0.0812521	-0.00620389	0.544918	0.367481	0.144903	0.0139151	0.522538	0.39846	0.556947	0.651728	0.62105	0.42885	0.52685	0.42876	0.399278	0.232055	0.727092	0.608984	0.716337	0.53336	0.603182	0.624633	0.913908
Q10951_S311_1	Q10951	SPAC222.10c	byr4	SIN signalling inhibitor, two-component GAP Byr4	BFA1		Constant		0.10136	0.057365	0.118438	1.26117	S	311	1	PNLKYSSKTLSKRDTSSHYPETLKASSKHSS	0.908724	0.766696	0.126658	0.0289276	0.250995	0.671616	0.212169	0.038228	0.30433	0.291298	0.262095	0.234613	0.237162	0.289929	0.565676	0.883089	0.86404	0.270495	0.323445	0.257495	0.227901	0.361182	0.974226	1.12293	1.03773
O14014_S328_1	O14014	SPAC29A4.11	rga3	RhoGAP Rga3	RGA1,RGA2	CHN1,CHN2	Constant		0.193828	0.126957	0.117308	1.27755	S	328	1	ALDDFAGSASPYKTMSLTDRAEPIVMNGHMR	0.822984	0.767048	0.0975667	0.0223054	0.266513	0.724808	0.19743	0.0403679	0.257383	0.383158	0.337048	0.321776	0.328984	0.306484	0.352315	0.399547	0.951893	0.419981	0.448302	0.435269	0.312652	0.335186	0.316804	0.533793	1.51768
O94321_S51_2	O94321	SPBC725.02	mpr1	histidine-containing response regulator phosphotransferase Mpr1	YPD1		Constant		0.354446	0.268733	0.117148	1.16113	S	51	2	LHDSGIAERARSPSGSAIPHAYRVMNGSGAN	0.837163	0.632147	0.123048	0.0203224	0.584774	0.955411	0.0835644	0.0487339	0.503041	0.432257	0.55817	0.476729	0.706488	0.822314	0.977583	0.879976	0.962727	0.453363	0.506399	0.594757	0.551583	0.736665	1.02567	1.24534	1.63965
Q9P7T4_S353_1	Q9P7T4	SPAC694.06c	mrc1	claspin, Mrc1	MRC1	CLSPN	Constant		0.0755899	0.0395848	0.115019	1.70638	S	353	1	LLKEINAKLNEDDIDSELEIEVKPKTTALDN	1	0.694209	0.0337433	0.00640546	0.117989	0.974622	0.0269117	0.0210115	0.130765	0.100121	0.11384	0.157253	0.115821	0.141785	0.146121	0.270442	0.257234	0.132046	0.166932	0.136932	0.206125	0.208776	0.295556	0.417598	0.658801
Q9P3U2_S337_2	Q9P3U2	SPAC328.04	spg4	microtubule severing ATPase Spg4	SAP1,YTA6	FIGNL1,SPAST	Constant		0.189299	0.123428	0.114517	1.12199	S	337	2	ATVAPSLASVSSVTKSPSPTPQSAPRAQSAS	0.999106	0.561296	0.152168	-0.0216851	1.09055	0.660612	0.143654	-0.0252506	1.23003	1.36653	1.04054	1.11633	0.755171	1.01605	0.893456	0.686753	0.635234	1.12851	1.2338	1.43717	1.03783	1.2646	0.894398	0.744469	0.685426
Q9P3U2_S339_2	Q9P3U2	SPAC328.04	spg4	microtubule severing ATPase Spg4	SAP1,YTA6	FIGNL1,SPAST	Constant		0.189299	0.123428	0.114517	1.12199	S	339	2	VAPSLASVSSVTKSPSPTPQSAPRAQSASTE	0.948475	0.561296	0.152168	-0.0216851	1.09055	0.660612	0.143654	-0.0252506	1.23003	1.36653	1.04054	1.11633	0.755171	1.01605	0.893456	0.686753	0.635234	1.12851	1.2338	1.43717	1.03783	1.2646	0.894398	0.744469	0.685426
O14029_S5_1	O14029	SPAC29B12.07	sec16	multidomain vesicle coat component Sec16	SEC16	SEC16A,SEC16B	Constant		0.192866	0.126106	0.113939	1.10672	S	5	1	___________MDIESDHEPKESSVDLEGRH	1	0.231422	0.125286	0.00866146	1.00701	0.156114	0.130388	0.00706557	1.13212	1	0.863818	1.21518	0.997258	0.957717	1.01614	1.32467	1.16635	1.21278	1.01097	0.942654	1.26964	1.11456	1.33514	1.37678	1.19012
P50530_S21_1	P50530	SPAC1B9.02c	sck1	serine/threonine protein kinase S6K family Sck1	SCH9	AKT1,AKT2,SGK1,SGK2,SGK3	Constant		0.354446	0.268587	0.113713	1.07231	S	21	1	GKLHRSSNSENTNQASPSTIQSHSTQPVLSN	0.992425	0.453478	0.166777	-0.01914	1.70652	0.00140626	0.210235	0.000993968	1.67929	1.80457	1.81488	1.5368	1.53833	1.82238	1.57412	1.15907	1.33014	1.58886	1.94651	1.91302	1.50377	1.67713	1.61769	1.32236	1.92065
Q96TL7_S538_1	Q96TL7	SPBC1778.02	rap1	shelterin complex telomere binding subunit Rap1	RAP1	TERF2IP	Constant		0.432278	0.344754	0.113064	1.10657	S	538	1	SSKGSSGLDVREHEGSDDDAEVFVDRSPESF	1	0.0151156	0.114108	0.00178102	1.04849	0.776677	0.14298	0.0335937	0.938863	1.14669	1.07064	1.08791	0.837174	1.16665	0.909204	1.16964	1.09973	0.906164	0.99462	1.1347	1.02724	1.25806	0.992907	1.15278	1.92568
Q9Y7Y1_S391_1	Q9Y7Y1	SPBC365.07c	tmf1	Golgi coiled-coil protein Tmf1	SGM1	TMF1	Constant		0.0775294	0.0407956	0.113025	1.18013	S	391	1	SRSASEARKLGINAQSRYASISSAVLSPPSE	1	0.49117	0.190412	0.0235696	0.462472	0.64952	0.201285	0.0345227	0.498825	0.304717	0.333807	0.251735	0.780648	0.88279	0.667088	0.911514	0.887378	0.283238	0.318757	0.349126	0.904454	0.86188	0.961269	1.08826	1.15689
P07799_S111_1	P07799	SPBC1703.14c	top1	DNA topoisomerase I	TOP1	TOP1,TOP1MT	Constant		0.233869	0.159176	0.112923	1.13803	S	111	1	AVVKEEEDFNEIAKPSPKHKRVSKANGSKNG	1	0.260452	0.191042	-0.0142836	0.918108	0.262982	0.19878	-0.0149599	1.03576	1.01693	0.628708	1.11727	1.11596	0.630108	0.587122	0.856615	0.592265	1.12895	0.800509	0.856433	1.24461	0.795122	0.927779	1.19125	0.503711
Q9UTR8_S116_1	Q9UTR8	SPAC1006.03c	red1	MTREC (exosome adaptor) complex subunit Red1		ZFC3H1	Constant		0.0568603	0.0280204	0.112605	1.10897	S	116	1	PQTASSNKTFSKRKRSSENSFNNRNKAKSSE	0.983744	0.708122	0.0787957	0.0154627	0.925077	0.810134	0.0733226	0.019082	1.01235	0.971573	1.01736	0.931905	0.945671	0.901414	0.949138	1.21519	1.33428	0.935794	1.00639	1.04515	1.06793	1.04999	1.29038	1.35899	1.41275
Q9Y7Y6_S160_1	Q9Y7Y6	SPBC342.04	rpn1301	19S proteasome regulatory subunit Rpn13a	RPN13	ADRM1	Constant		0.0963949	0.0536777	0.112401	1.06016	S	160	1	PTESSKESSEIGAPNSDEINSSEAVRNLLAT	0.999739	0.503238	0.0831776	0.0105475	1.79441	0.453475	0.0833527	0.00956579	1.91368	1.9733	1.69334	1.75501	1.78366	1.88619	1.9295	1.84416	2.08075	1.81421	1.87314	2.06664	1.94016	2.07367	1.97032	1.92304	2.18394
O13453_S269_2	O13453	SPBC1685.01	pmp1	dual-specificity MAP kinase phosphatase Pmp1	MSG5,SDP1	DUSP1,DUSP10,DUSP16,DUSP4,DUSP8	Constant		0.40854	0.321535	0.11161	1.04356	S	269	2	STSESSMFTNLRRTRSSGSISNDAS______	0.993636	0.571343	0.196144	0.0285298	2.36252	0.207408	0.244911	0.0157843	2.56334	2.3194	2.34217	2.45983	2.29437	2.42921	2.55784	3.18842	2.90655	2.52821	2.29296	2.49145	2.61303	2.58027	3.2259	2.97127	2.68758
Q9UTC4_S185_1	Q9UTC4	SPAC227.15	reg1	serine/threonine protein phosphatase PP1 regulatory subunit Reg1	REG1		Constant		0.198128	0.130725	0.111455	1.0499	S	185	1	HRGASSSAVSKDGLASPRPTKDVDADDTTWY	1	0.29488	0.145718	-0.0118723	2.31661	0.265635	0.268304	-0.0203303	2.48727	2.49849	2.45296	2.30232	2.10993	1.96568	2.2073	2.2679	2.06343	2.86188	2.78873	2.52845	2.07005	2.01859	2.10083	2.18958	2.20154
Q09863_S935_1	Q09863	SPAC29E6.10c	nst1	P-body component, Nst1	NST1		Constant		0.080519	0.0428869	0.10848	1.21428	S	935	1	QLSPLVNRVLNEPSSSPLSSSSLKSPLSKEG	0.8009	0.589955	0.128214	-0.0193758	0.64189	0.842807	0.0445384	-0.0129931	0.705691	0.664767	0.688267	0.664896	0.773011	0.40964	0.331707	0.21436	0.303427	0.739846	0.695412	0.759266	0.663427	0.606758	0.512047	0.511584	0.429575
P41887_S598_1	P41887	SPAC926.04c	hsp90	Hsp90 chaperone	HSC82,HSP82	HSP90AA1,HSP90AB1	Constant		0.0787635	0.0417075	0.108366	1.06013	S	598	1	ANMERIMKAQALRDTSMSAYMSSRKTFEINP	0.999935	0.652971	0.144012	-0.0248882	1.97656	0.488073	0.180833	-0.0222457	2.06643	1.93064	1.92467	2.20306	1.93477	1.89688	1.55005	1.49373	1.48495	1.80733	1.98659	2.28666	2.25596	2.01733	1.71771	1.62942	1.58468
O14308_S423_2	O14308	SPAC9G1.13c	swc4	Swr1 complex/NuA4 histone acetyltransferase complex subunit Swc4	SWC4	DMAP1	Constant		0.1031	0.0587562	0.108121	1.11936	S	423	2	LSQETEIQDKLSRKRSASPDGSESKKHISQ_	0.998271	0.00436966	0.0822431	0.000686442	0.901028	0.513719	0.0625703	0.00810247	0.957237	0.972333	0.829491	0.982548	0.82078	0.949595	0.768266	1.00581	0.917842	1.04575	0.938574	0.830248	1.02484	1.05255	1.032	1.02575	1.16192
O14308_S429_2	O14308	SPAC9G1.13c	swc4	Swr1 complex/NuA4 histone acetyltransferase complex subunit Swc4	SWC4	DMAP1	Constant		0.1031	0.0587562	0.108121	1.11936	S	429	2	IQDKLSRKRSASPDGSESKKHISQ_______	0.998954	0.00436966	0.0822431	0.000686442	0.901028	0.513719	0.0625703	0.00810247	0.957237	0.972333	0.829491	0.982548	0.82078	0.949595	0.768266	1.00581	0.917842	1.04575	0.938574	0.830248	1.02484	1.05255	1.032	1.02575	1.16192
O94700_S72_1	O94700	SPBC83.17	mbf1	multiprotein bridging factor Mbf1	MBF1	EDF1	Constant		0.134278	0.0809478	0.107765	1.17541	S	72	1	QHLTKIDRENEVKPPSTTGRSVAQAIQKGRQ	0.868686	0.257747	0.1017	0.00755043	0.561515	0.0484307	0.140209	0.00398517	0.694237	0.418666	0.479298	0.625305	0.690964	0.636264	0.574581	0.824899	0.66497	0.789483	0.558613	0.480361	0.768926	0.807334	0.74204	0.970708	0.659599
Q9P6Q0_S4_1	Q9P6Q0	SPAC644.10	med11	mediator complex subunit Med11	MED11	MED11	Constant		0.0968305	0.0541418	0.106914	1.19411	S	4	1	____________MTNSDDDLFSEKSTSSDTQ	0.970264	0.00338278	0.133493	0.000979851	0.543945	0.25284	0.101531	0.00744125	0.605629	0.423104	0.435845	0.639526	0.56252	0.587153	0.468056	0.844559	0.445665	0.567529	0.535911	0.586578	0.575169	0.635333	0.825413	0.874266	0.661544
O94676_S30_1	O94676	SPBC776.08c	utp22	small-subunit processome, UTP-C complex subunit Utp22	UTP22	NOL6	Constant		0.0678198	0.0346779	0.106832	1.24482	S	30	1	DGSKTPETEYDSHVDSIEDIHSLASKRKKLN	0.995276	0.0431334	0.0336099	0.000899038	0.430078	0.652962	0.0708926	0.0122514	0.457444	0.427163	0.369655	0.417971	0.464107	0.452233	0.494887	0.439358	0.425598	0.387274	0.376468	0.45909	0.533947	0.60857	0.576724	0.722894	0.68066
P87050_S632_1	P87050	SPAC57A10.02	cdr2	serine/threonine protein kinase Cdr2	GIN4,HSL1,KCC4	BRSK1,BRSK2	Constant		0.102872	0.0585082	0.106347	1.27449	S	632	1	GSPFQPKRSFLRRLFSSEPSCKCVYASLVAS	0.872006	0.429643	0.0707425	0.00773554	0.333281	0.768613	0.0935074	0.0214714	0.343477	0.263112	0.320001	0.278513	0.327569	0.501121	0.5014	0.452221	0.455504	0.280652	0.248599	0.324589	0.41349	0.509866	0.704351	0.708234	0.760435
O59807_S496_1	O59807	SPCC550.09	pex32	peroxin Pex32	PEX32		Constant		0.134531	0.081162	0.102935	1.08788	S	496	1	RYRVAPPAENEKPHTSRTNTASSLSSTSEDQ	0.848364	0.0338767	0.0881235	-0.00207901	1.1858	0.135327	0.113185	0.00564139	1.2347	1.15975	1.21256	1.26963	1.01755	1.27391	1.07044	1.24704	1.11912	1.32107	1.18094	1.25939	1.23523	1.45904	1.10179	1.17987	1.45615
Q9HGL2_S1105_3	Q9HGL2	SPBC800.10c	ede1	EPS15 repeat family actin cortical patch component Ede1	EDE1	EPS15,EPS15L1	Constant		0.251327	0.175026	0.102283	1.25287	S	1105	3	QFANLQAAEIKDDDNSSTDEEEHAGHH____	1	0.0390609	0.139025	-0.0035314	0.42921	0.378588	0.091719	0.0090195	0.443636	0.664975	0.414035	0.480008	0.17723	0.428487	0.224326	0.453955	0.392904	0.406143	0.425084	0.606559	0.34241	0.401101	0.590988	0.65243	0.629466
Q9HGL2_S1106_3	Q9HGL2	SPBC800.10c	ede1	EPS15 repeat family actin cortical patch component Ede1	EDE1	EPS15,EPS15L1	Constant		0.251327	0.175026	0.102283	1.25287	S	1106	3	FANLQAAEIKDDDNSSTDEEEHAGHH_____	1	0.0390609	0.139025	-0.0035314	0.42921	0.378588	0.091719	0.0090195	0.443636	0.664975	0.414035	0.480008	0.17723	0.428487	0.224326	0.453955	0.392904	0.406143	0.425084	0.606559	0.34241	0.401101	0.590988	0.65243	0.629466
Q9HGL2_T1107_3	Q9HGL2	SPBC800.10c	ede1	EPS15 repeat family actin cortical patch component Ede1	EDE1	EPS15,EPS15L1	Constant		0.251327	0.175026	0.102283	1.25287	T	1107	3	ANLQAAEIKDDDNSSTDEEEHAGHH______	1	0.0390609	0.139025	-0.0035314	0.42921	0.378588	0.091719	0.0090195	0.443636	0.664975	0.414035	0.480008	0.17723	0.428487	0.224326	0.453955	0.392904	0.406143	0.425084	0.606559	0.34241	0.401101	0.590988	0.65243	0.629466
O14338_T797_2	O14338	SPBC2F12.03c	esl1	EST1 family protein, implicated in NMD	ESL1,ESL2		Constant		0.0776583	0.0409345	0.101488	1.34544	T	797	2	PAQTTGCSVHSLQQRTFSNESPRAVDSGFSR	0.840463	0.582272	0.0297472	0.00442478	0.262817	0.919076	0.0402062	0.0170711	0.275781	0.321555	0.248768	0.230991	0.244976	0.321987	0.295019	0.311258	0.37577	0.334055	0.275498	0.316177	0.298052	0.379734	0.399524	0.409597	0.749593
O94707_T5_1	O94707	SPCC1259.07	rxt3	Clr6 and Rpd3L histone deacetylase complex LCCL domain subunit Rxt3	RXT3	CRISPLD2	Constant		0.128346	0.0762561	0.101421	1.1885	T	5	1	___________MEEKTPENEQSKKTFDPKDS	0.998541	0.0455241	0.0860664	-0.00236811	0.554607	0.00509251	0.129204	0.00116461	0.631299	0.609209	0.496114	0.628376	0.428974	0.538265	0.459579	0.68754	0.456183	0.714023	0.488901	0.494573	0.677073	0.596345	0.744249	0.878231	0.522214
O74955_T221_1	O74955	SPCC736.09c	tfx1	TRAX		TSNAX	Constant		0.193558	0.126736	0.101165	1.05253	T	221	1	READKRYLNLEVDTATPPEEKRLRST_____	0.999897	0.661215	0.0992307	0.0174657	1.80353	0.492396	0.141629	0.0175742	1.90393	1.60833	1.73584	1.87323	1.95586	1.9981	1.97651	2.10243	2.15598	1.90595	1.8361	1.80666	1.88327	1.97042	2.3147	2.32363	2.17487
Q9UTR4_S118_1	Q9UTR4	SPAC1006.08	etd1	Spg1-binding protein Etd1			Constant		0.0929692	0.0511745	0.100499	2.34339	S	118	1	SFIGVESKSTVQRNASGADSTSLSHFTANEI	0.95738	0.64242	0.0347636	0.00587054	0.0337162	0.678578	0.0955116	0.0174843	0.0529186	0.0283215	0.0194236	0.0189845	0.0541436	0.0437351	0.110186	0.18304	0.140645	0.0118686	0.0153606	0.0150648	0.0896733	0.10723	0.36885	0.421408	0.373015
P87147_S18_1	P87147	SPBC25H2.05	egd2	nascent polypeptide-associated complex alpha subunit Egd2	EGD2	NACA	Constant		0.355183	0.269374	0.0994601	1.10599	S	18	1	VESQPVEKISELPAGSTTVVHAEKAQKLIQK	0.86561	0.0387989	0.183018	0.00463261	0.906	0.804238	0.0882528	0.0225365	0.880133	0.531337	0.972105	0.921783	1	1.21985	0.861278	1.08711	0.913965	0.846706	0.741122	0.982319	0.896622	1.19104	1.09712	1.14745	1.40073
P06652_S99_1	P06652	SPAC24H6.05	cdc25	protein tyrosine phosphatase (M phase inducer) Cdc25	MIH1	CDC25A,CDC25B,CDC25C	Constant		0.495598	0.406592	0.0994574	1.15431	S	99	1	SPALPTPRRTLFRSLSCTVETPLANKTIVSP	1	0.268347	0.160713	-0.0122624	0.730348	0.216492	0.252999	0.0167551	0.626683	0.472135	0.714161	0.920143	0.91788	0.515572	0.715616	0.446923	0.453662	0.139511	0.493682	0.680976	1.02662	0.799889	1.06757	0.89608	0.847423
Q9UUA1_S453_2	Q9UUA1	SPCC23B6.01c	osh6	sterol transfer protein Osh6	HES1,KES1,OSH6,OSH7	OSBPL5,OSBPL8	Constant		0.244227	0.168406	0.0992502	1.0932	S	453	2	PQSTASFVTYRSDNGSVDEYHDAQLPDPNTL	0.99929	0.377276	0.114249	0.0112038	0.986517	0.647185	0.0791367	0.0135036	1.06967	0.861441	0.971395	0.947289	1.0307	1.14806	1.33779	1.0197	1.20317	1.09454	1.16171	1.1853	0.974927	1.09269	1.11585	1.22473	1.4638
O14093_S115_1	O14093	SPAC2F3.10	vps54	GARP complex subunit Vps54	VPS54	VPS54	Constant		0.098209	0.0550923	0.0986921	1.10303	S	115	1	YLEKHGKLEGSMKESSINGSLLRRSSVSTIL	0.998238	0.619746	0.103516	0.0166497	0.84133	0.880032	0.0809012	0.0276058	0.86333	0.967584	0.944624	0.926447	0.761938	0.831229	0.885426	0.983099	1.36268	0.928123	0.888434	0.968497	0.824389	1.09566	0.997791	1.1274	1.62227
O14251_S228_1	O14251	SPAC6G10.05c	trs120	TRAPP II complex subunit Trs120	TRS120	TRAPPC9	Constant		0.220249	0.147915	0.0985662	1.07182	S	228	1	HSLGSSSRPTLTRTPSITSRSVNSVTERSKS	0.913291	0.225514	0.22051	0.0149912	1.26752	0.316941	0.303973	0.026087	1.28841	1.5247	1.44591	1.36203	1.32039	1.02044	1.16096	1.23936	1.90585	1.50119	1.614	1.61774	1.15064	1.02455	1.24931	1.3234	2.28734
Q9Y7T4_S427_1	Q9Y7T4	SPCC63.08c	atg1	autophagy serine/threonine protein kinase Atg1	ATG1	ULK1,ULK2,ULK3	Constant		0.148581	0.0915054	0.098215	1.0647	S	427	1	TSKQPIPMASPAKLTSDTSNKSSAYVVVDHH	0.97015	0.266336	0.0843187	0.0064006	1.47309	0.00249392	0.11703	0.000737242	1.61095	1.54845	1.42116	1.53215	1.41911	1.48312	1.41776	1.71193	1.60947	1.66191	1.48063	1.56736	1.58098	1.53614	1.81213	1.78505	1.50467
P21696_S310_1	P21696	SPBC215.05	gpd1	glycerol-3-phosphate dehydrogenase Gpd1	GPD1,GPD2	GPD1,GPD1L	Constant		0.0989793	0.055683	0.0977115	1.19789	S	310	1	GRNNRCAEAFVKTGKSLETLEKELLGGQLLQ	0.99506	0.241389	0.0928062	0.00659561	0.447587	0.463013	0.0931088	0.0108927	0.515219	0.394695	0.434968	0.47083	0.386646	0.458045	0.557725	0.738659	0.508483	0.558327	0.453166	0.408104	0.48809	0.651922	0.795875	0.672395	0.703864
Q09181_S19_1	Q09181	SPBC776.09	ste13	ATP-dependent RNA helicase Ste13/Dhh1	DHH1	DDX6	Constant		0.130322	0.0778177	0.0973072	1.13702	S	19	1	SLIQKLENANLNDRESFKGQMKAQPVDMRPK	1	0.924779	0.0574829	0.0253933	0.532437	0.785228	0.0944301	0.0227483	0.648259	0.554531	0.477463	0.61746	0.561148	0.785066	0.679162	0.824782	1.18191	0.713362	0.511017	0.560362	0.79354	0.777539	0.93481	1.04371	1.12564
O74769_S112_1	O74769	SPBC24C6.08c	bhd1	folliculin, BFC/FNIP-Folliculin complex subunit Bhd1	LST7	FLCN	Constant		0.168393	0.106445	0.0972231	1.09438	S	112	1	SPRVNSFHNSYSRNQSPISRKSSCVTCSTVL	0.999984	0.384561	0.169135	-0.0168443	1.14802	0.401349	0.098334	-0.010144	1.19834	1.42019	1.3155	1.07533	0.957716	0.974548	0.814189	0.770117	0.913262	1.25538	1.22782	1.34303	1.05302	1.12303	1.02271	0.943687	1.04996
P87137_S641_1	P87137	SPAC57A7.06	utp14	U3 snoRNP-associated protein Utp14	UTP14	UTP14A,UTP14C	Constant		0.146849	0.0901861	0.0967122	1.35022	S	641	1	DGVPGVLIGNNTGRRSFKPSEEAAKLSLPSR	0.997417	0.806613	0.0362705	0.00933261	0.210818	0.000713631	0.106486	-0.00035852	0.375368	0.177884	0.174196	0.270227	0.292524	0.258027	0.247988	0.343702	0.444622	0.307234	0.25378	0.329145	0.425425	0.412031	0.464403	0.563777	0.227073
Q09910_S26_1	Q09910	SPAC30D11.11	izh3	ER membrane Haemolysin-III family protein involved in zinc homeostasis Izh3	IZH3	PAQR3	Constant		0.130646	0.0781906	0.0958381	1.40071	S	26	1	ETEGFKKRLLSRRHSSYQVRDEEDDVLEEFI	0.994628	0.912378	0.0388207	0.0157825	0.128693	0.933905	0.0643331	0.0304672	0.121738	0.145973	0.108413	0.0836395	0.203503	0.222038	0.269783	0.39283	0.48718	0.0643354	0.0825719	0.110225	0.277886	0.308611	0.411455	0.615941	0.809039
Q9USM1_S207_1	Q9USM1	SPCC16A11.16c	rpn1302	19S proteasome regulatory subunit Rpn13b	RPN13	ADRM1	Constant		0.0931465	0.0513361	0.0952596	1.11591	S	207	1	PNVNESANMYRASSESNLNGPHATAGENGED	0.787318	0.647074	0.0745169	0.0127122	0.73289	0.860049	0.0699254	0.0218393	0.76426	0.643732	0.733689	0.698136	0.794655	0.882394	0.995003	0.814184	1.01321	0.702755	0.830208	0.845192	0.696197	0.949391	1.02554	0.976027	1.31177
O36025_S829_1	O36025	SPAC4F10.13c	mpd2	GYF domain protein	SMY2,SYH1	GIGYF1,GIGYF2	Constant		0.155152	0.0962292	0.0952195	1.06467	S	829	1	TWSVVGPGGKIVNQQSPSAQQTTRSPSKVSA	0.999977	0.681482	0.212693	0.0391962	1.19799	0.609357	0.292174	0.0459745	1.24576	1.08392	1.10616	1.04038	1.18808	1.6732	1.92351	1.83382	1.92984	0.894096	1.07785	1.2002	1.28811	1.92074	2.11731	1.98061	2.06175
P87147_S5_1	P87147	SPBC25H2.05	egd2	nascent polypeptide-associated complex alpha subunit Egd2	EGD2	NACA	Constant		0.39676	0.309892	0.0946963	1.10621	S	5	1	___________MSVESQPVEKISELPAGSTT	1	0.0321787	0.147303	0.00338398	0.867896	0.861916	0.0812236	0.0255666	0.807314	0.590453	0.853749	0.92794	0.923704	1.08481	0.824047	1.09148	0.836484	0.751928	0.782917	0.991386	0.743406	1.0224	1.05366	1.10271	1.44183
Q10322_S266_1	Q10322	SPAC17G8.10c	dma1	mitotic spindle checkpoint ubiquitin ligase Dma1	DMA1,DMA2	RNF8	Constant		0.343431	0.258496	0.0942855	1.09804	S	266	1	SLNDLLRNATVKDDASE______________	0.999963	0.300222	0.142374	0.011749	0.879461	0.148112	0.145544	0.0076459	1.00247	0.726733	0.819703	0.975756	1.06276	0.889515	0.837889	1.29209	1.08919	1.01302	0.955275	0.783757	1.13957	0.959238	1.33111	1.19982	1.06613
O42947_S477_2	O42947	SPBC16H5.12c		DUF2433 metallo phosphatase superfamily conserved fungal protein			Constant		0.145906	0.0894593	0.0939937	1.33777	S	477	2	QIEGYDQEHTDELGMSRANTTEESAETHEVI	1	0.024031	0.0345925	0.000683879	0.27349	0.758121	0.0661635	0.0147577	0.268967	0.304336	0.273405	0.289209	0.201247	0.325884	0.268713	0.26339	0.300034	0.287228	0.285471	0.352656	0.296862	0.403617	0.272317	0.371628	0.708389
P87238_S99_1	P87238	SPCC4G3.13c	cue1	Hrd1 ubiquitin ligase complex, CUE domain protein Cue1	CUE1,CUE4	AUP1	Constant		0.11237	0.0651186	0.0939712	1.13948	S	99	1	NALRGQPLPLPPRNSSLYARFPLSAGAGASS	0.995761	0.897443	0.0428662	0.0159759	0.561884	0.965956	0.0438706	0.0294416	0.561596	0.615202	0.617415	0.546195	0.562181	0.650681	0.638819	0.775928	0.983303	0.645728	0.570275	0.602904	0.582742	0.682962	0.822085	0.914508	1.32029
O14029_T276_1	O14029	SPAC29B12.07	sec16	multidomain vesicle coat component Sec16	SEC16	SEC16A,SEC16B	Constant		0.145274	0.0889393	0.093432	1.12853	T	276	1	GNEKEFNNDSVVLNTTPKEMQISSLDAVDKL	0.99409	0.245365	0.0726636	-0.00522017	0.76345	0.818686	0.0540927	-0.0144814	0.921711	0.729583	0.676477	0.852893	0.767865	0.722107	0.641832	0.830967	0.593549	0.953272	0.902463	0.889974	0.981446	0.758058	0.798504	0.684925	0.594087
O13747_S434_1	O13747	SPAC16E8.13		ubiquitin-protein ligase E3, human BRAP ortholog	ETP1	BRAP	Constant		0.229084	0.155081	0.0930612	1.0679	S	434	1	ESKLKKRDDKLKRVSSQLEHLKHNYEEEKSM	0.920631	0.837819	0.0948515	0.0271612	1.18052	0.438083	0.124879	0.0138919	1.36647	1.14464	1.08267	1.25788	1.21727	1.32664	1.47327	1.71185	1.75098	1.25227	1.3517	1.22049	1.55062	1.42634	1.62858	1.70081	1.57888
O13687_S65_1	O13687	SPAC11E3.07	vma4	V-type ATPase V1 subunit E	VMA4	ATP6V1E1,ATP6V1E2	Constant		0.327623	0.243974	0.092859	1.10294	S	65	1	CDAIDQTYDMKLKRASMAQKIAKSNVLNKSR	1	0.131595	0.127881	0.00627186	0.858181	0.793291	0.0771324	0.0190372	0.861683	0.591973	0.839628	0.946616	0.925104	1.07087	0.877689	1.03757	0.927221	0.927308	0.879796	0.957053	0.763014	1.03451	0.989252	1.02001	1.3886
P33886_S250_1	P33886	SPBC409.07c	wis1	MAP kinase kinase Wis1	PBS2	MAP2K1,MAP2K2	Constant		0.127485	0.0756863	0.0927803	1.12277	S	250	1	RAPPGKLDLSNSNPTSPVSPSSMASRRGLNI	0.904941	0.127236	0.157845	-0.00759306	0.808864	0.129704	0.241622	-0.011752	0.930757	0.977221	1.06032	0.71259	0.554691	0.679496	0.762978	0.560583	0.737823	1.1366	1.32275	0.952512	0.567126	0.695866	0.676165	0.557314	0.879611
P40381_S46_1	P40381	SPAC664.01c	swi6	heterochromatin (HP1) family chromodomain protein Swi6		CBX1,CBX3,CBX5	Constant		0.142356	0.0867621	0.0925263	1.07304	S	46	1	MTKEAIASHKADSGSSDNEVESDHESKSSSK	0.852338	0.895122	0.0805961	0.0296648	1.05919	0.971984	0.0558067	0.0414136	1.06947	1.0911	1.08482	1.03028	1.11941	1.34209	1.16372	1.50793	1.79538	1.11388	1.15037	1.10942	1.1409	1.24214	1.37246	1.61418	2.13159
Q10074_S158_1	Q10074	SPAC3H1.09c	avt3	vacuolar amino acid transmembrane transporter Avt3	AVT3,AVT4	SLC36A2,SLC36A3,SLC36A4	Constant		0.428826	0.341246	0.0923037	1.05737	S	158	1	QEVDQNKQIRRGRSRSFSAKVSDPNLHLRSV	0.997122	0.87568	0.0969964	0.0324331	1.38184	0.5842	0.239525	0.0357701	1.45079	1.41193	1.53226	1.27403	1.36064	1.53763	1.71951	1.88376	2.15123	1.30947	1.28501	1.21019	1.67158	1.79698	2.22495	2.03987	2.07137
O74400_S198_2	O74400	SPBC4F6.14	nop4	RNA-binding protein Nop4	NOP4	RBM28	Constant		0.546036	0.457841	0.0921892	1.07398	S	198	2	AVSKDAFEATTLKDASSEEENKEFVSDEGHS	1	0.0740574	0.3262	0.0116227	1.16472	0.0934902	0.280394	0.0113448	1.25885	1.31353	1.03623	1.37978	0.907161	1.02159	0.993409	2.03506	1.28183	1.39313	1.01708	0.985104	1.39222	1.13393	1.63418	1.90569	1.24477
O74400_S199_2	O74400	SPBC4F6.14	nop4	RNA-binding protein Nop4	NOP4	RBM28	Constant		0.546036	0.457841	0.0921892	1.07398	S	199	2	VSKDAFEATTLKDASSEEENKEFVSDEGHSI	1	0.0740574	0.3262	0.0116227	1.16472	0.0934902	0.280394	0.0113448	1.25885	1.31353	1.03623	1.37978	0.907161	1.02159	0.993409	2.03506	1.28183	1.39313	1.01708	0.985104	1.39222	1.13393	1.63418	1.90569	1.24477
Q9US54_S9_2	Q9US54	SPAC1002.04c	taf11	transcription factor TFIID complex subunit Taf11	TAF11	TAF11	Constant		0.145477	0.08913	0.0921596	1.1356	S	9	2	_______MKRTGSASSVPRFQRSMSYDQSNS	0.966716	0.591999	0.106528	0.0161667	0.566487	0.661519	0.077579	0.013664	0.676166	0.352124	0.526158	0.591257	0.702582	0.765011	0.840806	0.779238	0.88006	0.661197	0.584515	0.830917	0.602486	0.83391	0.817092	0.845948	0.998448
O94667_T526_1	O94667	SPBC651.09c	prf1	RNA polymerase II associated Paf1 complex	RTF1	RTF1	Constant		0.070518	0.0363964	0.0910911	1.23128	T	526	1	PSESQIFDEGIAVTQTPNTLEDKDFKLHEKA	0.979894	0.0292461	0.0874234	0.00191178	0.380471	0.0112734	0.0783057	-0.00105345	0.492318	0.254754	0.354145	0.45481	0.429431	0.378169	0.343353	0.575929	0.360235	0.541355	0.415098	0.485788	0.406028	0.480235	0.527135	0.638573	0.385343
P42657_T267_1	P42657	SPAC17A2.13c	rad25	14-3-3 protein Rad25	BMH1,BMH2	YWHAB,YWHAE,YWHAG,YWHAH,YWHAQ,YWHAZ	Constant		0.242884	0.167257	0.0904076	1.17119	T	267	1	ASENEHPEPKESTTDTVKA____________	0.888724	0.296627	0.169574	0.013874	0.430991	0.557065	0.197983	0.0279732	0.422705	0.270556	0.355319	0.423956	0.551123	0.493551	0.553	0.991017	0.586351	0.335179	0.312276	0.384205	0.447635	0.527159	0.91532	1.15781	0.86855
Q9P785_S369_1	Q9P785	SPBC1711.05	srp40	nucleocytoplasmic transport chaperone Srp40	SRP40	NOLC1	Constant		0.567205	0.480781	0.0898888	1.03991	S	369	1	IHDKSLKRKHEDDESSTSTKSSRTTKTPFTR	0.904384	0.254831	0.256657	0.0189096	2.12012	0.227265	0.231956	0.0158485	2.23144	2.05274	1.97841	2.53424	1.90352	2.17813	2.09006	2.80961	2.47322	2.45416	1.9764	1.9379	2.41188	2.32999	2.37366	2.82552	2.42953
O59763_S286_1	O59763	SPCC1020.10	oca2	serine/threonine protein kinase Oca2	HRK1,NPR1,PRR2,RTK1		Constant		0.251086	0.174629	0.0897524	1.09986	S	286	1	QKTDKEKKPSVSKSKSSANLQDDHFGLFKKY	0.937699	0.947809	0.043052	0.0231146	0.736991	0.29361	0.15002	0.0121854	0.903247	0.780944	0.67785	0.749502	0.763221	0.908536	0.947661	1.08484	1.27779	0.745255	0.755666	0.886194	0.998648	1.07191	1.12713	1.31129	1.01227
O94378_S853_1	O94378	SPBC1604.12		Schizosaccharomyces specific phosphoprotein			Constant		0.0809111	0.0431674	0.0893778	1.33356	S	853	1	MNANRYDPQRRERIDSGLWRAKN________	1	0.711501	0.0596104	0.0117942	0.185395	0.792735	0.088668	0.0218473	0.204401	0.137304	0.148074	0.164584	0.318324	0.197948	0.361765	0.38495	0.430687	0.15668	0.142402	0.157373	0.306356	0.318937	0.52348	0.616576	0.636854
O60129_S334_1	O60129	SPBC16G5.15c	fkh2	DNA-binding forkhead transcription factor Fkh2	FKH1,FKH2		Constant		0.107513	0.0617381	0.0890337	1.14509	S	334	1	SPSSPVPLLAKKREGSPSLPIPILPKMKDTS	0.997507	0.0146378	0.0762295	-0.00117056	0.621831	0.505727	0.0371851	0.00473885	0.669499	0.669586	0.596002	0.692164	0.527106	0.577806	0.522787	0.75099	0.572658	0.640909	0.642543	0.626041	0.7471	0.715008	0.737311	0.758973	0.753484
[truncated: 3,417 more rows]

## Sheet: PP2A-B56_substrates
Site ID	Uniprot ID	Systematic ID	Gene name	Description	S cerevisiae ortholog	Human ortholog	Constant site (CDK-independent)	CDK-independent Ppase target	Adjusted p-value	P-value	Mean diff.	Mean ratio	Aa residue	Aa number	Multiplicity	Sequence	Localisation prob.	WT-Rsqrd	WT-RMSE	WT-slope	WT-intercept	Pdeg-Rsqrd	Pdeg-RMSE	Pdeg-slope	Pdeg-intercept	t0	t0b	t1	t3	t6	t9	t12	t25	P-t0	P-t0b	P-t1	P-t3	P-t6	P-t9	P-t12	P-t25
[truncated: 12,816 more rows]

[truncated: 2 more sheets: CDC14_substrates, PP1_substrates]
