# Supplementary material for: Phosphatase specificity influences phosphorylation timing of CDK substrates during the cell cycle
Source: Nat Commun. 2025 Nov 24;16:11604. doi: 10.1038/s41467-025-66547-5 (PMC12749991; doi:10.1038/s41467-025-66547-5)
Supplement: Supplementary file 5 — Supplementary Data 3 [file 41467_2025_66547_MOESM5_ESM.xlsx]

## Sheet: Column descriptions
Column name	Column description
RANK	The rank of the significance (E-value) of the motif in the sorted results.
DB	The name of a file of motifs ("motif database file") that contains the motif.
ID	The name of the motif, which is unique in the motif database file.
ALT_ID	An alternate name for the motif that may be provided in the motif database file.
CONSENSUS	A consensus sequence computed from the motif (as described below).
TP	The number of primary sequences matching the motif / the number of primary sequences (the percentage of primary sequences matching the motif). A sequence is said to match the motif if some position within it has match score greater than or equal to the optimal threshold (Score Threshold). A sequence is said to match the motif if some position within it has match score greater than or equal to the…
TP%	The percentage of primary sequences matching the motif with scores greater than or equal to the optimal match score threshold.
FP	The number of control sequences matching the motif / the number of control sequences (the percentage of control sequences matching the motif). A sequence is said to match the motif if some position within it has match score greater than or equal to the optimal threshold (Score Threshold).
FP%	The percentage of control sequences matching the motif with scores greater than or equal to the optimal match score threshold.
ENR_RATIO	The relative enrichment ratio of the motif in the primary vs. control sequences, defined as Ratio = ((TP+1)/(NPOS+1)) / ((FP+1)/(NNEG+1)), where NPOS is the number of primary sequences in the input, and NNEG is the number of control sequences in the input.
SCORE_THR	The match score threshold giving the optimal p-value. This is the score threshold used by SEA to determine the values of "TP" and "FP". SEA uses the hold-out sequence set to determine the score threshold unless there are too few sequences in the input.
PVALUE	The optimal enrichment p-value of the motif according to the statistical test. Not adjusted for the number of motifs. If there are too few sequences in the input to create a hold-out sequence set, motifs with the same values of TP and FP can have different p-values. This is because a variable correction has been applied to adjust for testing multiple score thresholds.
LOG_PVALUE	The logarithm of PVALUE.
EVALUE	The expected number of random motifs that would be as enriched in the primary sequences as this one. The E-value is the p-value multiplied by the number of motifs in the motif file(s).
LOG_EVALUE	The logarithm of EVALUE.
QVALUE	The q-value is the minimum False Discovery Rate (FDR) required to consider this motif significant. SEA estimates q-values from all the motif p-values using the method proposed by Benjamini & Hochberg (Journal of the Royal Statistical Society B, 57:289-300, 1995). See also Storey JD, Tibshirani R. Statistical significance for genome-wide studies, Proc. Natl. Acad. Sci. USA (2003) 100:9440–9445.
LOG_QVALUE	The logarithm of QVALUE.
	* A consensus sequence is constructed from each column in a motif's frequency matrix using the "50% rule" as follows:
	The letter frequencies in the column are sorted in decreasing order.
	Letters with frequency less 50% of the maximum are discarded.
	The letter used in this position in the consensus sequence is determined by the first rule below that applies:
	If there is only one letter left, or if the remaining letters exactly match an ambiguous symbol in the alphabet, the letter or ambiguous symbol, respectively, is used.
	Otherwise, if the remaining set contains at least 50% of the core symbols in the alphabet, the alphabet's wildcard (e.g., "N" for DNA or RNA, and "X" for protein) is used.
	Otherwise, the letter with the maximum frequency is used.
For details on the statistical tests of motif enrichment used by the SEA webtool see, Bailey & Grant 2021.
In brief, when primary and control sequences have equal length distributions, Fisher exact test is used by SEA to determine motif enrichment. When primary and control sequences have different length distributions, Binomial test is used by SEA to determine motif enrichment.

## Sheet: SEA_PP2A-B55_all_substrates
RANK	DB	ID	ALT_ID	CONSENSUS	TP	TP%	FP	FP%	ENR_RATIO	SCORE_THR	PVALUE	LOG_PVALUE	EVALUE	LOG_EVALUE	QVALUE	LOG_QVALUE
1	motif_db/PROTEIN/elm2024.meme	ELME000136	DOC_WW_Pin1_4	XXXSPX	460	61.5	2006	49.31	1.25	1.4	4.86e-10	-21.44	9.43e-08	-16.18	7.73e-08	-16.38
2	motif_db/PROTEIN/elm2024.meme	ELME000159	MOD_ProDKin_1	XXXSPXX	435	58.16	1875	46.09	1.26	1.9	8.01e-10	-20.95	1.55e-07	-15.68	7.73e-08	-16.38
3	motif_db/PROTEIN/elm2024.meme	ELME000358	DOC_CKS1_1	PXTPXX	176	23.53	814	20.01	1.18	0.22	0.0171	-4.07	3.32	1.2	0.995	-0.01
4	motif_db/PROTEIN/elm2024.meme	ELME000501	LIG_SH3_CIN85_PxpxPR_1	PXPXPR	49	6.55	197	4.84	1.37	0.072	0.0344	-3.37	6.67	1.9	0.995	-0.01
5	motif_db/PROTEIN/elm2024.meme	ELME000327	LIG_SPRY_1	ELNNNX	46	6.15	183	4.5	1.39	1.8	0.0347	-3.36	6.74	1.91	0.995	-0.01
6	motif_db/PROTEIN/elm2024.meme	ELME000410	LIG_CSL_BTD_1	PWSP	16	2.14	50	1.23	1.81	1.4	0.0418	-3.17	8.12	2.09	0.995	-0.01
7	motif_db/PROTEIN/elm2024.meme	ELME000135	LIG_WW_3	XPPRX	121	16.18	559	13.74	1.18	3.5	0.0461	-3.08	8.94	2.19	0.995	-0.01

## Sheet: SEA_PP2A-B56_all_substrates
RANK	DB	ID	ALT_ID	CONSENSUS	TP	TP%	FP	FP%	ENR_RATIO	SCORE_THR	PVALUE	LOG_PVALUE	EVALUE	LOG_EVALUE	QVALUE	LOG_QVALUE
1	motif_db/PROTEIN/elm2024.meme	ELME000062	MOD_PKA_2	XRXSXXX	446	39.79	2523	24.89	1.6	1.6	3.17e-25	-56.41	6.15e-23	-51.14	5.67e-23	-51.22
2	motif_db/PROTEIN/elm2024.meme	ELME000008	MOD_PKA_1	RRXSXXX	226	20.16	1181	11.65	1.74	2.6	1.09e-14	-32.15	2.12e-12	-26.88	9.77e-13	-27.65
3	motif_db/PROTEIN/elm2024.meme	ELME000108	CLV_PCSK_KEX2_1	RRX	909	81.09	7348	72.49	1.12	0.051	1.15e-10	-22.88	2.24e-08	-17.62	6.87e-09	-18.8
4	motif_db/PROTEIN/elm2024.meme	ELME000065	MOD_PK_1	RXXSVXX	492	43.89	3582	35.34	1.24	1.5	1.34e-08	-18.13	2.61e-06	-12.86	6e-07	-14.33
5	motif_db/PROTEIN/elm2024.meme	ELME000103	CLV_PCSK_PC7_1	RXXXRRX	356	31.76	2455	24.22	1.31	1.5	3.85e-08	-17.07	7.47e-06	-11.8	1.38e-06	-13.5
6	motif_db/PROTEIN/elm2024.meme	ELME000063	MOD_CK1_1	SXXSXXX	424	37.82	3121	30.79	1.23	3.3	1.21e-06	-13.62	0.000235	-8.35	3.62e-05	-10.23
7	motif_db/PROTEIN/elm2024.meme	ELME000531	LIG_TRAF4_MATH_1	RLXXR	284	25.33	2177	21.48	1.18	1	0.00194	-6.25	0.376	-0.98	0.0495	-3.01
8	motif_db/PROTEIN/elm2024.meme	ELME000363	LIG_WD40_WDR5_WIN_3	SSRSRPRXXV	7	0.62	13	0.13	5.16	8.9	0.0023	-6.07	0.447	-0.81	0.0515	-2.97
9	motif_db/PROTEIN/elm2024.meme	ELME000005	LIG_SH3_1	RXXPXXP	66	5.89	414	4.08	1.46	2.6	0.00402	-5.52	0.779	-0.25	0.0798	-2.53
10	motif_db/PROTEIN/elm2024.meme	ELME000461	MOD_DYRK1A_RPxSP_1	RSXSP	180	16.06	1355	13.37	1.21	0.25	0.00811	-4.81	1.57	0.45	0.145	-1.93
11	motif_db/PROTEIN/elm2024.meme	ELME000093	MOD_Cter_Amidation	XGRR	63	5.62	413	4.07	1.4	4.9	0.0111	-4.5	2.16	0.77	0.181	-1.71
12	motif_db/PROTEIN/elm2024.meme	ELME000562	DOC_PUB_PIM_1	XDLYX	25	2.23	133	1.31	1.75	6	0.0131	-4.33	2.55	0.94	0.196	-1.63
13	motif_db/PROTEIN/elm2024.meme	ELME000070	MOD_N-GLC_1	XNXSXX	292	26.05	2342	23.1	1.13	3.3	0.0156	-4.16	3.03	1.11	0.203	-1.59
14	motif_db/PROTEIN/elm2024.meme	ELME000360	DOC_PP1_SILK_1	XSILRX	64	5.71	431	4.25	1.36	1.7	0.017	-4.07	3.3	1.19	0.203	-1.59
15	motif_db/PROTEIN/elm2024.meme	ELME000198	LIG_BRCT_BRCA1_2	XSXXFXK	144	12.85	1083	10.68	1.21	3.2	0.0171	-4.07	3.31	1.2	0.203	-1.59
16	motif_db/PROTEIN/elm2024.meme	ELME000094	LIG_Integrin_RGD_1	RGD	39	3.48	241	2.38	1.49	0.86	0.0193	-3.95	3.75	1.32	0.216	-1.53
17	motif_db/PROTEIN/elm2024.meme	ELME000316	LIG_Integrin_isoDGR_2	NGR	89	7.94	639	6.3	1.27	2.3	0.0224	-3.8	4.35	1.47	0.236	-1.44
18	motif_db/PROTEIN/elm2024.meme	ELME000460	LIG_MLH1_MIPbox_1	XSXFF	198	17.66	1555	15.34	1.16	0.76	0.0244	-3.71	4.74	1.56	0.243	-1.42
19	motif_db/PROTEIN/elm2024.meme	ELME000458	LIG_SH2_CRK	YXXPX	43	3.84	281	2.77	1.41	8	0.0306	-3.49	5.93	1.78	0.288	-1.24
20	motif_db/PROTEIN/elm2024.meme	ELME000287	LIG_BIR_III_2	DAXPX	67	5.98	475	4.69	1.29	3.2	0.0356	-3.34	6.9	1.93	0.318	-1.15
21	motif_db/PROTEIN/elm2024.meme	ELME000197	LIG_BRCT_BRCA1_1	XSXXF	102	9.1	764	7.54	1.22	5.6	0.0379	-3.27	7.34	1.99	0.322	-1.13
22	motif_db/PROTEIN/elm2024.meme	ELME000142	LIG_TYR_ITSM	XXTXYXXV	21	1.87	121	1.19	1.63	2.8	0.042	-3.17	8.14	2.1	0.341	-1.08
23	motif_db/PROTEIN/elm2024.meme	ELME000101	CLV_PCSK_FUR_1	RXRRX	70	6.24	507	5	1.26	1.6	0.0456	-3.09	8.84	2.18	0.354	-1.04

## Sheet: SEA_CDC14_all_substrates
RANK	DB	ID	ALT_ID	CONSENSUS	TP	TP%	FP	FP%	ENR_RATIO	SCORE_THR	PVALUE	LOG_PVALUE	EVALUE	LOG_EVALUE	QVALUE	LOG_QVALUE
1	motif_db/PROTEIN/elm2024.meme	ELME000529	MOD_CDC14_SPxK_1	SPXK	201	30.13	673	8.54	3.54	0.2	2.94e-51	-116.35	5.71e-49	-111.08	5.59e-49	-111.11
2	motif_db/PROTEIN/elm2024.meme	ELME000153	MOD_CDK_SPxK_1	XXXSPXK	217	32.53	1077	13.66	2.39	0.64	2.86e-32	-72.63	5.56e-30	-67.36	2.72e-30	-68.08
3	motif_db/PROTEIN/elm2024.meme	ELME000136	DOC_WW_Pin1_4	XXXSPX	413	61.92	3905	49.52	1.25	1	4.24e-10	-21.58	8.23e-08	-16.31	2.69e-08	-17.43
4	motif_db/PROTEIN/elm2024.meme	ELME000428	MOD_CDK_SPxxK_3	XXXSPXXK	109	16.34	849	10.77	1.53	0.59	1.95e-05	-10.85	0.00377	-5.58	0.000924	-6.99
5	motif_db/PROTEIN/elm2024.meme	ELME000159	MOD_ProDKin_1	XXXSPXX	262	39.28	2674	33.91	1.16	3.5	0.00308	-5.78	0.598	-0.51	0.117	-2.14
6	motif_db/PROTEIN/elm2024.meme	ELME000337	MOD_NEK2_2	LXXSXKX	12	1.8	66	0.84	2.29	8.1	0.017	-4.07	3.3	1.19	0.538	-0.62
7	motif_db/PROTEIN/elm2024.meme	ELME000160	MOD_CMANNOS	WXXW	12	1.8	68	0.86	2.22	1.6	0.0205	-3.89	3.97	1.38	0.556	-0.59
8	motif_db/PROTEIN/elm2024.meme	ELME000202	MOD_PIKK_1	XXXSQXX	120	17.99	1198	15.19	1.19	3	0.0328	-3.42	6.37	1.85	0.752	-0.29
9	motif_db/PROTEIN/elm2024.meme	ELME000287	LIG_BIR_III_2	DAXPX	11	1.65	66	0.84	2.11	5.5	0.0356	-3.34	6.91	1.93	0.752	-0.29

## Sheet: SEA_PP1_all_substrates
RANK	DB	ID	ALT_ID	CONSENSUS	TP	TP%	FP	FP%	ENR_RATIO	SCORE_THR	PVALUE	LOG_PVALUE	EVALUE	LOG_EVALUE	QVALUE	LOG_QVALUE
1	motif_db/PROTEIN/elm2024.meme	ELME000008	MOD_PKA_1	KKXSXXX	152	13.81	692	10.62	1.31	4.3	0.00138	-6.59	0.267	-1.32	0.149	-1.9
2	motif_db/PROTEIN/elm2024.meme	ELME000476	DOC_PP4_MxPP_1	MXPP	11	1	18	0.28	3.74	7	0.00155	-6.47	0.3	-1.2	0.149	-1.9
3	motif_db/PROTEIN/elm2024.meme	ELME000302	LIG_HCF-1_HBM_1	EHXY	41	3.72	156	2.39	1.58	1.8	0.00884	-4.73	1.71	0.54	0.568	-0.56
4	motif_db/PROTEIN/elm2024.meme	ELME000452	LIG_FXI_DFP_1	LXDFP	28	2.54	112	1.72	1.52	5.1	0.0432	-3.14	8.38	2.13	0.95	-0.05
5	motif_db/PROTEIN/elm2024.meme	ELME000241	DEG_SIAH_1	XPXAXVXPX	6	0.54	13	0.2	2.96	6.7	0.0457	-3.09	8.86	2.18	0.95	-0.05
6	motif_db/PROTEIN/elm2024.meme	ELME000361	LIG_WD40_WDR5_WIN_1	SARSEPK	7	0.64	17	0.26	2.63	5.5	0.0479	-3.04	9.29	2.23	0.95	-0.05
7	motif_db/PROTEIN/elm2024.meme	ELME000198	LIG_BRCT_BRCA1_2	XSXXFXK	39	3.54	169	2.59	1.39	5.6	0.0492	-3.01	9.55	2.26	0.95	-0.05
