# Supplementary material for: Phosphatase specificity influences phosphorylation timing of CDK substrates during the cell cycle
Source: Nat Commun. 2025 Nov 24;16:11604. doi: 10.1038/s41467-025-66547-5 (PMC12749991; doi:10.1038/s41467-025-66547-5)
Supplement: Supplementary file 6 — Supplementary Data 4 [file 41467_2025_66547_MOESM6_ESM.xlsx]

## Sheet: S3_Strain_list
Strain ID	Genotype	MT	Source
Phosphoproteomic experiment (Fig.1-5)
TZ-461	cdc2-asM17:bsdMX6 arg3∆::bleMX6:arg3+:P.adh1-OS\TIR1-(F74A)-SV40\NLS-T.adh1	h-	This manuscript
TZ-295	clp1-Linker-3xsAID:kanMX6 cdc2-asM17:bsdMX6 arg3∆::bleMX6:arg3+:P.adh1-OS\TIR1-(F74A)-SV40\NLS-T.adh1	h-	This manuscript
TZ-386	pab1-Linker-3xsAID:kanMX6 cdc2-asM17:bsdMX6 arg3∆::bleMX6:arg3+:P.adh1-OS\TIR1-(F74A)-SV40\NLS-T.adh1	h-	This manuscript
TZ-480	sds21-Linker-3xsAID:hphMX6 dis2-Linker-3xsAID:kanMX6 cdc2-asM17:bsdMX6 arg3∆::bleMX6:arg3+:P.adh1-OS\TIR1-(F74A)-SV40\NLS-T.adh1	h+	This manuscript
TZ-485	par1-Linker-3xsAID:kanMX6 par2-Linker-3xsAID:kanMX6 cdc2-asM17::bsdMX6 arg3∆::bleMX6:arg3+:P.adh1-OS\TIR1-(F74A)-SV40\NLS-T.adh1	h-	This manuscript
Fluorescent sensor data and Cut3 co-IP (Fig. 5 and Suppl. Fig. 11)
TZ-411	pab1-Linker-3xsAID:kanMX6 arg3∆::bleMX6:arg3+:P.adh1-OS\TIR1-(F74A)-SV40\NLS-T.adh1 leu1-32::Peno276-Cut3(1-528)-(PRKLVRSVLE)-mCherry:leu1+	h+	This manuscript
JC-86	leu1-32::Peno276-Cut3(1-528)-(PRKLVRSVLE)-mCherry:leu1+	h+	J. Curran, based on J. Patterson
TZ-404	pab1∆::kanMX6 leu1-32::Peno276-Cut3(1-528)-(PRKLVRSVLE)-mCherry:leu1+	h?	This manuscript
TZ-144	ppa2∆::kanMX6 leu1-32::Peno276-Cut3(1-528)-(PRKLVRSVLE)-mCherry:leu1+	h+	This manuscript
TZ-134	pyp1∆::kanMX6 leu1-32::Peno276-Cut3(1-528)-(PRKLVRSVLE)-mCherry:leu1+	h+	This manuscript
TZ-137	clp1∆::kanMX6 leu1-32::Peno276-Cut3(1-528)-(PRKLVRSVLE)-mCherry:leu1+ ura4-D18	h+	This manuscript
TZ-178	dis2∆::kanMX6 leu1-32::Peno276-Cut3(1-528)-(PRKLVRSVLE)-mCherry:leu1+	h+	This manuscript
TZ-140	sds21∆::kanMX6 leu1-32::Peno276-Cut3(1-528)-(PRKLVRSVLE)-mCherry:leu1+	h+	This manuscript
SB-148	cut3-GFP::NatMX6 Ura4-D18 leu1-32		Souradeep Basu, This manuscript
Cell length – WT (Fig. 6 & Suppl. Fig.12)
AW-1658	arg3∆::bleMX6:arg3+:P.adh1-OS\TIR1-(F74A)-SV40\NLS-T.adh1	h-	Watson et al., 2021
AW-1703	arg3∆::bleMX6:arg3+:P.adh1-OS\TIR1-(F74A)-SV40\NLS-T.adh1	h+	Watson et al., 2021
TZ-254	pyp1-Linker-3xsAID:kanMX6 arg3∆::bleMX6:arg3+:P.adh1-OS\TIR1-(F74A)-SV40\NLS-T.adh1	h-	This manuscript
TZ-257	clp1-Linker-3xsAID:kanMX6 arg3∆::bleMX6:arg3+:P.adh1-OS\TIR1-(F74A)-SV40\NLS-T.adh1	h-	This manuscript
TZ-307	pab1-Linker-3xsAID:kanMX6 arg3∆::bleMX6:arg3+:P.adh1-OS\TIR1-(F74A)-SV40\NLS-T.adh1	h-	This manuscript
Cell length – CDKAF background (Fig. 6 & Suppl. Fig. 12)
TZ-339	arg3∆::bleMX6:arg3+:P.adh1-OS\TIR1-(F74A)-SV40\NLS-T.adh1 leu1∆::P.cdc13-cdc13-(AAAGGGSGGGSGGGS)-cdc2-AFas-3UTR.cdc13:ura4+ cdc2∆::kanMX6 cdc13∆::natMX6	h-	This manuscript
TZ-589	pab1-Linker-3xsAID:hphMX6 arg3∆::bleMX6:arg3+:P.adh1-OS\TIR1-(F74A)-SV40\NLS-T.adh1 leu1∆::P.cdc13-cdc13-(AAAGGGSGGGSGGGS)-cdc2-AFas-3UTR.cdc13:ura4+ cdc2∆::kanMX6 cdc13∆::natMX6	h-	This manuscript
TZ-366	clp1-Linker-3xsAID:hphMX6 arg3∆::bleMX6:arg3+:P.adh1-OS\TIR1-(F74A)-SV40\NLS-T.adh1 leu1∆::P.cdc13-cdc13-(AAAGGGSGGGSGGGS)-cdc2-AFas-3UTR.cdc13:ura4+ cdc2∆::kanMX6 cdc13∆::natMX6	h-	This manuscript
TZ-367	pyp1-sAID∆::hphMX6 arg3∆::bleMX6:arg3+:P.adh1-OS\TIR1-(F74A)-SV40\NLS-T.adh1 leu1∆::P.cdc13-cdc13-(AAAGGGSGGGSGGGS)-cdc2-AFas-3UTR.cdc13:ura4+ cdc2∆::kanMX6 cdc13∆::natMX6	h-	This manuscript
Timelapse cell growth and binucleation in absence of PP1 (Suppl. Fig. 2, Suppl. Movie 1&2)
TZ479	sds21-Linker-3xsAID:hphMX6 dis2-Linker-3xsAID:kanMX6 arg3∆::bleMX6:arg3+:P.adh1-OS\TIR1-(F74A)-SV40\NLS-T.adh1	h?	This manuscript
TZ-555	leu1-32::Peno276-Cut3(1-528)-(PRKLVRSVLE)-mCherry:leu1+ arg3∆::bleMX6:arg3+:P.adh1-OS\TIR1-(F74A)-SV40\NLS-T.adh1 dis2-Linker-3xsAID:kanMX6 sds21-Linker-3xsAID:HphMX6 cdc2-asM17:bsdMX6	h?	This manuscript
Additional notes
cdc2-Afas	The cdc2-AFas allele used in the Cdc13-Cdc2 fusion protein has the following mutations : T14A, Y15F, and F84G. T14A and Y15F denote the AF, and F84G is the original analogue-sensitive (as) mutation (Bishop et al., 2000).
cdc2-asM17	The optimised analogue sensitive cdc2-asM17 allele, contains the following mutations (K79E, F84G) and is used, where Cdc2-as is monomeric (Aoi et al., 2014). In figures referred to as cdc2-as.
Linker-3xsAID	The linker sequence used in the 3xsAID strain is: RIPGLINSGSENPGTSESAGPE
cdc13-internal-sfGFP	The internally tagged cdc13-sfGFP is described in Kamenz et. al., 2015
leu1-32::Peno276-Cut3(1-528)-(PRKLVRSVLE)-mCherry:leu1+	This is the synCut3-mCherry sensor described in Patterson et. al., 2021
