# Supplementary material for: Phosphatase specificity influences phosphorylation timing of CDK substrates during the cell cycle
Source: Nat Commun. 2025 Nov 24;16:11604. doi: 10.1038/s41467-025-66547-5 (PMC12749991; doi:10.1038/s41467-025-66547-5)
Supplement: Supplementary file 7 — Supplementary Data 5 [file 41467_2025_66547_MOESM7_ESM.xlsx]

## Sheet: Samples names mass spec
Proteomic and phosphoproteomic samples for the identification of phosphatase substrates
Experiment	Sample	Strain	TMT-label	Experiment code - Phospho	Search file - Phospho (MaxQuant output file)	Experiment code - Proteome	Search file - Proteome (MaxQuant output file)
Control vs PP2A-B55 degraded	t0	TZ-461	126C	CS2914_set1_ph1 (MS3)	B55_Phospho (STY)Sites	CS2914_set1_wce_1 (MS3)	B55_proteinGroups
	t0b	TZ-461	127N	CS2914_set1_ph1_1 (MS3)		CS2914_set1_wce_2 (MS3)
	t1	TZ-461	127C	CS2914_set1_ph2 (MS3)		CS2914_set1_wce_3 (MS3)
	t3	TZ-461	128N	CS2914_set1_ph2_1 (MS2)		CS2914_set1_wce_4 (MS3)
	t6	TZ-461	128C	CS2914_set1_ph3 (MS3)		CS2914_set1_wce_4_2 (MS3)
	t9	TZ-461	129N	CS2914_set1_ph3_1 (MS2)		CS2914_set1_wce_5 (MS3)
	t12	TZ-461	129C	CS2914_set1_ph4 (MS3)		CS2914_set1_wce_6 (MS3)
	t25	TZ-461	130N	CS2914_set1_ph4_1 (MS2)		CS2914_set1_wce_7 (MS3)
	P-deg t0	TZ-386	130C	CS2914_set1_ph5 (MS3)		CS2914_set1_wce_8 (MS3)
	P-deg t0b	TZ-386	131N	CS2914_set1_ph5_1 (MS2)
	P-deg t1	TZ-386	131C	CS2914_set1_ph6 (MS3)
	P-deg t3	TZ-386	132N	CS2914_set1_ph6_1 (MS2)
	P-deg t6	TZ-386	132C	CS2914_set1_ph7 (MS3)
	P-deg t9	TZ-386	133N	CS2914_set1_ph7_1 (MS2)
	P-deg t12	TZ-386	133C	CS2914_set1_ph8 (MS3)
	P-deg t25	TZ-386	134N	CS2914_set1_ph8_1 (MS2)
Experiment	Sample	Strain	TMT-label	Experiment code - Phospho	Search file - Phospho	Experiment code - Proteome	Search file - Proteome
Control vs PP2A-B56 degraded	t0	TZ-461	126C	CS2980_2_ph1 (MS3)	B56_Phospho (STY)Sites	CS2980_2_wce1 (MS2)	B56_CDC14_proteinGroups
	t0b	TZ-461	127N	CS2980_2_ph1_1 (MS2)		CS2980_2_wce2 (MS2)	note: the Maxquant search of B56 and CDC14 proteome was done together
	t1	TZ-461	127C	CS2980_2_ph2 (MS3)		CS2980_2_wce3 (MS2)
	t3	TZ-461	128N	CS2980_2_ph2_1 (MS2)		CS2980_2_wce4 (MS2)
	t6	TZ-461	128C	CS2980_2_ph3 (MS3)		CS2980_2_wce5 (MS2)
	t9	TZ-461	129N	CS2980_2_ph3_1 (MS2)		CS2980_2_wce6 (MS2)
	t12	TZ-461	129C	CS2980_2_ph4 (MS3)		CS2980_2_wce7 (MS2)
	t25	TZ-461	130N	CS2980_2_ph4_1 (MS2)		CS2980_2_wce8 (MS2)
	P-deg t0	TZ-485	130C	CS2980_2_ph5 (MS3)
	P-deg t0b	TZ-485	131N	CS2980_2_ph5_1 (MS2)
	P-deg t1	TZ-485	131C	CS2980_2_ph6 (MS3)
	P-deg t3	TZ-485	132N	CS2980_2_ph6_1 (MS2)
	P-deg t6	TZ-485	132C	CS2980_2_ph7 (MS3)
	P-deg t9	TZ-485	133N	CS2980_2_ph7_1 (MS2)
	P-deg t12	TZ-485	133C	CS2980_2_ph8 (MS3)
	P-deg t25	TZ-485	134N	CS2980_2_ph8_1 (MS2)
Experiment	Sample	Strain	TMT-label	Experiment code - Phospho	Search file - Phospho	Experiment code - Proteome	Search file - Proteome
Control vs CDC14 degraded	t0	TZ-461	126C	CS2912_ph1 (MS2)	CDC14_Phospho (STY)Sites	CS2912_wce_1 (MS2)	B56_CDC14_proteinGroups
	t0b	TZ-461	127N	CS2912_ph1_1 (MS3)		CS2912_wce2 (MS2)	note: the Maxquant search of B56 and CDC14 proteome was done together
	t1	TZ-461	127C	CS2912_ph2 (MS2)		CS2912_wce3 (MS2)
	t6	TZ-461	128N	CS2912_ph2_1 (MS3)		CS2912_wce_4 (MS2)
	t3	TZ-461	128C	CS2912_ph3 (MS2)		CS2912_wce5 (MS2)
	t9	TZ-461	129N	CS2912_ph3_1 (MS3)		CS2912_wce6 (MS2)
	t12	TZ-461	129C	CS2912_ph4 (MS2)		CS2912_wce7 (MS2)
	t25	TZ-461	130N	CS2912_ph4_1 (MS3)		CS2912_wce8 (MS2)
	P-deg t0	TZ-295	130C	CS2912_ph5 (MS2)
	P-deg t0b	TZ-295	131N	CS2912_ph5_1 (MS3)
	P-deg t1	TZ-295	131C	CS2912_ph6 (MS2)
	P-deg t3	TZ-295	132N	CS2912_ph6_1 (MS3)
	P-deg t6	TZ-295	132C	CS2912_ph7 (MS2)
	P-deg t9	TZ-295	133N	CS2912_ph7_1 (MS3)
	P-deg t12	TZ-295	133C	CS2912_ph8 (MS2)
	P-deg t25	TZ-295	134N	CS2912_ph8_1 (MS3)
				CS2912_ph9 (MS2)
Experiment	Sample	Strain	TMT-label	Experiment code - Phospho	Search file - Phospho	Experiment code - Proteome	Search file - Proteome
Control vs PP1 degraded	t0	TZ-461	126C	3403_ph1 (MS3)	PP1_Phospho (STY)Sites	3403_1 (MS3)	PP1_proteinGroups
	t0b	TZ-461	127N	3403_ph1_1 (MS2)		3403_3 (MS3)
	t1	TZ-461	127C	3403_ph2 (MS3)		3403_4 (MS3)
	t3	TZ-461	128N	3403_ph2_1 (MS2)		3403_5 (MS3)
	t6	TZ-461	128C	3403_ph3 (MS3)		3403_6 (MS3)
	t9	TZ-461	129N	3403_ph3_1 (MS2)		3403_7 (MS3)
	t12	TZ-461	129C	3403_ph4 (MS3)		3403_8 (MS3)
	t25	TZ-461	130N	3403_ph4_1 (MS2)
	P-deg t0	TZ-480	130C	3403_ph5 (MS3)
	P-deg t0b	TZ-480	131N	3403_ph5_1 (MS2)
	P-deg t1	TZ-480	131C	3403_ph6 (MS3)
	P-deg t3	TZ-480	132N	3403_ph6_1 (MS2)
	P-deg t6	TZ-480	132C	3403_ph7 (MS3)
	P-deg t9	TZ-480	133N	3403_ph7_1 (MS2)
	P-deg t12	TZ-480	133C	3403_ph8 (MS3)
	P-deg t25	TZ-480	134N	3403_ph8_1 (MS2)
Cut3 Co-IP samples, these are all combined in one zip folder (Pull_down_data.zip)
Pull_down_data.zip folder contains 6 files corresponding to triplicates of Cut3-GFP and WT control:
File name
TZ_1_S3-C1_1_4128.d
TZ_1_S3-C2_1_4129.d
TZ_1_S3-C3_1_4130.d
TZ_2_S3-C5_1_4132.d
TZ_2_S3-C6_1_4133.d
TZ_2_S3-C7_1_4134.d
