# Supplementary material for: Phosphatase specificity influences phosphorylation timing of CDK substrates during the cell cycle
Source: Nat Commun. 2025 Nov 24;16:11604. doi: 10.1038/s41467-025-66547-5 (PMC12749991; doi:10.1038/s41467-025-66547-5)
Supplement: Supplementary file 12 — Source Data [file 41467_2025_66547_MOESM12_ESM.xlsx]

## Sheet: Fig. 1
Figure 1b
Figure 1c
	Substrate sites	Substrate proteins
PP2A-B55	127	82
PP2A-B56	82	53
CDC14	218	109
PP1	134	96
Figure 1d-g	Phosphoproteomic data used for figure 1d-g are found in Supplementary Data 1, which includes column descriptions
Supplementary Data 1
Sheet name	Site ID	Uniprot ID	Systematic ID	Gene name	Description	S cerevisiae ortholog	Human ortholog	CDK substrate site	Ppase target	Diff. integral	Aa residue	Aa number	Multiplicity	Sequence	Localisation prob.	Localisation	WT-rate constant	WT-a	WT-C	WT-Rsqrd	Pdeg-rate constant	Pdeg-a	Pdeg-C	Pdeg-Rsqrd	Ratio rate constants	t0	t1	t3	t6	t9	t12	t25	P-t0	P-t1	P-t3	P-t6	P-t9	P-t12	P-t25
PP2A-B55_substrates	O43066_S779_1	O43066	SPBC6B1.02	ppk30	Ark1/Prk1 family protein kinase Ppk30	AKL1,ARK1,PRK1	AAK1,BMP2K	CDK substrate site	Ppase target	11.8038	S	779	1	TSLERVKSNTKKESNSPRQVSKLKRPIGASN	0.999979	Cytoplasm	0.210458	0.931747	0.0615546	0.996134	0.0291839	1.01329	2.22046e-14	0.988537	7.21143	1	0.805583	0.559813	0.320765	0.239493	0.110568	0.0698113	1	0.989763	0.929849	0.859663	0.802176	0.680908	0.490579
PP2A-B56_substrates	O13681_S367_1	O13681	SPCC737.03c	ima1	inner nuclear membrane protein Ima1		TMEM201	CDK substrate site	Ppase target	7.97915	S	367	1	HLTGEILKPRKKRQESTSSVHRIGKESSDRK	0.991641		0.812158	0.528542	0.470012	0.937806	0.0242071	0.9798	0.0451229	0.910906	33.5505	1	0.700212	0.520803	0.48553	0.516852	0.447835	0.317132	1	1.04996	0.950042	0.829328	0.901593	0.759148	0.579487
CDC14_substrates	O14064_S244_1	O14064	SPCC962.02c	bir1	survivin, Bir1	BIR1	BIRC2,BIRC3	CDK substrate site	Ppase target	12.1314	S	244	1	SPTRDSTKSHKTLNFSPSRKNNLNARPLTMS	0.99979	Nucleus	1.18741	0.814647	0.18253	0.993445	0.10601	0.426786	0.54674	0.94335	11.201	1	0.417057	0.256556	0.167932	0.177881	0.165594	0.181116	1	0.931306	0.788813	0.779538	0.743339	0.670742	0.56594
PP1_substrates	O43087_S153_1	O43087	SPBC947.12	kms2	mitotic and meiotic spindle pole body KASH domain protein Kms2		SYNE4	CDK substrate site	Ppase target	14.2601	S	153	1	HSTPLSMFRTKNEYGSNKGFSHINKENADDS	0.998036		0.639598	0.790179	0.239193	0.914786	0.0123395	1.04245	2.22045e-14	0.400691	51.8332	1	0.731967	0.299336	0.139639	0.2214	0.37881	0.250968	1	0.937078	1.17029	1.04863	0.891547	0.827355	0.781633

## Sheet: Fig. 2
Figure 2a	Phosphoproteomic data used for figure 2a are found in Supplementary Data 1, which includes column descriptions
Supplementary Data 1
Sheet name	Site ID	Uniprot ID	Systematic ID	Gene name	Description	S cerevisiae ortholog	Human ortholog	CDK substrate site	Ppase target	Diff. integral	Aa residue	Aa number	Multiplicity	Sequence	Localisation prob.	Localisation	WT-rate constant	WT-a	WT-C	WT-Rsqrd	Pdeg-rate constant	Pdeg-a	Pdeg-C	Pdeg-Rsqrd	Ratio rate constants	t0	t1	t3	t6	t9	t12	t25	P-t0	P-t1	P-t3	P-t6	P-t9	P-t12	P-t25
PP2A-B55_substrates	Q1MTN3_T458_1	Q1MTN3	SPBC336.15	pic1	chromosome passenger complex subunit, INCENP ortholog Pic1	SLI15	INCENP	CDK substrate site	Ppase target	6.98696	T	458	1	QKIQEVSSNKRLIPSTPPTKKPINAVLDAAK	0.974645	Nucleus	1.07742	0.898674	0.100292	0.998182	0.156472	0.746855	0.215627	0.980696	6.88575	1	0.401784	0.147807	0.110553	0.11405	0.0822716	0.086238	1	0.834345	0.63436	0.504092	0.426536	0.366622	0.19837
PP2A-B56_substrates	Q1MTN3_T458_1	Q1MTN3	SPBC336.15	pic1	chromosome passenger complex subunit, INCENP ortholog Pic1	SLI15	INCENP	CDK substrate site		0.338601	T	458	1	QKIQEVSSNKRLIPSTPPTKKPINAVLDAAK	0.999581	Nucleus	1.12632	0.808103	0.194152	0.996398	0.989137	0.793296	0.206096	0.999359	1.13869	1	0.466602	0.188425	0.197527	0.194215	0.192847	0.21754	1	0.498583	0.253858	0.201235	0.19675	0.209293	0.213963
CDC14_substrates	Q1MTN3_T458_1	Q1MTN3	SPBC336.15	pic1	chromosome passenger complex subunit, INCENP ortholog Pic1	SLI15	INCENP	CDK substrate site		-0.619547	T	458	1	QKIQEVSSNKRLIPSTPPTKKPINAVLDAAK	0.989986	Nucleus	1.04603	0.721586	0.276169	0.997759	0.846792	0.75351	0.246721	0.997764	1.23528	1	0.520041	0.334155	0.270773	0.27356	0.270499	0.272754	1	0.57103	0.301016	0.271089	0.257645	0.239066	0.22918
PP1_substrates	Q1MTN3_T458_1	Q1MTN3	SPBC336.15	pic1	chromosome passenger complex subunit, INCENP ortholog Pic1	SLI15	INCENP	CDK substrate site		2.15698	T	458	1	QKIQEVSSNKRLIPSTPPTKKPINAVLDAAK	0.899701	Nucleus	1.12878	0.828588	0.173692	0.983987	1.54993	0.734818	0.265249	0.9666	0.728279	1	0.452555	0.163163	0.233998	0.144315	0.151804	0.200418	1	0.421691	0.268873	0.431171	0.268917	0.221356	0.264612
Figure 2b	Data used for figure 2b are found in Supplementary Data 1
Figure 2d-g	Sequences used for figure 2d-g are found in Supplementary Data 1
	Icelogos were generated using the Icelogo application (see methods), visualising significantly (p-value<0.05, Student's t-test, two-tailed) over and under-represented amino acids at specific positions compared to the background set.

## Sheet: Fig. 3
Figure 3b	Phosphoproteomic data used for figure 3b are found in Supplementary Data 2, which includes column descriptions
Supplementary Data 2
Sheet name	Site ID	Uniprot ID	Systematic ID	Gene name	Description	S cerevisiae ortholog	Human ortholog	Constant site (CDK-independent)	CDK-independent Ppase target	Adjusted p-value	P-value	Mean diff.	Mean ratio	Aa residue	Aa number	Multiplicity	Sequence	Localisation prob.	WT-Rsqrd	WT-RMSE	WT-slope	WT-intercept	Pdeg-Rsqrd	Pdeg-RMSE	Pdeg-slope	Pdeg-intercept	t0	t0b	t1	t3	t6	t9	t12	t25	P-t0	P-t0b	P-t1	P-t3	P-t6	P-t9	P-t12	P-t25
PP2A-B56_substrates	Q9UTR5_S746_1	Q9UTR5	SPAC1006.06	rgf2	RhoGEF for Rho1 Rgf2	ROM1,ROM2	ARHGEF3,NET1	Constant	Ppase target	0.000182495	5.55347e-07	1.76562	1.55243	S	746	1	YIEDSPSRGSLPRRPSSALLTNPISITKSNP	0.999993	0.731905	0.189578	0.0394641	2.91982	0.811627	0.178129	0.0465837	4.6356	3.21303	3.12889	2.81697	2.90104	2.8584	3.16396	3.49481	3.99143	4.44069	4.83145	4.66742	4.58755	4.8401	5.41176	5.20818	5.70631
CDC14_substrates	A9ZLL8_S99_1	A9ZLL8	SPBC16E9.16c	lsd90	Lsd90 protein			Constant	Ppase target	0.000687143	3.43927e-07	2.63481	1.87013	S	99	1	AYAAPQRAAVDTSNVSPPSTQTGGYASKDTT	0.999946	0.421881	0.133929	0.0144142	2.92714	0.192427	0.398988	0.0245376	5.49109	2.7301	2.83062	2.92991	3.26657	3.01295	3.11458	3.11491	3.22471	5.10299	5.11918	5.39211	5.59107	6.48554	6.10103	5.71333	5.79755
Figure 3c
	CDK-dependent	CDK-independent
PP2A-B55	106	738
PP2A-B56	63	1280
CDC14	226	558
PP1	132	1121
Figure 3d	Data used for figure 3d are found in Supplementary Data 1 and 2
Figure 3e-h	Sequences used for figure 3e-h are found in Supplementary Data 1 and 2
	Icelogos were generated using the Icelogo application (see methods), visualising significantly (p-value<0.05, Student's t-test, two-tailed) over and under-represented amino acids at specific positions compared to the background set.

## Sheet: Fig. 4
Figure 4a-b	The raw phopshoproteomic data used to make Figure 4a,b is publicly available on PRIDE (PXD003598)
Figure 4a
Median relative phosphorylation of CDK-dependent phosphatase substrate groups
	PP2A-B56			CDC14			PP1			PP2A-B55
Time	Median	IQR - lower	IQR - upper	Median	IQR - lower	IQR - upper	Median	IQR - lower	IQR - upper	Median	IQR - lower	IQR - upper
0	0.491983	0.341836	0.550249	0.411592	0.27114	0.662676	0.286405	0.187198	0.406885	0.181658	0.118578	0.456351
8	0.977956	0.862679	1.01308	1.00092	0.953697	1.04882	0.918405	0.830091	0.959316	0.95323	0.786656	1.01139
12	1.02141	0.947772	1.04344	1.00669	0.985872	1.0458	0.971021	0.917794	0.992776	0.960341	0.905903	1.01845
16	0.823918	0.751533	0.87368	0.632161	0.558328	0.845116	0.742482	0.592595	0.827721	0.728044	0.549929	0.817393
20	0.579444	0.519173	0.676952	0.357226	0.283386	0.528663	0.406328	0.31376	0.535123	0.405707	0.248749	0.559726
25	0.44701	0.340372	0.527994	0.258091	0.195782	0.367097	0.249099	0.214266	0.362688	0.256142	0.14512	0.37452
30	0.362697	0.257615	0.483301	0.20787	0.159715	0.348282	0.217079	0.171573	0.326252	0.202219	0.0936278	0.278324
35	0.287708	0.267183	0.421552	0.253968	0.178403	0.305817	0.228487	0.177437	0.286745	0.181143	0.102034	0.296619
40	0.256346	0.244829	0.451288	0.233348	0.154467	0.305598	0.206561	0.155114	0.270834	0.162808	0.0823879	0.282255
45	0.249332	0.233294	0.437267	0.230626	0.160028	0.304714	0.208473	0.154096	0.234793	0.157928	0.0805515	0.287064
50	0.254517	0.202033	0.45936	0.243191	0.161522	0.336756	0.212367	0.149028	0.240002	0.175019	0.083464	0.296788
55	0.273329	0.21225	0.437372	0.26523	0.185273	0.338955	0.201183	0.131041	0.24695	0.154615	0.0790847	0.267103
60	0.289945	0.213743	0.479657	0.283423	0.180658	0.364927	0.196297	0.129187	0.292208	0.161592	0.0784729	0.269345
70	0.406476	0.281195	0.464859	0.374163	0.242843	0.45663	0.245898	0.153631	0.341766	0.172547	0.101684	0.362542
80	0.5375	0.358623	0.583429	0.493391	0.328481	0.596909	0.324335	0.221853	0.513098	0.194576	0.158653	0.504602
90	0.694294	0.496687	0.753471	0.641761	0.494338	0.742823	0.426722	0.327503	0.631822	0.371949	0.32656	0.664849
100	0.749772	0.634319	0.80225	0.66367	0.599315	0.772661	0.578708	0.423454	0.662107	0.485755	0.38064	0.711411
110	0.579395	0.53906	0.639698	0.452539	0.413278	0.592618	0.444486	0.345688	0.54229	0.411871	0.290125	0.556124
120	0.451493	0.406993	0.561307	0.382311	0.313006	0.518953	0.344778	0.303733	0.408915	0.336786	0.202802	0.442557
130	0.348351	0.323392	0.490404	0.285162	0.231919	0.376562	0.287351	0.218746	0.331012	0.237342	0.144183	0.43091
Figure 4b
Summary statistics
	PP2A-B56	CDC14	PP1	PP2A-B55
Median	24.82	22.23	16.16	11.75
Lower IQR	13.75	15.74	11.38	8.992
Upper IQR	28.58	27.11	22.46	26.21
n	7	39	18	26
# of points beyond axis limit in figure	1	3	0	1
Mann-Whitney test (two-tailed)
	CDC14 vs PP1	CDC14 vs PP2A-B55	PP1 vs PP2A-B55
p-value	0.0303	0.0047	0.9548
summary	*	**	ns
AUC values (arb. units)
PP2A-B56	CDC14	PP1	PP2A-B55
28.5769	24.4175	15.8678	14.6225
58.3461	26.2842	12.9714	9.65183
13.7527	15.1531	6.51016	18.1106
4.31373	24.3651	26.3318	32.1853
28.0121	21.5927	8.7641	11.4885
24.8154	22.5367	5.97974	11.4235
22.4871	18.925	12.2584	9.69241
	9.72208	13.2417	39.9411
	21.2657	17.3269	5.07521
	51.1778	19.0506	6.36752
	53.7751	5.00859	10.9452
	15.2777	21.2006	15.373
	17.608	26.214	46.2726
	22.9525	30.6012	15.873
	26.118	21.2152	14.4177
	37.0295	40.0304	39.6229
	39.4096	16.452	24.2146
	10.9892	13.0658	12.0189
	30.6227		36.24
	15.5019		6.2299
	27.1105		36.0417
	4.76398		6.40031
	27.2288		8.37445
	15.7422		9.68535
	9.67662		6.47691
	22.2274		9.19735
	21.7282
	36.921
	13.3367
	23.244
	18.1159
	25.354
	20.8618
	17.003
	62.1566
	36.3628
	11.8025
	20.4527
	22.532

## Sheet: Fig. 5
Figure 5b	Phosphoproteomic data used for figure 5b are found in Supplementary Data 2, which includes column descriptions
Supplementary Data 1
Sheet name	Site ID	Uniprot ID	Systematic ID	Gene name	Description	S cerevisiae ortholog	Human ortholog	CDK substrate site	Ppase target	Diff. integral	Aa residue	Aa number	Multiplicity	Sequence	Localisation prob.	Localisation	WT-rate constant	WT-a	WT-C	WT-Rsqrd	Pdeg-rate constant	Pdeg-a	Pdeg-C	Pdeg-Rsqrd	Ratio rate constants	t0	t1	t3	t6	t9	t12	t25	P-t0	P-t1	P-t3	P-t6	P-t9	P-t12	P-t25
PP2A-B55_substrates	P41004_T19_1	P41004	SPBC146.03c	cut3	condensin complex SMC subunit Smc4	SMC4	SMC4	CDK substrate site	Ppase target	5.72539	T	19	1	KGIFRTSSTPSIVDVTPDRGERPRKLVRSVL	0.999959	Cytoplasm	0.565816	0.831269	0.173201	0.998712	0.109209	0.833567	0.168226	0.998011	5.18105	1	0.657707	0.310301	0.204737	0.18793	0.16235	0.178286	1	0.925887	0.760802	0.585088	0.49824	0.394597	0.219349
Figure 5d
Cell trace no	1	2	3
Strain background	Control	-PP2A-B55	-PP2A-B55
Time between initial increase and peak N/C ratio (min)	12	28	36
Figure 5e
Time between initial increase and peak N/C ratio (min)
	Control	-PP2A-B55 (degraded)
	12	16
	12	20
	16	28
	12	12
	12	28
	12	32
	12	24
	12	24
	12	28
	12	20
	12	24
	16	32
	12	32
	8	20
	12	28
	12	12
	12	28
	12	32
	12	28
	12	44
	12	24
	8	24
	12	20
	12	32
	12	16
	8	32
	8	20
	12	24
	12	16
	12	20
	8	16
	8	28
	12	20
	12	24
	12	16
	12	16
	16	20
	8	20
	12	36
	12	12
	12	36
	12	20
	8	40
	12	16
	8	28
	8	28
	8	36
	12	24
	12	20
	8	24
	16	28
		32
		16
		16
		16
		20
		12
		20
		24
		24
		28
		36
		24
		44
		28
		28
		28
		16
		28
		16
		32
		44
		20
		12
		32
		44
		20
		20
		28

## Sheet: Fig. 6
Figure 6b
Strain	Control (CDK-WT)						B55-degron CDK-WT						CDC14-degron CDK-WT
Time	0	0.5	1	1.5	2		0	0.5	1	1.5	2		0	0.5	1	1.5	2
Median	14.17	14.08	13.75	13.66	13.96		11.87	11.68	10.15	9.291	8.895		13.83	13.63	12.81	12.57	12.77
95% CI lower	13.91	13.9	13.54	13.33	13.67		11.66	11.57	10.02	8.954	8.764		13.59	13.4	12.67	12.41	12.58
95% CI upper	14.38	14.22	13.89	13.8	14.31		12.07	11.9	10.35	9.52	9.06		14.12	13.8	13.07	12.76	12.9
n	100	100	100	100	100		100	100	100	100	100		100	100	100	100	100
Raw data	12.787	14.849	13.888	13.286	13.636		13.026	12.137	10.382	9.44	9.517		13.532	13.705	13.295	12.962	12.289
	14.563	14.271	12.619	15.157	13.39		12.95	12.853	9.822	8.531	8.927		13.004	12.678	12.669	13.626	11.26
	14.311	13.38	14.102	13.727	14.445		11.937	12.914	9.942	9.593	8.438		15.669	14.245	12.404	12.455	12.203
	15.041	13.61	13.713	13.221	13.132		12.174	11.24	9.837	8.927	9.152		13.288	13.313	14.716	12.395	14.265
	15.887	14.554	14.316	12.877	13.917		11.614	11.832	10.574	9.286	9.524		13.677	13.703	13.9	14.81	12.036
	13.138	13.969	15.005	15.235	15.274		14.517	10.805	10.015	7.986	11.018		15.219	13.221	12.688	12.758	12.443
	13.711	14.179	13.656	12.601	16.066		12.282	11.719	10.01	8.673	8.867		14.228	12.734	12.991	13.375	12.403
	14.477	13.177	14.684	14.462	13.671		11.687	11.43	9.892	9.17	8.398		14.151	12.646	13.312	12.437	12.716
	13.233	13.687	13.293	13.101	13.433		10.845	12.145	11.391	10.241	10.086		12.736	13.831	12.033	13.154	12.899
	14.373	12.887	14.611	14.906	13.265		11.81	12.729	10.918	8.764	8.002		13.586	13.694	12.492	11.873	12.626
	14.107	14.224	13.212	13.327	13.073		13.547	11.353	9.537	8.729	8.543		13.91	13.111	13.02	12.953	13.009
	14.066	14.041	13.018	13.407	13.992		11.521	10.754	11.164	7.893	8.641		14.127	12.727	12.484	14.545	12.802
	13.37	14.418	15.554	13.079	14.414		12.236	11.947	11.848	8.954	8.245		14.85	13.863	12.813	12.57	13.804
	13.939	14.066	14.546	13.042	13.088		11.997	12.632	9.515	8.776	9.055		17.447	13.662	12.916	12.943	11.517
	12.945	13.799	10.981	14.035	14.629		12.318	11.499	9.942	8.19	9.466		14.919	13.054	10.181	12.366	13.059
	15.242	14.091	14	12.5	14.391		11.661	12.215	9.142	8.667	9.502		14.127	12.484	11.985	12.437	12.33
	14.662	13.867	12.916	14.033	15.161		13.721	10.403	9.461	9.561	7.639		12.695	13.86	12.685	12.627	11.613
	14.402	13.772	14.766	13.77	12.486		10.965	11.39	10.425	9.358	8.578		13.469	13.921	12.677	13.156	12.363
	15.029	13.206	13.755	13.707	14.07		11.495	9.696	11.231	8.479	8.329		13.327	13.395	13.096	13.487	11.942
	14.828	14.88	12.984	13.924	13.311		12.282	10.338	10.265	8.754	9.447		13.927	14.607	14.18	12.405	13.145
	14.676	14.208	13.158	13.753	15.001		11.637	11.054	9.9	14.144	9.915		13.994	14.005	11.654	12.201	14.126
	13.755	14.737	13.951	13.36	16.779		11.067	11.448	10.768	10.406	9.175		14.447	13.737	13.235	13.469	14.631
	13.913	14.773	13.332	14.408	12.553		11.116	12.851	10.981	9.456	9.267		13.77	14.739	12.915	12.493	12.319
	14.338	12.784	13.867	14.561	15.351		12.096	11.676	10.214	9.045	8.89		12.278	12.748	11.864	12.262	13.61
	14.674	15.301	13.646	14.039	13.61		11.469	10.896	10.702	8.923	12.01		13.555	12.845	23.368	13.539	10.816
	13.579	14.049	13.636	14.141	14.479		10.463	11.289	11.916	9.246	8.128		12.455	13.293	11.88	12.056	13.042
	12.208	14.435	10.626	10.57	14.171		11.256	11.523	9.712	9.613	9.443		13.679	14.791	13.348	12.097	12.658
	14.595	13.804	13.719	13.528	14.632		11.364	11.202	9.591	8.862	9.524		15.873	13.645	12.983	12.996	12.755
	14.46	15.625	14.066	12.426	13.146		11.938	12.416	11.126	9.879	9.613		12.308	13.586	12.8	20.288	12.486
	14.342	14.015	15.051	12.154	15.21		11.217	15.759	10.029	9.104	8.272		14.4	13.934	11.43	13.128	14.075
	13.711	13.273	13.426	13.929	14.455		11.79	10.975	10.626	9.726	9.424		10.61	13.502	11.825	11.764	13.486
	14.009	16.327	13.418	10.776	12.498		10.018	11.508	10.154	8.764	12.287		13.527	13.119	13.317	13.288	12.641
	12.918	15.375	13.781	10.775	12.742		11.227	11.686	11.16	8.672	11.701		14.802	13.545	12.138	11.899	12.639
	14.045	12.983	14.631	15.278	14.307		11.253	13.572	10.091	8.713	9.06		14.335	12.322	16.2	11.542	12.465
	14.629	15.401	13.839	14.828	12.985		11.007	15.601	10.661	10.167	8.839		15.415	14.606	13.97	12.253	11.805
	12.253	14.093	13.601	14.25	13.969		12.414	10.997	10.253	9.466	8.932		14.045	14.082	13.542	13.723	12.84
	13.554	13.433	14.716	13.924	14.418		11.534	12.395	10.121	8.959	9.427		13.037	13.01	12.95	11.258	13.022
	13.883	14.519	16.35	13.804	14.765		10.974	13.13	10.404	8.62	14.657		15.278	13.293	11.767	12.661	12.841
	14.82	13.899	13.975	15.429	14.632		12.602	11.649	9.867	11.095	8.602		14.659	13.163	13.113	12.619	12.818
	13.055	14.16	13.807	16.804	13.623		12.528	11.424	10.788	8.286	8.873		15.474	14.144	12.685	12.622	12.117
	14.741	13.662	13.922	12.257	15.21		11.28	12.231	9.559	9.603	8.549		13.663	14.577	13.709	12.165	12.108
	14.095	12.476	14.951	13.253	13.989		12.283	12.696	10.715	9.796	8.37		13.159	14.886	13.01	12.291	12.58
	14.32	13.456	12.793	14.99	12.97		10.94	11.597	11.026	9.187	8.542		15.011	13.208	12.552	12.502	13.06
	12.987	14.389	13.41	13.661	13.632		12.125	11.623	10.232	8.755	8.723		12.191	12.694	13.775	12.672	12.78
	12.895	14.417	13.981	13.062	15.053		10.534	10.597	9.968	8.685	8.866		14.034	13.804	12.236	12.414	12.943
	14.977	15.088	13.814	13.574	13.584		10.922	12.014	9.989	9.318	8.706		13.144	13.194	12.539	11.602	13.221
	13.898	13.824	16.652	12.985	13.777		15.061	11.582	9.901	10.457	8.438		12.962	13.593	13.359	12.158	13.285
	14.472	13.873	16.615	12.703	15.196		11.751	10.69	10.05	9.49	8.129		13.968	14.683	14.551	12.35	10.789
	13.182	13.84	12.869	12.751	13.271		11.324	10.963	11.243	9.853	8.795		13.099	14.349	13.437	7.893	12.889
	15.079	14.021	12.566	13.699	14.48		12.875	12.305	9.994	9.913	8.54		15.507	14.027	12.6	13.697	11.841
	13.784	15.441	12.423	13.085	13.327		10.741	11.99	9.429	9.6	8.678		14.724	13.386	12.019	11.277	13.674
	14.378	14.416	13.956	14.407	14.669		11.587	11.03	10.542	8.614	9.144		14.704	11.268	13.14	12.56	12.338
	14.261	15.02	15.131	13.22	14.925		13.107	11.079	10.203	8.764	8.907		13.437	14.47	15.947	12.992	12.111
	14.403	13.817	14.53	14.006	14.901		12.078	12.338	9.843	8.39	8.976		14.93	14.023	12.581	11.346	13.127
	14.971	16.342	12.909	13.372	12.84		11.698	11.57	10.342	9.15	8.204		14.159	13.146	11.926	12.181	13.857
	12.937	14.042	13.733	12.234	14.328		12.134	12.621	10.607	10.358	8.947		18.896	14.691	12.865	12.914	13.065
	14.874	13.631	13.541	13.876	14.006		12.033	12.282	9.989	8.886	9.247		14.159	13.045	13.768	11.886	12.144
	13.593	14.187	12.936	13.658	13.674		11.208	10.994	11.779	10.929	9.381		13.893	13.403	12.691	12.976	12.863
	13.818	15.019	13.88	13.665	14.389		11.959	12.138	9.148	9.296	8.719		14.322	12.808	11.829	12.224	11.813
	14.645	15.246	13.037	12.23	14.558		11.194	12.726	10.731	9.506	10.168		13.251	14.486	12.811	12.46	13.619
	13.969	14.62	13.372	13.269	13.507		11.982	12.887	10.918	9.73	8.771		12.884	14.361	11.386	10.546	15.938
	13.678	14.116	13.869	14.705	13.636		14.024	12.538	11.099	8.403	9.554		13.771	14.69	12.117	12.333	12.726
	12.767	12.064	11.169	12.838	13.197		12.018	11.163	11.763	8.321	8.721		15.613	16.955	12.622	12.61	12.954
	14.943	14.623	13.101	13.833	14.085		18.444	11.963	10.138	9.792	9.506		13.433	13.729	13.546	12.153	12.154
	12.816	13.868	13.969	13.75	15.441		12.546	11.611	10.82	9.233	9.758		14.682	14.023	12.78	12.579	14.93
	14.527	13.134	13.282	13.163	13.607		12.029	16.063	10.397	8.256	12.236		17.799	13.755	12.231	13.603	13.473
	13.532	14.416	13.114	14.513	14.643		12.505	12.293	12.181	9.817	8.947		13.453	13.398	12.001	12.033	12.047
	12.897	14.322	14.18	14.105	13.622		12.397	10.752	9.998	9.578	8.854		12.965	14.867	12.042	12.783	14.01
	14.714	12.671	13.304	14.022	14.014		12.585	11.904	10.096	8.566	8.486		14.009	11.018	12.522	14.236	12.904
	14.674	14.07	14.337	13.929	13.049		12.821	11.788	10.24	9.537	8.75		13.595	12.548	14.246	13.09	12.295
	15.062	13.705	12.423	13.141	13.426		10.603	11.673	9.731	8.104	8.764		13.966	12.266	15.868	13.213	15.285
	14.365	14.197	13.488	13.946	14.311		12.069	11.682	10.074	10.147	8.888		13.687	13.444	12.565	12.993	12.078
	13.036	14.938	12.768	14.034	10.528		15.703	11.216	11.508	9.558	8.268		13.379	13.953	13.771	12.788	10.022
	13.167	12.698	13.022	13.238	14.377		10.692	11.969	8.576	9.722	8.433		14.713	13.622	11.047	13.377	12.694
	14.095	12.584	15.152	13.036	12.72		12.555	11.759	10.561	11.043	9.294		13.527	13.637	13.099	19.974	11.345
	14.639	16.84	14.027	13.244	12.971		10.535	12.887	9.972	9.52	7.989		14.401	17.089	14.163	12.414	12.338
	14.085	16.043	13.327	13.67	13.412		11.796	10.837	9.32	10.173	7.839		13.539	12.807	13.067	11.92	13.625
	14.414	13.096	13.267	13.512	13.801		11.647	12.396	10.615	10.685	8.754		12.538	12.382	12.253	13.514	12.008
	14.885	15.24	13.944	12.755	14.896		13.22	11.98	10.143	10.143	8.574		13.532	14.481	13.132	12.008	16.727
	14.206	13.759	13.163	12.857	13.957		12.476	14.648	10.352	8.075	8.899		16.059	12.171	13.178	12.727	12.625
	13.656	14.121	12.745	12.77	13.804		11.25	11.717	10.01	8.829	8.534		13.144	14.167	13.356	14.901	17.63
	13.372	13.138	14.792	14.834	14.554		11.46	11.234	10.44	9.986	8.414		14.295	13.981	14.424	11.992	11.952
	15.285	14.215	12.621	13.456	15.587		12.044	11.851	10.482	9.532	8.095		12.42	14.841	11.905	10.708	12.901
	15.541	12.98	12.29	14.417	13.737		17.544	11.954	9.144	10.142	8.502		14.271	13.322	10.729	12.245	11.619
	13.582	14.301	15.142	13.391	14.928		11.446	11.57	10.247	10.027	9.36		14.584	14.335	12.61	11.679	12.431
	14.673	13.38	14.012	13.796	13.687		12.415	9.254	10.101	8.651	8.841		13.388	13.733	10.724	11.736	13.868
	14.445	14.782	14.387	13.765	14.121		10.855	11.848	11.16	8.886	8.006		11.467	12.613	12.272	11.345	13.163
	14.438	14.917	13.875	13.031	13.648		11.57	10.669	9.101	9.348	9.532		14.136	13.502	13.654	11.594	12.099
	14.144	14.501	13.746	12.086	13.228		12.218	11.013	9.461	10.022	9.537		13.749	12.805	14.851	13.034	12.823
	12.842	13.819	14.127	14.23	14.645		11.119	11.836	9.884	8.802	8.673		14.116	13.138	11.465	12.147	12.781
	13.674	13.899	14.633	13.106	12.732		11.716	10.685	9.385	8.907	9.189		13.043	14.601	12.742	13.641	11.985
	14.199	13.426	13.816	13.953	13.346		13.296	11.129	9.295	9.754	9.05		13.969	12.648	12.909	13.24	12.787
	13.816	13.975	14.181	14.657	13.7		11.694	12.12	10.64	10.655	10.071		14.607	14.002	14.179	12.787	13.244
	14.968	14.835	12.305	13.127	16.107		11.661	11.153	10.062	10.994	8.909		12.969	13.229	13.612	13.835	12.579
	13.585	13.327	13.516	12.92	13.156		11.708	12.072	9.89	9.661	9.763		13.717	14.045	15.937	11.675	13.723
	14.572	15.663	13.24	14.151	14.421		12.725	11.583	10.352	8.802	8.231		12.589	12.869	12.205	12.224	12.416
	13.873	14.311	16.465	14.653	14.189		12.147	11.414	10.256	8.858	11.129		16.068	13.979	13.423	14.217	14.012
	14.806	14.623	24.308	14.737	14.493		12.221	11.637	9.722	9.21	11.24		12.993	14.595	12.373	13.497	12.148
	14.303	12.641	13.684	13.65	13.898		11.164	11.305	9.678	9.31	9.502		12.768	13.575	12.67	12.418	13.467
	13.156	12.854	13.684	13.189	13.077		12.034	12.641	9.855	8.845	9.617		13.626	12.944	13.199	12.603	12.906
Figure 6d
Strain	Control (CDK-AF)						B55-degron CDK-AF						CDC14-degron CDK-AF
Time	0	2	4				0	2	4				0	2	4
Median	12.03	11.73	11.72				9.912	7.722	7.334				11.55	10.94	10.03
95% CI lower	11.34	11.21	11.34				9.559	7.507	7.053				11.05	10.35	9.529
95% CI upper	12.48	12.22	12.15				10.2	7.943	7.623				11.97	11.38	10.62
n	100	100	100				100	100	100				100	100	100
Raw data	8.987	13.437	10.51				9.365	9.161	7.219				9.964	11.337	8.756
	9.737	12.761	14.186				13.718	9.707	5.911				10.7	10.822	14.481
	10.3	9.703	10.074				14.026	10.774	9.335				11.076	9.175	14.005
	12.477	13.222	14.7				8.85	7.494	6.78				12.147	11.771	11.458
	14.97	12.672	12.287				9.311	6.466	8.018				13.775	12.484	13.498
	13.889	14.542	10.239				10.199	6.074	5.815				9.024	10.332	9.779
	9.775	12.581	12.973				10.169	8.335	9.73				8.421	13.024	10.895
	12.711	10.062	12.793				9.7	7.592	10.238				10.338	8.017	10.613
	10.382	14.504	12.563				10.193	7.994	6.921				9.467	10.67	8.674
	13.641	12.266	10.723				8.369	8.052	7.186				13.291	11.079	11.668
	11.562	11.067	11.216				11.224	8.14	7.612				11.58	13.253	9.964
	10.302	9.851	11.929				11.694	7.929	7.852				9.639	11.938	9.238
	10.472	10.61	10.045				11.725	8.904	9.499				11.894	9.649	13.476
	12.237	9.208	12.153				11.964	7.929	6.565				15.251	9.68	13.61
	13.462	10.638	10.952				10.738	7.029	8.884				11.762	10.087	11.044
	11.105	11.496	10.867				8.691	7.139	6.563				15.593	14.401	12.591
	10.98	13.687	11.482				8.479	6.925	10.514				16.029	8.542	9.619
	12.182	14.208	14.184				10.414	7.075	7.219				8.855	10.292	11.101
	11.089	8.82	12.064				10.545	7.754	8.184				8.184	12.815	12.685
	9.968	13.888	9.792				10.959	7.099	9.832				14.026	7.669	9.808
	12.047	12.3	11.562				7.789	6.215	6.486				9.026	8.986	12.237
	9.068	11.76	11.722				11.504	7.839	6.556				10.66	10.858	9.981
	10.214	12.408	13.853				12.792	7.847	6.38				12.646	9.321	12.839
	13.235	9.524	10.517				10.112	8.258	6.26				8.969	10.338	9.669
	10.008	10.611	11.014				10.834	8.325	6.426				10.896	10.351	7.88
	11.262	12.153	10.378				10.329	6.736	6.92				11.813	8.286	11.637
	12.226	14.027	11.34				10.905	11.865	6.492				7.813	11.391	11.317
	11.835	14.738	10.591				8.994	8.454	7.91				10.993	10.552	9.123
	8.342	9.522	13.414				6.905	5.738	7.817				10.046	8.003	12.946
	12.405	13.689	12.838				10.649	8.4	7.623				10.361	10.104	13.286
	10.174	12.781	12.004				11.668	6.71	8.002				10.253	12.295	11.506
	16.387	13.11	11.977				7.967	10.08	6.922				11.698	9.927	6.629
	12.362	12.639	11.34				11.133	7.053	13.033				11.116	12.697	12.768
	12.992	14.772	13.049				10.8	7.559	6.609				12.959	9.895	10.247
	13.99	12.813	10.818				13.314	7.841	9.935				13.488	8.602	12.696
	11.42	9.071	13.756				8.312	7.487	7.61				13.677	11.713	13.737
	10.045	12.282	10.75				9.538	8.088	7.391				9.411	10.563	13.835
	12.319	9.375	10.486				8.926	6.589	7.816				12.369	9.73	9.348
	12.515	10.096	9.622				9.318	6.945	9.13				11.213	9.375	11.241
	14.1	11.725	11.15				10.137	7.575	6.551				11.054	13.557	11.81
	11.337	11.072	12.742				9.89	9.526	7.288				13.921	14.096	10.794
	12.744	15.678	10.389				8.474	6.611	6.588				9.678	10.211	11.977
	13.994	9.538	9.584				8.375	8.104	7.75				18.766	8.338	9.024
	13.365	8.381	13.049				7.97	6.614	6.948				8.808	13.15	10.613
	13.226	12.583	12.054				8.976	8.526	7.029				13.293	10.867	9.413
	11.235	11.945	10.974				9.853	6.176	7.012				14.512	14.206	8.644
	13.503	10.687	11.243				11.738	10.037	7.139				18.728	13.431	9.472
	12.745	12.218	13.254				12.963	7.191	6.663				8.909	9.787	9.31
	9.81	11.666	11.402				9.681	9.004	7.154				13.251	11.12	11.564
	15.431	14.709	11.013				7.826	7.882	6.711				11.964	7.893	9.901
	11.241	13.097	11.716				6.556	7.171	8.899				13.614	9.546	14.867
	14.368	11.213	13.407				8.069	8.038	8.375				10.191	9.822	11.418
	12.643	11.942	12.63				10.885	7.669	6.903				13.651	11.387	10.472
	13.281	10.83	9.497				9.843	8.944	8.022				10.446	8.854	7.507
	11.018	11.736	11.314				7.942	7.668	6.841				12.459	11.013	11.948
	13.663	9.214	13.623				10.099	7.373	8.124				9.815	12.476	8.553
	13.882	11.258	11.133				7.266	7.742	6.869				11.289	11.379	10.878
	12.016	12.66	13.701				11.113	7.943	7.053				11.637	9.577	9.166
	12.602	7.781	13.09				12.36	10.106	8.329				10.767	11.653	8.277
	14.616	9.216	14.759				9.796	7.324	6.146				9.78	11.606	9.714
	11.205	13.034	11.518				9.559	7.536	8.858				10.649	13.423	9.419
	14.268	11.426	11.669				10.706	7.302	15.81				9.152	9.114	10.45
	9.372	13.014	12.399				13.304	9.079	8.15				10.206	10.091	10.126
	14.12	12.083	14.212				8.778	7.694	7.43				11.989	14.478	11.402
	8.154	12.149	13				9.649	6.978	8.417				15.429	11.475	8.495
	12.399	10.091	11.133				10.061	9.517	7.211				9.931	9.386	9.331
	13.864	11.131	11.81				11.866	7.061	12.132				12.678	8.361	10.394
	9.429	12.642	13.882				9.189	7.648	6.475				10.494	11.129	5.549
	10.626	9.787	12.048				8.746	6.728	7.52				11.814	11.774	9.005
	13.19	11.583	11.291				9.792	8.454	6.377				8.088	13.651	10.078
	11.804	13.309	10.295				7.348	7.362	6.553				10.986	11.305	9.761
	10.119	12.451	11.277				16.937	6.936	6.882				11.455	9.003	9.295
	11.536	12.007	10.371				11.177	7.292	8.858				8.653	12.036	7.959
	10.521	12.605	12.781				10.574	6.364	7.38				11.969	12.912	6.672
	13.105	11.634	13.304				10.751	9.817	7.46				12.237	11.429	7.817
	11.243	12.316	12.922				11.491	8.043	7.127				9.447	11.841	8.181
	14.971	9.751	14.352				11.478	9.49	7.109				11.724	12.395	9.166
	10.722	10.33	13.24				9.207	7.507	7.708				11.106	12.428	8.039
	12.597	10.121	8.337				8.549	9.64	8.158				12.445	11.186	10.246
	11.006	11.564	9.667				9.208	7.123	9.014				13.801	8.277	12.479
	9.711	9.895	10.263				10.045	9.044	7.439				11.526	11.299	9.796
	13.584	12.663	9.871				10.013	7.157	8.508				9.011	7.984	9.159
	11.323	13.893	9.398				9.879	6.77	6.363				14.194	10.057	8.53
	9.749	9.989	9.09				10.666	8.22	6.552				14.511	13.012	10.617
	11.831	9.238	10.359				9.934	8.657	6.316				11.079	11.301	9.529
	13.637	9.763	12.731				9.524	7.702	7.399				11.049	14.626	9.173
	10.65	12.78	10.526				10.146	7.457	6.618				12.891	14.174	8.778
	12.272	11.857	13.475				7.752	6.061	7.869				10.626	7.395	9.167
	13.26	10.318	11.863				9.796	7.362	6.984				9.024	11.957	11.326
	11.788	12.223	13.893				11.453	6.614	7.217				13.111	11.095	7.856
	13.636	9.908	13.313				7.371	7.544	6.932				13.13	9.155	13.603
	12.807	8.542	12.527				12.079	7.907	6.617				12.538	12.01	13.393
	12.681	9.751	12.014				8.549	9.378	7.91				12.403	10.441	14.333
	11.634	9.328	12.845				9.207	9.208	6.948				12.641	10.857	8.701
	11.811	11.077	11.559				10.433	7.809	7.598				14.214	16.144	8.721
	8.999	13.722	11.455				11.491	11.002	8.102				11.175	10.713	9.435
	12.72	11.559	13.61				7.17	7.373	6.921				12.164	14.012	10.484
	12.17	8.789	13.636				7.867	8.309	7.89				12.109	12.684	9.067
	11.171	13.912	11.378				6.253	8.54	7.737				11.661	10.769	11.099
	10.858	11.669	13.432				9.206	9.729	7.773				13.597	9.832	7.925

## Sheet: Fig. S1
Figure S1c
Figure S1f
	Exp. 1	Exp. 2	Exp. 3	Exp. 4
	6841	19098	13710	10699
Figure S1g
	Exp. 1	Exp. 2	Exp. 3	Exp. 4
	577	1213	1004	974
Figure S1h	Sequences used for Supplementary Fig. 1h can be found in Supplementary Data 1
	Icelogos were generated using the Icelogo application (see methods), visualising significantly (p-value<0.05, Student's t-test, two-tailed) over and under-represented amino acids at specific positions compared to the background set.
Figure S1i,j,l	Phosphoproteomic data used for Supplementary Fig. 1i,j,l can be found in Supplementary Data 1
Figure S1k	Proteomic data for this experiment has been deposited on Pride (PXD060298, see Data availability statement)

## Sheet: Fig. S2
Fig. S2b
Percentage of cells
Control								B55-degraded								B56-degraded								Control								CDC14-degraded								PP1-degraded
	Mononucleated	Binucleated	Septated	Abberant	Aberrant binucleation	n			Mononucleated	Binucleated	Septated	Abberant	Aberrant binucleation	n			Mononucleated	Binucleated	Septated	Abberant	Aberrant binucleation	n			Mononucleated	Binucleated	Septated	Abberant	Aberrant binucleation	n			Mononucleated	Binucleated	Septated	Abberant	Aberrant binucleation	n			Mononucleated	Binucleated	Septated	Abberant	Aberrant binucleation	n
0	98.3	0	1.7	0	0	121		0	98.1	0	1	1	0	105		0	100	0	0	0	0	118		0	98.1	0	0	1.9	0	103		0	100	0	0	0	0	116		0	99.1228	0	0	0.8772	0	114
6	100	0	0	0	0	108		6	100	0	0	0	0	120		6	100	0	0	0	0	113		6	98.4	0	0	1.6	0	129		6	100	0	0	0	0	100		6	100	0	0	0	0	107
10	100	0	0	0	0	127		10	100	0	0	0	0	108		10	100	0	0	0	0	107		10	98.3	0	0	1.7	0	115		10	100	0	0	0	0	108		10	98.4496	0	1.5504	0	0	129
13	90.8	8.3	0	0.8	0	120		13	58.9	41.1	0	0	0	129		13	75	25	0	0	0	116		13	92.6	7.4	0	0	0	108		13	89.8	10.2	0	0	0	177		13	92.5373	0	0	3.7313	3.7313	134
15	54.717	45.283	0	0	0	106		15	24.8	74.3	0	0.9	0	109		15	45.6	54.4	0	0	0	125		15	60	40	0	0	0	105		15	46.7	53.3	0	0	0	107		15	93.1373	0	0	0	6.8627	102
19	32.381	66.6667	0.952381	0	0	105		19	15.1	71.7	13.2	0	0	106		19	28.0374	71.9626	0	0	0	107		19	31.5436	67.7852	0.671141	0	0	149		19	30.9	68.3	0.8	0	0	123		19	84.2105	0	0.8772	0.8772	14.0351	114
25	19.4915	11.8644	68.6441	0	0	118		25	12.5	10	77.5	0	0	120		25	14.876	25.6198	59.5041	0	0	121		25	16.4179	20.1493	61.9403	1.49254	0	134		25	28.3	46	24.8	0.9	0	113		25	68.8073	0	0.9174	3.6697	26.6055	109
30	24.7706	4.58716	70.6422	0	0	109		30	11.6	1.8	86.6	0	0	112		30	25.3	7.1	66.7	1	0	99		30	27.8195	6.01504	65.4135	0.75188	0	133		30	25.3	16.9	55.8	1.9	0	154		30	68.1818	0	0	0	31.8182	110
40	13.5	0	86.5	0	0	104		40	16.5	0	82.6	0.8	0	121		40	23.7	0.8	73.7	1.7	0	118		40	21.6	1.7	74.1	2.6	0	116		40	17.7	2.7	79.6	0	0	113		35	67	0	0	3	30	114
45	66.7	0.8	32.5	0	0	123		45	85.5	0.7	13.8	0	0	138		45	13.2	2.6	80.7	3.5	0	114		45	66.5	0	31.7	1.8	0	167		45	52.7	4.5	40.2	2.7	0	112		40	74.0741	0	0.7407	1.4815	23.7037	100
50	90.9	1.7	7.4	0	0	121		50	96.1	0	2.9	1	0	102		50	18.6	0	81.4	0	0	113		50	89.6	0	6.7	3.7	0	134		50.5	87.6	1.6	10.1	0.8	0	129		50	80.3571	0	0	0.8929	18.75	112
60	95.7	0.7	2.2	1.4	0	138		60	96.5	1.4	1.4	0.7	0	142		60	65.1	0	34.9	0	0	146		60	95.9	0	4.1	0	0	121		60	96.7	0	3.3	0	0	121		60	63.964	0	2.7027	0	33.3333	111
70	98.2	0	1.8	0	0	110		70	99.1	0.9	0	0	0	110		70	91.2	0	8.8	0	0	114		70	92.8	0	5.8	1.4	0	138		70	98.3	0.9	0.9	0	0	116		70	59.8214	0	1.7857	2.6786	35.7143	112
79	92.2	1.6	6.3	0	0	128		80	90.1	2.5	5.8	1.7	0	121		80	89.2	2	8.8	0	0	148		79	91.4	1.6	7	0	0	128		80	91.6	3.4	4.2	0.8	0	119		80	51.2821	0	6.8376	0	41.8803	117
100	69.3	5.7	25	0	0	192		100	65.4	2.6	30.8	1.3	0	156		115	59.3	4.7	35.3	0.7	0	150		100	75.3	4.7	20	0	0	150		100	65.6	6.9	26.3	1.3	0	160		100	21.6981	0	11.3208	0.9434	66.0377	106
115	80.5	3.1	14.5	1.9	0	159		115	66.7	4.5	27.7	1.1	0	177										115	80	1	16.2	2.9	0	105		115	74.5	4.3	19.9	1.4	0	141		115	30.6306	0	15.3153	1.8018	52.2523	111
Fig. S2d	Phosphoproteomic data used for Supplementary figure 2d are found in Supplementary Data 1, which includes column descriptions
Supplementary Data 1
Sheet name	Site ID	Uniprot ID	Systematic ID	Gene name	Description	S cerevisiae ortholog	Human ortholog	CDK substrate site	Ppase target	Diff. integral	Aa residue	Aa number	Multiplicity	Sequence	Localisation prob.	Localisation	WT-rate constant	WT-a	WT-C	WT-Rsqrd	Pdeg-rate constant	Pdeg-a	Pdeg-C	Pdeg-Rsqrd	Ratio rate constants	t0	t1	t3	t6	t9	t12	t25	P-t0	P-t1	P-t3	P-t6	P-t9	P-t12	P-t25
PP1_substrates	O60132_S344_1	O60132	SPBC1706.01	tea4	tip elongation aberrant protein Tea4	BUD14	NCKIPSD	CDK substrate site	Ppase target	19.3017	S	344	1	EINGSSTTADSKNSHSPYSKFSSAYPDAENS	1	Cytoplasm/Cytoplasm (Periphery)	1.30168	0.611857	0.387678	0.982829	0.000728507	-31.1131	31.9963	0.778292	1786.77	1	0.551547	0.412387	0.37235	0.414581	0.381933	0.304708	1	0.908223	0.815198	0.935856	1.15352	1.19456	1.43568
PP1_substrates	O60132_S404_1	O60132	SPBC1706.01	tea4	tip elongation aberrant protein Tea4	BUD14	NCKIPSD	CDK substrate site	Ppase target	5.90666	S	404	1	WIANKHKTASSATVDSPLRRSLSVDAMQSNA	1	Cytoplasm/Cytoplasm (Periphery)	0.544518	0.596519	0.366548	0.89712	1.60901	0.371928	0.627182	0.94781	0.338417	1	0.628997	0.523387	0.484711	0.403636	0.337834	0.27267	1	0.694935	0.685281	0.648996	0.601402	0.616179	0.594224
PP1_substrates	O36027_S524_1	O36027	SPAC4F10.15c	wsp1	WASp homolog	LAS17	WAS,WASL	CDK substrate site	Ppase target	5.25078	S	524	1	ASGGMDLLKSRKVSASPSVASTKTSNPPVEA	0.96675		0.122063	0.847303	0.184247	0.981959	0.0679825	0.658483	0.347512	0.916554	1.7955	1	0.965053	0.807994	0.539234	0.449625	0.415567	0.219764	1	1.01582	0.854584	0.696852	0.732247	0.696183	0.44938

## Sheet: Fig. S4
Fig. S4a-b	Data used for Supplementary figure 4a-b are found in Supplementary Data 1
Fig. S4c, e, g
Fig. S4d,f,h	Phosphoproteomic data used for Supplementary figure 4d,f,g are found in Supplementary Data 1, which includes column descriptions
Supplementary Data 1
Sheet name	Site ID	Uniprot ID	Systematic ID	Gene name	Description	S cerevisiae ortholog	Human ortholog	CDK substrate site	Ppase target	Diff. integral	Aa residue	Aa number	Multiplicity	Sequence	Localisation prob.	Localisation	WT-rate constant	WT-a	WT-C	WT-Rsqrd	Pdeg-rate constant	Pdeg-a	Pdeg-C	Pdeg-Rsqrd	Ratio rate constants	t0	t1	t3	t6	t9	t12	t25	P-t0	P-t1	P-t3	P-t6	P-t9	P-t12	P-t25
PP1 substrates	O59755_T75_1	O59755	SPBC649.05	cut12	spindle pole body cell cycle signalling scaffold Cut12			CDK substrate site	Ppase target	7.91999	T	75	1	LTPLKSKAAQNGILKTPGTLQIKKTVNFKDI	0.998999		37.0346	0.7694	0.2306	0.965216	0.230039	2.09639	0.155473	0.774311	160.993	1	0.169392	0.163483	0.279835	0.225644	0.234351	0.254096	1	2.5092	1.21031	0.679239	0.390411	0.335233	0.145425
PP2A-B55 substrates	Q10411_S121_1	Q10411	SPAC1F3.06c	spo15	mitotic and meiotic spindle pole body protein, gamma tubulin complex linker-related Spo15			CDK substrate site	Ppase target	9.51525	S	121	1	PSNASWLLVRGGLLDSPILDINSVTQKSNLL	1	SPB	0.462523	0.940384	0.0589797	0.996195	0.0611544	1.02292	2.22045e-14	0.985082	7.5632	1	0.649331	0.29847	0.0980811	0.106085	0.0761701	0.0287636	1	0.99432	0.828063	0.724837	0.628304	0.445314	0.224719
PP1 substrates	Q10411_S121_1	Q10411	SPAC1F3.06c	spo15	mitotic and meiotic spindle pole body protein, gamma tubulin complex linker-related Spo15			CDK substrate site		0.587447	S	121	1	PSNASWLLVRGGLLDSPILDINSVTQKSNLL	1	SPB	0.413711	0.976135	0.0203112	0.999721	0.363628	0.948166	0.034042	0.995512	1.13773	1	0.657642	0.3089	0.0988788	0.0513716	0.0228195	0.0184421	1	0.655716	0.368954	0.159746	0.0566885	0.0346296	0.0410833

## Sheet: Fig. S5
Fig. S5a	Phosphoproteomic data used for Supplementary figure 5a can be found in Supplementary Data 1, which includes column descriptions
Supplementary Data 1
Sheet name	Site ID	Uniprot ID	Systematic ID	Gene name	Description	S cerevisiae ortholog	Human ortholog	CDK substrate site	Ppase target	Diff. integral	Aa residue	Aa number	Multiplicity	Sequence	Localisation prob.	Localisation	WT-rate constant	WT-a	WT-C	WT-Rsqrd	Pdeg-rate constant	Pdeg-a	Pdeg-C	Pdeg-Rsqrd	Ratio rate constants	t0	t1	t3	t6	t9	t12	t25	P-t0	P-t1	P-t3	P-t6	P-t9	P-t12	P-t25
CDC14 substrates	Q9UTM7_S366_1	Q9UTM7	SPAC139.06	hat1	histone acetyltransferase Hat1	HAT1	HAT1	CDK substrate site	Ppase target	15.7457	S	366	1	EYKQIVKKLPKLKEDSPRKRQKLAQSSS___	1		0.245269	0.902267	0.103191	0.99748	0.0672655	0.203362	0.797549	0.933624	3.64628	1	0.826696	0.513431	0.310892	0.227292	0.139082	0.10199	1	0.985552	0.968862	0.871864	0.909045	0.885231	0.836263
PP2A-B55 substrates	Q9UTM7_S366_1	Q9UTM7	SPAC139.06	hat1	histone acetyltransferase Hat1	HAT1	HAT1	CDK substrate site		-0.0432261	S	366	1	EYKQIVKKLPKLKEDSPRKRQKLAQSSS___	1		0.259293	0.978141	0.0414625	0.983608	0.252927	0.962042	0.0383485	0.999717	1.02517	1	0.856199	0.41814	0.258533	0.15402	0.112815	0.0119238	1	0.787817	0.485946	0.245082	0.141347	0.0922312	0.032366
PP2A-B56 substrates	Q9UTM7_S366_1	Q9UTM7	SPAC139.06	hat1	histone acetyltransferase Hat1	HAT1	HAT1	CDK substrate site		0.713022	S	366	1	EYKQIVKKLPKLKEDSPRKRQKLAQSSS___	1		0.317499	0.92741	0.0642683	0.990109	0.282033	0.914619	0.0766835	0.994714	1.12575	1	0.740753	0.375233	0.236373	0.153416	0.0875795	0.0236045	1	0.765253	0.43866	0.255333	0.183539	0.118086	0.0430512
PP1 substrates	Q9UTM7_S366_1	Q9UTM7	SPAC139.06	hat1	histone acetyltransferase Hat1	HAT1	HAT1	CDK substrate site		-0.664134	S	366	1	EYKQIVKKLPKLKEDSPRKRQKLAQSSS___	1		0.24543	0.91076	0.081447	0.998254	0.382112	0.887537	0.114581	0.997316	0.642299	1	0.790582	0.498864	0.29613	0.199299	0.1357	0.0663173	1	0.730211	0.376235	0.211788	0.169458	0.123942	0.0924108
Fig. S5b	Phosphoproteomic data used for Supplementary figure 5b can be found in Supplementary Data 1, which includes column descriptions
Supplementary Data 1
Sheet name	Site ID	Uniprot ID	Systematic ID	Gene name	Description	S cerevisiae ortholog	Human ortholog	CDK substrate site	Ppase target	Diff. integral	Aa residue	Aa number	Multiplicity	Sequence	Localisation prob.	Localisation	WT-rate constant	WT-a	WT-C	WT-Rsqrd	Pdeg-rate constant	Pdeg-a	Pdeg-C	Pdeg-Rsqrd	Ratio rate constants	t0	t1	t3	t6	t9	t12	t25	P-t0	P-t1	P-t3	P-t6	P-t9	P-t12	P-t25
PP1 substrates	O14233_S611_1	O14233	SPAC6F12.17	rna14	mRNA cleavage and polyadenylation specificity factor complex subunit Rna14	RNA14	CSTF3	CDK substrate site	Ppase target	8.90908	S	611	1	EEERETKEAEKIRELSVRLNGGNGFPGHVHN	1		0.62382	0.826781	0.181146	0.988876	0.120234	0.619929	0.400946	0.979971	5.18839	1	0.644032	0.29516	0.175701	0.162583	0.178483	0.244815	1	0.995004	0.819999	0.666278	0.639776	0.551725	0.42655
PP2A-B55 substrates	O14233_S611_1	O14233	SPAC6F12.17	rna14	mRNA cleavage and polyadenylation specificity factor complex subunit Rna14	RNA14	CSTF3	CDK substrate site		0.687137	S	611	1	EEERETKEAEKIRELSVRLNGGNGFPGHVHN	1		0.573697	0.812751	0.190553	0.988763	0.656987	0.78921	0.22198	0.98063	0.873225	1	0.654208	0.34256	0.174817	0.201558	0.170871	0.2469	1	0.661516	0.303236	0.213099	0.201625	0.209659	0.300613
PP2A-B56 substrates	O14233_S611_1	O14233	SPAC6F12.17	rna14	mRNA cleavage and polyadenylation specificity factor complex subunit Rna14	RNA14	CSTF3	CDK substrate site		0.978187	S	611	1	EEERETKEAEKIRELSVRLNGGNGFPGHVHN	1		0.740343	0.868212	0.130641	0.994456	0.685246	0.825082	0.182277	0.980745	1.08041	1	0.540711	0.233178	0.130377	0.126921	0.140727	0.21612	1	0.616791	0.278987	0.128331	0.174752	0.19131	0.248047
CDC14 substrates	O14233_S611_1	O14233	SPAC6F12.17	rna14	mRNA cleavage and polyadenylation specificity factor complex subunit Rna14	RNA14	CSTF3	CDK substrate site		0.859406	S	611	1	EEERETKEAEKIRELSVRLNGGNGFPGHVHN	1		0.625695	0.803702	0.195806	0.995702	0.573959	0.816498	0.21971	0.954816	1.09014	1	0.622238	0.332829	0.180218	0.186444	0.208236	0.215413	1	0.772622	0.282357	0.219988	0.193356	0.233115	0.291911
Fig. S5c	Phosphoproteomic data used for Supplementary figure 5c can be found in Supplementary Data 1, which includes column descriptions
Supplementary Data 1
Sheet name	Site ID	Uniprot ID	Systematic ID	Gene name	Description	S cerevisiae ortholog	Human ortholog	CDK substrate site	Ppase target	Diff. integral	Aa residue	Aa number	Multiplicity	Sequence	Localisation prob.	Localisation	WT-rate constant	WT-a	WT-C	WT-Rsqrd	Pdeg-rate constant	Pdeg-a	Pdeg-C	Pdeg-Rsqrd	Ratio rate constants	t0	t1	t3	t6	t9	t12	t25	P-t0	P-t1	P-t3	P-t6	P-t9	P-t12	P-t25
PP2A-B55 substrates	Q9UUI2_S54_1	Q9UUI2	SPAC22F8.12c	shf1	histone H2B-K119 ubiquitin ligase complex (HULC) subunit Shf1	LGE1	PPHLN1	CDK substrate site	Ppase target	9.79004	S	54	1	QSYHQRTKTPRSSYDSPSSSTNSKEHNSPYH	0.989609	Nucleus/Cytoplasm	0.528358	0.790036	0.223959	0.993457	0.110062	0.500112	0.512504	0.979529	4.80055	1	0.724343	0.35653	0.253826	0.211391	0.245029	0.235775	1	0.979037	0.872445	0.748094	0.737064	0.624283	0.547214
PP2A-B56 substrates	Q9UUI2_S54_1	Q9UUI2	SPAC22F8.12c	shf1	histone H2B-K119 ubiquitin ligase complex (HULC) subunit Shf1	LGE1	PPHLN1	CDK substrate site		-0.278865	S	54	1	QSYHQRTKTPRSSYDSPSSSTNSKEHNSPYH	0.99521	Nucleus/Cytoplasm	0.446091	0.752628	0.271525	0.987236	0.459121	0.746517	0.262575	0.997386	0.971621	1	0.810386	0.422341	0.325361	0.280651	0.281583	0.281021	1	0.752414	0.445968	0.292942	0.267949	0.266384	0.281941
CDC14 substrates	Q9UUI2_S54_1	Q9UUI2	SPAC22F8.12c	shf1	histone H2B-K119 ubiquitin ligase complex (HULC) subunit Shf1	LGE1	PPHLN1	CDK substrate site		-1.18168	S	54	1	QSYHQRTKTPRSSYDSPSSSTNSKEHNSPYH	0.999485	Nucleus/Cytoplasm	0.431115	0.721357	0.266385	0.982763	0.492817	0.774646	0.224877	0.993906	0.874799	1	0.704493	0.492513	0.323318	0.275189	0.217822	0.311405	1	0.701162	0.381867	0.312734	0.227833	0.205982	0.227262
PP1 substrates	Q9UUI2_S54_1	Q9UUI2	SPAC22F8.12c	shf1	histone H2B-K119 ubiquitin ligase complex (HULC) subunit Shf1	LGE1	PPHLN1	CDK substrate site		2.38872	S	54	1	QSYHQRTKTPRSSYDSPSSSTNSKEHNSPYH	0.946261	Nucleus/Cytoplasm	0.500369	0.87124	0.147944	0.991323	0.475308	0.718641	0.263964	0.923419	1.05272	1	0.721446	0.310857	0.169455	0.160983	0.181387	0.141612	1	0.670213	0.460734	0.355792	0.220679	0.172013	0.361269
Fig. S5d-e	Data used for Supplementary figure 5d-e can be found in Supplementary Data 1
Fig. S5f	Data used for Supplementary figure 5f can be found in Supplementary Data 1
	PP2A-B55	CDC14	PP1	PP2A-B56	2 Ppases
	22.63	2.19	19.34	10.58	4.38
Fig. S5g	Data used for Supplementary figure 5g can be found in Supplementary Data 1
	PP2A-B55	CDC14	PP1	PP2A-B56	2 Ppases
	38.27	3.7	32.72	17.9	7.41
Fig. S5h	Phosphoproteomic data used for Supplementary figure 5h can be found in Supplementary Data 1, which includes column descriptions
Supplementary Data 1
Sheet name	Site ID	Uniprot ID	Systematic ID	Gene name	Description	S cerevisiae ortholog	Human ortholog	CDK substrate site	Ppase target	Diff. integral	Aa residue	Aa number	Multiplicity	Sequence	Localisation prob.	Localisation	WT-rate constant	WT-a	WT-C	WT-Rsqrd	Pdeg-rate constant	Pdeg-a	Pdeg-C	Pdeg-Rsqrd	Ratio rate constants	t0	t1	t3	t6	t9	t12	t25	P-t0	P-t1	P-t3	P-t6	P-t9	P-t12	P-t25
PP2A-B55 substrates	Q09761_S673_1	Q09761	SPAC24H6.06	sld3	DNA replication pre-initiation complex subunit Sld3	SLD3	TICRR	CDK substrate site	Ppase target	6.5986	S	673	1	DKASACTVENHIVTESPAHKSNKAQLFVCVP	0.963314		0.435162	0.728469	0.280427	0.992039	0.138718	0.846225	0.367774	0.789387	3.13703	1	0.769737	0.474405	0.298352	0.334221	0.278449	0.278587	1	1.29735	1.05089	0.70192	0.546401	0.434906	0.473521
PP2A-B56 substrates	Q09761_S673_1	Q09761	SPAC24H6.06	sld3	DNA replication pre-initiation complex subunit Sld3	SLD3	TICRR	CDK substrate site	Ppase target	5.41921	S	673	1	DKASACTVENHIVTESPAHKSNKAQLFVCVP	0.794143		0.693245	0.61592	0.384484	0.978381	0.277549	0.573645	0.543572	0.776297	2.49774	1	0.692238	0.469837	0.351451	0.425362	0.420449	0.342891	1	1.16843	0.758741	0.634792	0.516421	0.55417	0.618228
Fig. S5i	Phosphoproteomic data used for Supplementary figure 5i can be found in Supplementary Data 1, which includes column descriptions
Supplementary Data 1
Sheet name	Site ID	Uniprot ID	Systematic ID	Gene name	Description	S cerevisiae ortholog	Human ortholog	CDK substrate site	Ppase target	Diff. integral	Aa residue	Aa number	Multiplicity	Sequence	Localisation prob.	Localisation	WT-rate constant	WT-a	WT-C	WT-Rsqrd	Pdeg-rate constant	Pdeg-a	Pdeg-C	Pdeg-Rsqrd	Ratio rate constants	t0	t1	t3	t6	t9	t12	t25	P-t0	P-t1	P-t3	P-t6	P-t9	P-t12	P-t25
PP2A-B55 substrates	P06652_S204_1	P06652	SPAC24H6.05	cdc25	protein tyrosine phosphatase (M phase inducer) Cdc25	MIH1	CDC25A,CDC25B,CDC25C	CDK substrate site	Ppase target	5.23809	S	204	1	RSRSSGNAPPFLRSRSSSSYSINKKKGTSGG	0.913196	Nucleus/Cytoplasm	0.540158	0.617997	0.405526	0.913678	0.208833	0.449449	0.562854	0.802735	2.58656	1	0.834374	0.425777	0.502401	0.395419	0.45023	0.354832	1	0.988727	0.699812	0.745329	0.578372	0.698209	0.517909
PP2A-B56 substrates	P06652_S204_1	P06652	SPAC24H6.05	cdc25	protein tyrosine phosphatase (M phase inducer) Cdc25	MIH1	CDC25A,CDC25B,CDC25C	CDK substrate site	Ppase target	8.35325	S	204	1	RSRSSGNAPPFLRSRSSSSYSINKKKGTSGG	0.983172	Nucleus/Cytoplasm	0.250641	0.582431	0.398988	0.95556	0.0542465	0.328191	0.658279	0.718692	4.62042	1	0.848703	0.618863	0.546513	0.483188	0.487782	0.332317	1	0.966588	0.872555	0.981813	0.871108	0.782556	0.749908

[truncated: 7 more sheets: Fig. S6, Fig. S7, Fig. S8, Fig. S9, Fig. S10, Fig. S11, Fig. S12]
